# Supplementary material for: Targeting phospholipase PLAG-15 promotes healthy aging in C. elegans via lysosomal-related genes
Source: iScience. 2025 Jun 16;28(7):112880. doi: 10.1016/j.isci.2025.112880 (PMC12246578; doi:10.1016/j.isci.2025.112880)
Supplement: Table S3. C. elegans lipidomics data of EV and plag-15 RNAi worms, related to Figure 2 [file mmc2.xlsx]

## Sheet: Content
Tab	Description
Internal standards	List with added internal standards, their concentration, internal name, and the species (classes) that were normalized to each standard. The species without internal standard are normalized to the default internal standard, which corresponds to the first one in the list.
Classes	List with identifiers of the annotated compound classes and their common name and category.
Primary list (normalized)	List with individual metabolite quantities per sample and normalized to the corresponding internal standard - if available - and otherwise to the default internal standard. Since mass spectrometric analysis typically yields multiple peaks for a single metabolite (in terms of column, ion mode, charge and adduct), the primary list only contains the quantities based on the most stable/reliable featu…
Class totals (normalized)	List with primary metabolite quantities per sample summed over each class and normalized to the corresponding internal standard - if available - and otherwise to the default internal standard. The adduct/ion mode and the column that was used (NP=normal phase, RP=reversed phase) are also listed. Importantly, the summed class totals are relative concentrations and cannot be compared between classes…
Equivalents (normalized)	List with individual metabolite quantities per sample and normalized using the corresponding internal standard - if available - and otherwise the default internal standard. This list with equivalent features contains the metabolite quantities that are based on all alternative features (in terms of column, ion mode, charge and adduct) for a specific species and that were not included in the primar…
Primary list (raw)	Primary list with raw intensities of the individual metabolites, normalized by protein quantity or some other measure of sample quantity. The lists with raw data also contain detailed information about each annotated feature, such as the adduct, m/z value, retention time (RT) in seconds, and the associated internal standard. Abbreviations: NP; normal phase, RP; reversed phase.
Class totals (raw)	Primary list with the summed raw intensities of each metabolite class, normalized by protein quantity or some other measure of sample quantity.
Equivalents (raw)	List with raw intensities of the equivalent features, normalized by protein quantity or some othe measure of sample quantity.

## Sheet: Internal standards
Name	Concentration	Name (internal)	Normalized species
PE(14:0)2	500	PE(28:0)	PE PE[O+P] PE[P] PE[O] LPI LPS SLBPA AC AC-OH FA 1-acyl LPE 2-acyl LPE LPE[P] LPE[O] LPE LPE[O+P] 1-acyl LPC 2-acyl LPC LPC[O] LPC[P] LPC LPC[O+P]
DAG(14:0)2	500	DG(28:0)	DG_x000D_ DG[O]_x000D_ DG[P]
TAG(14:0)3	500	TG(42:0)	TG_x000D_ TG[O]
CE(16:0)-D7	2000	CE(16:0)	CE
CL(14:0)4	100	CL(56:0)	CL_x000D_ MLCL_x000D_ DLCL
BMP(14:0)2	200	BMP(28:0)	BMP
PC(14:0)2	2000	PC(28:0)	PC_x000D_ PC[O+P]_x000D_ PC[O]_x000D_ PC[P]
PG(14:0)2	100	PG(28:0)	PG
PS(14:0)2	5000	PS(28:0)	PS
PA(14:0)2	500	PA(28:0)	PA
PI(8:0)2	500	PI(16:0)	PI
SM(12:0)	2129	SM(d30:1)	SM[d]_x000D_ SM[t]
ST(17:0)	1000	SM4(d35:1)	SM4[d]
LPG(14:0)	20	LPG(14:0)	LPG
LPA(14:0)	100	LPA(14:0)	LPA
SPH(d17:1)	124.5	SPH(d17:1)	SPH[d]
SPH(d17:0)	124.5	SPH(d17:0)	SPH[d]
S1P(d17:1)	124.5	S1P(d17:1)	S1P[d]
S1P(d17:0)	124	S1P(d17:0)	S1P[d]
LacCer(d18:1/12:0)	129	Hex2Cer(d30:1)	Hex2Cer[d]_x000D_ Hex2Cer[t]
GlcCer(d18:1/12:0)	126	HexCer(d30:1)	HexCer[d]
Cer(d18:1/12:0)	117.5	Cer(d30:1)	Cer[d]
C1P(d18:1/12:0)	127	C1P(d30:1)	C1P[d]
Cer(d18:1/25:0)	130	Cer(d43:1)	Cer[d]

## Sheet: Classes
class	common name	synonyms	category	main class	sub class
PC	Phosphatidylcholine		[GP]	Glycerophosphocholines [GP01]	Diacylglycerophosphocholines [GP0101]
PC[O+P]	Alkyl/alkenylphosphatidylcholine		[GP]	Glycerophosphocholines [GP01]	Monoalkylglycerophosphocholines [GP0106], 1Z-alkenylglycerophosphocholines [GP0107]
LPC	Lysophosphatidylcholine	LysoPC	[GP]	Glycerophosphocholines [GP01]	Monoacylglycerophosphocholines [GP0105]
LPC[O+P]	Alkyl/alkenyllysophosphatidylcholine	LysoPC(O+P)	[GP]	Glycerophosphocholines [GP01]	Monoalkylglycerophosphocholines [GP0106], 1Z-alkenylglycerophosphocholines [GP0107]
PE	Phosphatidylethanolamine		[GP]	Glycerophosphoethanolamines [GP02]	Monoacylglycerophosphoethanolamines [GP0205]
PE[O+P]	Alkyl/alkenylphosphatidylethanolamine		[GP]	Glycerophosphoethanolamines [GP02]	1Z-alkenylglycerophosphoethanolamines [GP0207], Monoalkylglycerophosphoethanolamines [GP0206]
LPE	Lysophosphatidylethanolamine	LysoPE	[GP]	Glycerophosphoethanolamines [GP02]	Monoacylglycerophosphoethanolamines [GP0205]
LPE[O+P]	Alkyl/alkenyllysophosphatidylethanolamine	LysoPE(O+P)	[GP]	Glycerophosphoethanolamines [GP02]	Monoalkylglycerophosphoethanolamines [GP0206], 1Z-alkenylglycerophosphoethanolamines [GP0207]
PI	Phosphatidylinositols		[GP]	Glycerophosphoinositols [GP06]	Diacylglycerophosphoinositols [GP0601]
LPI	Lysophosphatidylinositol	LysoPI	[GP]	Glycerophosphoinositols [GP06]	Monoacylglycerophosphoinositols [GP0605]
PS	Phosphatidylserine		[GP]	Glycerophosphoserines [GP03]	Diacylglycerophosphoserines [GP0301]
LPA	Lysophosphatic acid		[GP]	Glycerophosphates [GP10]	Monoacylglycerophosphates [GP1005]
PA	Phosphatidic acid		[GP]	Glycerophosphates [GP10]	Diacylglycerophosphates [GP1001]
BMP	Lysobisphosphatidic acid	LBPA; bismonoacylglycerophosphate	[GP]	Glycerophosphoglycerols [GP04]	Monoacylglycerophosphomonoradylglycerols [GP0410]
PG	Phosphatidylglycerols		[GP]	Glycerophosphoglycerols [GP04]	Diacylglycerophosphoglycerols [GP0401]
LPG	Lysophosphatidylglycerol	LysoPG	[GP]	Glycerophosphoglycerols [GP04]	Monoacylglycerophosphoglycerols [GP0405]
AC	Acylcarnitine		[FA]	Fatty esters [FA07]	Fatty acyl carnitines [FA0707]
AC-OH	Hydroxy acylcarnitine		[FA]	Fatty esters [FA07]	Fatty acyl carnitines [FA0707]
SM[d]	Sphingomyelin/Ceramide phosphocholines		[SP]	Phosphosphingolipids [SP03]	Ceramide phosphocholines (sphingomyelins) [SP0301]
SM[t]	Hydroxy Sphingomyelin/Ceramide phosphocholines		[SP]	Phosphosphingolipids [SP03]	Ceramide phosphocholines (sphingomyelins) [SP0301]
TG	Triacylglycerols	TAG	[GL]	Triradylglycerols [GL03]	Triacylglycerols [GL0301]
TG[O]	Alkyldiacylglycerol		[GL]	Triradylglycerols [GL03]	Alkyldiacylglycerols [GL0302]
DG	Diacylglycerol	DAG	[GL]	Diradylglycerols [GL02]	Diacylglycerols [GL0201]
DG[O]	Alkylacylglycerol		[GL]	Diradylglycerols [GL02]	1-alkyl,2-acylglycerols [GL0202]
DG[P]	Alkenylacylglycerol		[GL]	Diradylglycerols [GL02]	1Z-alkenylacylglycerols [GL0204]
CE	Cholesteryl ester		[ST]	Sterols [ST01]	Steryl esters [ST0102]
PC[O]	Alkylphosphatidylcholine		[GP]	Glycerophosphocholines [GP01]	Monoalkylglycerophosphocholines [GP0106]
PC[P]	Alkenylphosphatidylcholine		[GP]	Glycerophosphocholines [GP01]	1Z-alkenylglycerophosphocholines [GP0107]
1-acyl LPC	2-Lysophosphatidylcholine	LysoPC	[GP]	Glycerophosphocholines [GP01]	Monoacylglycerophosphocholines [GP0105]
2-acyl LPC	1-Lysophosphatidylcholine	LysoPC	[GP]	Glycerophosphocholines [GP01]	Monoacylglycerophosphocholines [GP0105]
LPC[O]	Alkyllysophosphatidylcholine	LysoPC(O)	[GP]	Glycerophosphocholines [GP01]	Monoalkylglycerophosphocholines [GP0106]
LPC[P]	Alkenyllysophosphatidylcholine	LysoPC(P)	[GP]	Glycerophosphocholines [GP01]	1Z-alkenylglycerophosphocholines [GP0107]
PE[P]	Alkenylphosphatidylethanolamine		[GP]	Glycerophosphoethanolamines [GP02]	1Z-alkenylglycerophosphoethanolamines [GP0207]
PE[O]	Alkylphosphatidylethanolamine		[GP]	Glycerophosphoethanolamines [GP02]	Monoalkylglycerophosphoethanolamines [GP0206]
1-acyl LPE	2-Lysophosphatidylethanolamine	LysoPE	[GP]	Glycerophosphoethanolamines [GP02]	Monoacylglycerophosphoethanolamines [GP0205]
2-acyl LPE	1-Lysophosphatidylethanolamine	LysoPE	[GP]	Glycerophosphoethanolamines [GP02]	Monoacylglycerophosphoethanolamines [GP0205]
LPE[P]	Alkenyllysophosphatidylethanolamine	LysoPE(P)	[GP]	Glycerophosphoethanolamines [GP02]	1Z-alkenylglycerophosphoethanolamines [GP0207]
LPE[O]	Alkyllysophosphatidylethanolamine	LysoPE(O)	[GP]	Glycerophosphoethanolamines [GP02]	Monoalkylglycerophosphoethanolamines [GP0206]
LPS	Lysophosphatidylserine	LysoPS	[GP]	Glycerophosphoserines [GP03]	Monoacylglycerophosphoserines [GP0305]
SLBPA	Semi-lysobisphosphatidic acid		[GP]	Glycerophosphoglycerols [GP04]	Diacylglycerophosphomonoradylglycerols [GP0409]
FA	Fatty acid		[FA]	Fatty Acids and Conjugates [FA01]	Other Fatty Acyls [FA00]
CL	Cardiolipin		[GP]	Glycerophosphoglycerophosphoglycerols [GP12]	Diacylglycerophosphoglycerophosphodiradylglycerols [GP1201]
MLCL	Monolysocardiolipin		[GP]	Glycerophosphoglycerophosphoglycerols [GP12]	Diacylglycerophosphoglycerophosphomonoradylglycerols [GP1202]
DLCL	Dilysocardiolipin		[GP]	Glycerophosphoglycerophosphoglycerols [GP12]	Monoacylglycerophosphoglycerophosphomonoradylglycerols [GP1207]
Cer[d]	Ceramide		[SP]	Ceramides [SP02]	N-acylsphingosines (ceramides) [SP0201]; N-acylsphinganines (dihydroceramides) [SP0202]
HexCer[d]	Hexosylceramide	GlcCer; GalCer	[SP]	Neutral glycosphingolipids [SP05]	Simple Glc series [SP0501]
Hex2Cer[t]	Hydroxy dihexosylceramide		[SP]	Neutral glycosphingolipids [SP05]

## Sheet: Primary list (normalized)
name	class	IS	chem formula	HT115 L4 1	HT115 L4 2	HT115 L4 3	HT115 L4 4	HT115 L4 5	M05b5 4 L4 4	M05b5 4 L4 5	M05b5 4 L4 1	M05b5 4 L4 2	M05b5 4 L4 3	HT115 D6 1	HT115 D6 2	HT115 D6 3	HT115 D6 4	HT115 D6 5	M05b5 4 D6 1	M05b5 4 D6 2	M05b5 4 D6 3	M05b5 4 D6 4	M05b5 4 D6 5	Quality Control pool 1	Quality Control pool 2	Quality Control pool 3
				Group 01 ht115 L4	Group 01 ht115 L4	Group 01 ht115 L4	Group 01 ht115 L4	Group 01 ht115 L4	Group 02 M05B5 4 L4	Group 02 M05B5 4 L4	Group 02 M05B5 4 L4	Group 02 M05B5 4 L4	Group 02 M05B5 4 L4	Group 03 ht115 D6	Group 03 ht115 D6	Group 03 ht115 D6	Group 03 ht115 D6	Group 03 ht115 D6	Group 04 M05B5 4 D6	Group 04 M05B5 4 D6	Group 04 M05B5 4 D6	Group 04 M05B5 4 D6	Group 04 M05B5 4 D6	Group 05 Quality Control pool	Group 05 Quality Control pool	Group 05 Quality Control pool
PC(26:1)	PC	PC(14:0)2 [M+H]+	C34H66NO8P	0.195647	0.160127	0.160411	0.108433	0.137083	0.112477	0.145628	0.0901776	0.145682	0.160373	0.359912	0.499404	0.571132	0.480637	0.383394	0.514169	0.357955	0.331018	0.65236	0.660272	0.326306	0.237845	0.338893
PC(26:2)	PC	PC(14:0)2 [M+H]+	C34H64NO8P	0.00441582	0.00227328	0.00793034	0.00344239		0.00433627		0.0109815			0.0669405	0.0452855	0.0482939	0.0707363	0.0446341	0.0600553	0.0348168	0.0779865	0.0640466	0.116508	0.0263658	0.0195111	0.0216029
PC(27:0)	PC	PC(14:0)2 [M+H]+	C35H70NO8P	1.19105	1.11989	1.12641	1.43091	1.09956	1.06322	1.00593	1.0818	1.29975	0.46494	3.32188	3.24228	2.78099	3.00529	2.47169	2.88176	2.19538	3.42458	4.18991	3.95176	2.23638	2.10849	2.12874
PC(27:1)	PC	PC(14:0)2 [M+H]+	C35H68NO8P	0.897006	0.986201	0.912984	1.18919	0.846772	0.847816	0.758261	0.90132	0.903546	0.479282	2.48415	2.09158	2.25519	2.09887	1.82757	1.94905	1.32651	2.23888	2.77349	2.51655	1.58203	1.58415	1.51636
PC(27:2)	PC	PC(14:0)2 [M+H]+	C35H66NO8P	0.0645744	0.0914918	0.0696432	0.0963485	0.0937855	0.0667028	0.0605608	0.0975949	0.0798488		0.311541	0.289106	0.166835	0.273995	0.289588	0.238168	0.155244	0.226619	0.301701	0.342285	0.139362	0.201103	0.128474
PC(28:1)	PC	PC(14:0)2 [M+H]+	C36H70NO8P	2.47946	2.34754	2.34913	2.83682	2.15515	2.2183	1.94271	2.29183	2.46136	1.15054	6.83114	6.85454	7.19946	6.88127	6.17604	6.31941	4.70267	6.92662	8.93182	8.61775	4.92188	4.60605	4.54944
PC(28:2)	PC	PC(14:0)2 [M+H]+	C36H68NO8P	0.689293	0.748767	0.620401	0.797412	0.704738	0.599436	0.549899	0.728669	0.592223	0.287033	1.70074	1.69682	1.76981	1.66901	1.42237	1.38591	1.06884	1.52724	1.90321	1.94201	1.24961	1.1576	1.26913
PC(29:0)	PC	PC(14:0)2 [M+H]+	C37H74NO8P	26.5579	24.2883	23.9442	29.3396	24.0867	25.8824	23.6461	26.3184	27.4241	16.2138	91.8685	93.6585	86.7489	89.5999	77.4109	96.1185	64.797	110.513	131.333	128.682	60.9753	61.7922	61.3786
PC(29:1)	PC	PC(14:0)2 [M+H]+	C37H72NO8P	9.19619	8.70446	8.75214	10.3726	8.50242	8.4547	7.48444	8.62839	9.10675	4.73112	23.1342	23.9462	24.1045	22.3755	19.2955	23.7378	15.7364	24.513	29.6196	29.7376	16.034	16.9735	16.7343
PC(29:2)	PC	PC(14:0)2 [M+H]+	C37H70NO8P	2.44122	2.52515	2.24642	2.89507	2.44515	2.30386	1.9647	2.39739	2.54096	0.57666	4.59695	4.58591	4.86243	4.59549	3.66522	4.11319	2.99908	4.06792	5.08503	4.52507	3.64953	3.51937	3.52557
PC(29:3)	PC	PC(14:0)2 [M+H]+	C37H68NO8P	0.207915	0.167872	0.149339	0.222869	0.216057	0.167457	0.178317	0.137911	0.188457	0.00876471	0.415035	0.393397	0.378613	0.48699	0.317205	0.26032	0.267511	0.333271	0.409227	0.397078	0.231329	0.299711	0.30258
PC(30:0)	PC	PC(14:0)2 [M+H]+	C38H76NO8P	89.6082	81.3509	79.8497	95.6341	82.0818	82.6047	79.2634	85.9516	89.4147	135.358	250.277	290.762	260.508	245.638	201.361	275.108	169.444	285.188	344.754	327.884	176.211	178.572	175.92
PC(30:1)	PC	PC(14:0)2 [M+H]+	C38H74NO8P	39.4958	36.7278	34.6157	43.479	36.5093	34.76	31.8567	37.2764	37.657	26.1554	93.0592	102.694	96.7122	91.8157	81.4117	103.204	67.1546	111.496	133.477	125.958	71.2078	71.3857	70.3393
PC(30:2)	PC	PC(14:0)2 [M+H]+	C38H72NO8P	11.4683	11.1925	10.7601	13.1583	11.0098	9.98598	8.9239	11.1691	10.2663	6.10827	18.5229	19.7334	20.5045	18.0261	15.711	19.156	12.5838	19.7339	23.5202	21.4193	15.4261	15.9415	14.9214
PC(30:4)	PC	PC(14:0)2 [M+H]+	C38H68NO8P	0.157901	0.228971	0.175941	0.223154	0.225812	0.204655	0.15527	0.130523	0.209081	0.229088	0.41023	0.298863	0.350986	0.309032	0.252205	0.321809	0.333349	0.39727	0.514562	0.484691	0.273778	0.26418	0.279411
PC(30:5)	PC	PC(14:0)2 [M+H]+	C38H66NO8P	0.174292	0.0813142	0.0738705	0.156767	0.0270433	0.107432	0.0696911	0.118853	0.134748	0.0274098	0.235041	0.339364	0.327369	0.219431	0.246933	0.312116	0.162624	0.232542	0.43435	0.239252	0.0725222	0.21519	0.237059
PC(31:0)	PC	PC(14:0)2 [M+H]+	C39H78NO8P	53.6432	48.6321	49.9111	61.051	49.4782	48.9716	48.8326	53.7376	52.7773	22.3047	203.015	243.226	220.185	197.013	174.019	197.934	122.953	211.372	250.459	234.208	125.16	127.591	124.488
PC(31:1)	PC	PC(14:0)2 [M+H]+	C39H76NO8P	148.331	136.869	135.766	163.262	138.761	131.961	123.728	139.32	138.782	97.3106	271.006	332.86	303.952	270.141	240.597	323.055	194.23	324.284	390.441	363.974	226.222	226.986	224.611
PC(31:2)	PC	PC(14:0)2 [M+H]+	C39H74NO8P	34.759	31.5085	31.2394	38.4705	31.7034	31.1291	28.0632	32.9869	32.0356	16.5056	56.6054	65.7634	64.7194	56.0195	47.7505	64.2959	36.5547	61.4711	73.5284	67.4636	48.2997	48.0089	46.1732
PC(31:3)	PC	PC(14:0)2 [M+H]+	C39H72NO8P	4.15098	3.85457	3.87668	4.71914	3.69579	3.68436	3.47715	4.11882	3.80818	2.11948	5.41309	6.92758	6.49288	5.4611	4.42641	6.76255	3.77314	6.40386	7.59058	6.9782	5.21532	5.10814	5.45088
PC(31:4)	PC	PC(14:0)2 [M+H]+	C39H70NO8P	1.22858	0.966812	0.870631	1.2604	0.9432	0.86374	0.912283	1.10238	0.988569	0.282568	0.844364	1.3028	0.909008	1.03178	0.812191	1.21203	0.624181	1.08363	1.27128	1.07654	1.09326	1.11559	1.06394
PC(31:5)	PC	PC(14:0)2 [M+H]+	C39H68NO8P	0.506389	0.59999	0.500471	0.614065	0.466451	0.425208	0.461116	0.528066	0.41447	0.131054	0.572256	0.903821	0.592224	0.436616	0.505893	0.408675	0.343869	0.568918	0.460506	0.631186	0.493434	0.616717	0.582319
PC(32:0)	PC	PC(14:0)2 [M+H]+	C40H80NO8P	69.5333	63.6516	65.6342	75.978	67.1396	65.3214	62.426	68.2066	66.2169	32.1164	324.624	441.592	389.215	345.543	272.305	357.131	194.961	330.562	403.65	379.235	191.973	189.883	182.317
PC(32:1)	PC	PC(14:0)2 [M+H]+	C40H78NO8P	365.586	338.449	339.987	405.116	344.885	324.362	312.63	342.243	338.307	269.971	558.331	751.633	665.733	569.435	485.133	655.754	367.612	619.2	765.829	701.657	494.24	499.841	488.64
PC(32:2)	PC	PC(14:0)2 [M+H]+	C40H76NO8P	107.569	103.005	103.853	122.923	101.664	93.8554	88.933	101.554	97.1976	86.4323	142.758	193.391	178.115	148.423	131.61	188.859	99.6884	167.861	204.488	190.228	138.626	138.68	136.634
PC(32:3)	PC	PC(14:0)2 [M+H]+	C40H74NO8P	18.0029	16.4082	16.0315	20.0307	16.6814	15.7487	15.1823	16.8972	16.8498	15.4872	20.2961	28.3438	24.7267	22.2469	17.9681	28.3709	14.555	23.7077	28.6496	26.8016	21.0306	20.8351	20.3866
PC(32:4)	PC	PC(14:0)2 [M+H]+	C40H72NO8P	4.63874	4.30399	4.36681	5.24887	4.50769	4.32003	3.8532	4.56581	4.31785	2.81007	3.13144	4.60259	3.74285	3.20266	2.65887	4.32509	2.26225	3.84484	4.56122	4.1959	4.38713	4.22557	4.25761
PC(32:5)	PC	PC(14:0)2 [M+H]+	C40H70NO8P	1.42252	1.279	1.247	1.56082	1.29534	1.21423	1.27405	1.38209	1.37572	0.525536	1.77506	2.72471	2.23246	1.92329	1.52339	2.17034	1.23258	1.52689	2.19417	1.76037	1.81548	1.66306	1.76714
PC(33:0)	PC	PC(14:0)2 [M+H]+	C41H82NO8P	30.596	27.2536	28.4795	34.8273	27.7721	28.2303	27.9072	29.6252	28.8562	22.4639	110.629	151.757	135.7	113.322	94.6987	108.013	59.7102	103.343	125.834	114.924	67.1952	68.2047	65.9846
PC(33:1)	PC	PC(14:0)2 [M+H]+	C41H80NO8P	231.78	210.811	210.698	264.775	209.954	213.651	205.554	227.703	223.701	217.718	647.919	955.637	826.697	681.204	579.965	855.527	447.086	749.571	927.345	844.613	481.515	484.433	472.763
PC(33:2)	PC	PC(14:0)2 [M+H]+	C41H78NO8P	265.918	245.42	241.93	300.11	244.323	231.567	221.036	246.303	239.679	180.792	380.913	573.718	507.007	412.641	337.804	523.808	262.356	433.164	539.146	501.821	346.5	354.915	345.134
PC(33:3)	PC	PC(14:0)2 [M+H]+	C41H76NO8P	60.8155	55.7259	54.8607	66.3541	54.7005	52.5861	51.2374	56.5074	54.2784	49.3158	71.2039	111.222	98.4536	80.4934	63.0274	100.472	49.016	80.4576	101.427	92.754	71.6322	71.138	69.1323
PC(33:4)	PC	PC(14:0)2 [M+H]+	C41H74NO8P	17.4643	15.6412	15.8799	19.1105	15.7463	15.4322	15.0153	16.7048	16.4393	13.7827	10.3821	16.3432	13.2172	10.7922	10.1002	14.247	7.17466	11.246	15.4395	13.7284	14.9238	15.693	14.4756
PC(33:5)	PC	PC(14:0)2 [M+H]+	C41H72NO8P	4.56059	4.17478	4.11416	5.13696	4.17691	4.15498	4.04995	4.52438	4.61694	3.29294	5.55739	8.56328	6.29776	5.35316	4.7848	6.66943	3.18838	5.01316	7.02309	5.13184	4.82996	5.3911	4.99778
PC(33:6)	PC	PC(14:0)2 [M+H]+	C41H70NO8P	0.214548	0.200735	0.19355	0.294354	0.286364	0.170498	0.0901638	0.178894	0.160968		0.218623	0.382397	0.323071	0.110722	0.144143	0.21081	0.13685	0.0701879	0.169005	0.184993	0.156572	0.173211	0.146743
PC(34:0)	PC	PC(14:0)2 [M+H]+	C42H84NO8P	15.35	13.2788	14.1375	16.978	14.064	14.3304	13.981	14.3984	15.012	9.70712	81.9216	125.854	109.55	89.1058	70.253	88.8856	44.4534	76.3853	93.4559	87.0697	46.1054	47.181	45.1649
PC(34:1)	PC	PC(14:0)2 [M+H]+	C42H82NO8P	46.0018	40.0786	204.103	50.5786	186.293	182.617	43.4467	49.473	187.313	165.867	390.816	603.634	520.651	418.8	342.258	446.381	227.952	384.591	489.794	445.275	301.777	304.789	303.386
PC(34:2)	PC	PC(14:0)2 [M+H]+	C42H80NO8P	622.728	597.55	605.931	707.945	595.669	514.944	497.929	547.685	538.683	496.3	408.62	623.613	542.781	435.438	367.303	526.461	273.909	459.82	585.113	524.706	553.414	559.683	548.672
PC(34:3)	PC	PC(14:0)2 [M+H]+	C42H78NO8P	61.5199	54.4362	53.7674	69.1579	54.8839	53.3017	51.1321	58.6039	57.2084	29.8343	84.2172	132.193	109.247	93.3917	76.9862	126.857	60.5794	102.128	125.099	115.866	79.6338	79.6125	77.1406
PC(34:4)	PC	PC(14:0)2 [M+H]+	C42H76NO8P	28.9655	25.237	24.4408	31.5842	24.8237	24.5234	24.0915	27.0283	26.665	19.4453	33.7312	52.1507	42.1024	36.5219	32.8895	47.9651	23.541	40.9409	51.8926	44.3962	32.3518	35.1467	33.0214
PC(34:5)	PC	PC(14:0)2 [M+H]+	C42H74NO8P	31.4438	27.1155	28.4345	34.7291	26.8838	27.9113	27.8416	30.1682	29.6098	14.6767	47.6108	74.3524	56.3263	47.633	41.0537	50.9301	27.5086	46.326	58.8084	51.9363	39.143	38.0557	38.1173
PC(34:6)	PC	PC(14:0)2 [M+H]+	C42H72NO8P	2.34628	2.05071	2.02362	2.04374	1.82003	1.90529	1.69405	2.08088	2.15149	0.603177	2.91972	4.15713	3.74985	2.85246	2.34371	2.78423	1.36	2.23714	3.11828	2.62786	2.46485	2.24393	2.33239
PC(35:0)	PC	PC(14:0)2 [M+H]+	C43H86NO8P	8.8379	7.32359	7.62174	9.32197	7.49781	7.43322	7.40652	8.03613	8.03715	3.97879	28.5722	43.5584	37.6554	30.5188	26.0108	28.2254	14.2109	25.7085	32.8067	28.8672	17.1366	18.03	16.9703
PC(35:1)	PC	PC(14:0)2 [M+H]+	C43H84NO8P	85.5819	75.7221	78.1061	95.7	77.2381	77.4782	74.3933	80.7107	80.89	50.4028	326.822	530.477	442.964	359.926	288.059	386.014	190.649	319.929	419.345	367.028	196.287	198.215	193.43
PC(35:2)	PC	PC(14:0)2 [M+H]+	C43H82NO8P	456.68	408.041	409.854	504.704	404.817	397.642	387.397	430.387	431.334	213.315	605.567	973.023	837.091	670.957	546.425	828.136	404.585	689.766	873.132	791.256	567.25	576.145	557.505
PC(35:3)	PC	PC(14:0)2 [M+H]+	C43H80NO8P	364.324	339.187	344.531	414.372	345.12	288.839	283.609	306.636	307.886	170.093	246.515	402.464	339.07	272.183	214.59	341.182	158.545	270.794	341.785	312.543	309.315	311.38	308.596
PC(35:4)	PC	PC(14:0)2 [M+H]+	C43H78NO8P	124.696	112.787	113.147	137.184	113.095	104.458	102.595	111.887	110.224	79.554	110.569	178.108	150.984	125.137	100.638	151.723	71.0943	123.223	160.491	143.436	121.242	122.359	119.944
PC(35:5)	PC	PC(14:0)2 [M+H]+	C43H76NO8P	150.807	131.699	131.111	161.477	130.557	131.606	130.002	137.422	139.413	89.808	192.097	320.581	257.672	211.383	163.787	235.683	112.075	186.626	243.344	212.854	171.659	172.585	167.908
PC(35:6)	PC	PC(14:0)2 [M+H]+	C43H74NO8P	6.98795	5.94611	6.47666	8.43732	6.38427	6.23616	5.96427	6.53708	6.63755	2.71846	11.4306	18.096	15.7747	12.2555	9.46081	9.90716	5.65393	9.02691	11.5414	10.1118	8.23474	8.61835	8.29728
PC(36:0)	PC	PC(14:0)2 [M+H]+	C44H88NO8P	2.61138	2.48985	2.53901	3.359	2.41925	2.51376	2.3431	2.5813	2.64592	1.02893	6.19159	9.78404	8.41368	7.03226	5.33639	6.32986	2.92664	5.60942	6.71245	6.57174	4.2427	4.04878	4.19114
PC(36:1)	PC	PC(14:0)2 [M+H]+	C44H86NO8P	43.4198	38.99	40.7486	47.7681	39.2048	38.4609	37.633	40.473	40.7803	30.575	104.284	164.051	139.171	109.756	89.6675	118.094	55.8672	94.488	125.783	112.329	73.2311	72.5093	70.9829
PC(36:2)	PC	PC(14:0)2 [M+H]+	C44H84NO8P	286.118	255.904	252.224	315.187	251.522	244.446	242.793	265.032	269.368	174.672	497.69	811.945	704.798	565.434	468.705	737.426	368.821	603.595	777.947	706.159	445.439	444.815	436.544
PC(36:3)	PC	PC(14:0)2 [M+H]+	C44H82NO8P	218.282	188.998	180.995	235.502	186.582	181.09	169.14	192.282	193.833	73.9214	296.402	499.138	426.98	340.311	268.21	464.788	207.7	344.095	431.887	407.013	277.602	277.844	271.132
PC(36:4)	PC	PC(14:0)2 [M+H]+	C44H80NO8P	164.239	148.842	140.413	179.377	145.694	129.425	123.278	138.587	137.282	77.9532	153.77	252.871	214.009	173.554	142.927	234.24	105.15	178.058	229.578	208.95	166.75	166.876	162.176
PC(36:5)	PC	PC(14:0)2 [M+H]+	C44H78NO8P	161.92	144.958	141.751	181.485	142.201	133.509	130.937	140.386	141.419	53.2696	179.49	291.587	244.075	191.298	158.283	216.121	107.874	174.119	232.4	201.963	168.977	170.545	165.547
PC(36:6)	PC	PC(14:0)2 [M+H]+	C44H76NO8P	62.438	53.4097	51.0474	64.7381	51.0815	51.0622	46.0833	53.7606	52.9352	29.4188	70.5773	116.94	100.326	81.2466	68.3887	100.905	50.5583	82.1063	104.51	92.861	70.5692	71.2472	68.3631
PC(36:7)	PC	PC(14:0)2 [M+H]+	C44H74NO8P	10.0812	8.69999	7.85453	9.64721	8.3102	8.37497	7.13141	8.58876	8.2454	2.35392	3.5675	6.15405	4.93972	4.4926	3.30816	6.32842	2.74548	4.16008	5.70078	4.77984	6.70916	7.29509	6.55393
PC(36:8)	PC	PC(14:0)2 [M+H]+	C44H72NO8P	2.02524	1.73233	1.5674	1.75377	1.51099	1.82499	1.49263	1.68905	1.56235	0.115137	0.277334	0.814761	0.676093	0.442238	0.312081	0.586946	0.248132	0.338153	0.720905	0.619056	0.856336	1.33135	1.07151
PC(37:0)	PC	PC(14:0)2 [M+H]+	C45H90NO8P	0.684847	0.557631	0.407639	0.891615	0.531906	0.585227	0.543762	0.582505	0.531692		1.84223	2.60155	2.54981	2.08467	1.60418	2.07986	0.981824	1.63155	1.882	2.19847	1.28628	1.15992	1.20306
PC(37:1)	PC	PC(14:0)2 [M+H]+	C45H88NO8P	12.4247	10.5767	11.4801	13.4872	11.437	10.0004	10.5	10.5189	10.6701	4.43637	20.5661	33.788	28.1903	22.8999	17.6936	24.2027	10.7049	18.547	25.5416	22.1227	16.5143	16.2862	15.6414
PC(37:2)	PC	PC(14:0)2 [M+H]+	C45H86NO8P	124.733	111.796	110.765	137.782	109.75	112.469	108.066	120.668	122.23	65.4497	136.381	226.815	194.433	158.778	125.408	197.829	94.2415	156.819	210.097	186.246	144.279	142.456	139.715
PC(37:3)	PC	PC(14:0)2 [M+H]+	C45H84NO8P	124.239	115.128	113.345	137.533	115.417	96.1373	92.8509	101.466	101.948	58.5576	126.639	209.925	184.581	146.254	114.545	173.256	78.9726	134.198	170.896	154.885	129.302	128.66	125.017
PC(37:4)	PC	PC(14:0)2 [M+H]+	C45H82NO8P	112.357	101.637	100.75	122.466	99.4595	90.7086	88.9822	97.4435	98.5008	69.1229	149.79	244.844	217.325	173.624	146.874	200.558	94.2751	163.679	208.617	190.674	140.116	138.958	135.363
PC(37:5)	PC	PC(14:0)2 [M+H]+	C45H80NO8P	215.353	198.294	197.534	232.326	191.727	182.329	182.659	189.582	187.258	145.184	336.834	576.401	507.464	380.591	316.401	412.359	198.037	335.034	430.778	388.653	287.959	294.211	274.47
PC(37:6)	PC	PC(14:0)2 [M+H]+	C45H78NO8P	374.957	335.544	337.252	404.926	332.209	297.193	299.356	316.375	319.727	109.943	186.012	313.254	269.476	208.012	170.022	229.465	113.155	186.732	246.502	220.761	280.299	278.86	268.466
PC(37:7)	PC	PC(14:0)2 [M+H]+	C45H76NO8P	4.25089	3.81299	3.69618	4.40492	3.8865	4.51058	4.78952	5.42038	4.89116	1.14112	2.29685	3.98299	3.08466	2.62555	2.23701	4.85863	2.11649	3.39443	4.1899	4.28549	3.9863	4.37618	4.17509
PC(37:8)	PC	PC(14:0)2 [M+H]+	C45H74NO8P	0.4511	0.383281	0.380006	0.547669	0.457854	0.529889	0.60052	0.693274	0.557881	0.0804794	0.157244	0.185181	0.0701428	0.205971	0.0969374	0.341799	0.128462	0.28172	0.438951	0.426125	0.409756	0.331475	0.415576
PC(38:0)	PC	PC(14:0)2 [M+H]+	C46H92NO8P	0.35859	0.276915	0.214717	0.323345	0.261037	0.262541	0.208046	0.185743	0.286716		0.708585	1.06461	0.621469	0.790328	0.485385	0.57991	0.275088	0.560384	0.674815	0.79025	0.639225	0.366473	0.408838
PC(38:1)	PC	PC(14:0)2 [M+H]+	C46H90NO8P	2.25072	1.77254	1.81326	2.43093	1.76354	2.01945	1.60625	1.95232	2.12213	0.79996	5.48896	9.75532	8.12564	6.06005	4.56257	6.42361	3.19992	5.09775	7.30141	5.90239	4.02923	3.95304	4.04476
PC(38:2)	PC	PC(14:0)2 [M+H]+	C46H88NO8P	41.7368	38.0599	37.7841	44.3447	38.6278	36.2674	36.2919	39.1907	39.0175	25.0008	25.7947	46.5151	40.5604	32.4724	25.9796	36.8828	17.8884	27.9234	37.7614	35.1854	35.9912	35.8923	35.5983
PC(38:3)	PC	PC(14:0)2 [M+H]+	C46H86NO8P	17.029	14.9302	15.017	18.7921	14.6038	13.797	13.3851	14.143	15.1834	3.99353	72.8613	123.656	114.121	85.3078	70.1513	100.115	46.8636	79.1644	99.8262	91.5053	51.1188	50.2305	48.8849
PC(38:4)	PC	PC(14:0)2 [M+H]+	C46H84NO8P	77.778	68.35	64.9476	85.3665	68.5856	65.9014	62.7928	70.6583	72.8228	43.6593	192.576	306.64	280.16	219.88	196.568	271.368	133.944	222.245	285.025	263.325	151.573	152.542	149.608
PC(38:5)	PC	PC(14:0)2 [M+H]+	C46H82NO8P	283.018	247.106	233.879	296.956	238.549	226.63	220.06	244.194	254.548	87.3572	583.01	959.476	851.992	652.676	569.937	819.93	384.128	636.117	827.161	746.769	467.771	479.616	459.428
PC(38:6)	PC	PC(14:0)2 [M+H]+	C46H80NO8P	632.51	547.858	541.433	669.78	548.397	535.068	505.044	573.607	579.196	258.936	940.831	1586.4	1363.3	1059.49	878.876	1323.78	611.222	1011.34	1310.3	1191.42	839.032	849.493	821.657
PC(38:7)	PC	PC(14:0)2 [M+H]+	C46H78NO8P	415.362	367.852	365.245	433.255	371.662	309.457	297.655	335.187	328.746	128.139	290.295	513.46	426.6	329.305	253.759	442.854	184.027	302.012	385.204	363.737	345.11	351.871	339.679
PC(38:8)	PC	PC(14:0)2 [M+H]+	C46H76NO8P	153.739	136.356	136.144	155.016	136.192	120.743	113.908	129.223	127.386	66.5392	64.2479	119.419	96.8787	78.731	59.8695	111.396	44.2307	74.4739	97.6842	90.9164	109.434	110.103	108.901
PC(38:9)	PC	PC(14:0)2 [M+H]+	C46H74NO8P	31.8924	28.1954	24.8928	32.7867	28.2582	25.1362	23.1465	27.0374	26.1192	5.16114	5.35304	9.4215	8.17792	6.48009	4.86156	8.82904	3.6598	6.27113	7.82203	7.75839	17.1726	16.8734	17.104
PC(39:1)	PC	PC(14:0)2 [M+H]+	C47H92NO8P	1.07899	1.09213	1.16976	1.15339	0.916718	0.89215	0.897902	0.926059	0.927643		2.94083	4.6257	3.97183	2.83357	2.37171	3.08739	1.34161	1.93914	3.13771	3.11933	1.77477	1.81053	1.77274
PC(39:2)	PC	PC(14:0)2 [M+H]+	C47H90NO8P	2.83701	2.75249	2.71229	3.25483	2.48755	2.59188	2.4968	2.63566	2.58592	0.473633	4.7022	8.68927	6.72026	5.22259	4.09825	6.14892	2.8091	4.4221	6.48989	5.77048	4.10985	3.77232	3.71667
PC(39:3)	PC	PC(14:0)2 [M+H]+	C47H88NO8P	6.80067	6.16231	6.32484	7.62763	6.47247	5.08155	4.88059	5.66742	5.65361	1.17501	12.6011	23.1661	19.7159	15.3027	12.3366	18.2111	8.46105	13.5417	18.137	16.285	10.5275	11.0253	10.1515
PC(39:4)	PC	PC(14:0)2 [M+H]+	C47H86NO8P	49.8929	45.3843	45.8938	54.9279	44.7245	41.0297	39.8305	42.8171	43.1091	22.4691	34.5701	54.9605	51.6549	40.2601	34.6283	47.4869	22.7344	37.6296	50.7494	47.814	43.0026	44.2689	43.2016
PC(39:5)	PC	PC(14:0)2 [M+H]+	C47H84NO8P	8.52264	7.39976	92.0897	8.3679	88.66	6.92705	18.184	9.81093	18.087	60.8542	83.7365	138.451	118.667	74.1273	81.4081	114.89	51.6534	87.8003	117.014	104.825	21.4754	97.2513	95.82
PC(39:6)	PC	PC(14:0)2 [M+H]+	C47H82NO8P	375.488	333.178	337.683	396.468	335.259	301.541	291.786	321.019	320.924	110.316	201.894	347.982	291.958	224.972	181.112	263.301	116.815	196.609	261.202	232.31	282.267	285.472	277.782
PC(39:7)	PC	PC(14:0)2 [M+H]+	C47H80NO8P	3.88815	3.11365	2.5313	3.99781	3.53052	4.35787	3.56274	4.98482	4.63417	2.71716	4.74958	7.5262	7.93505	5.45848	3.37553	8.19716	2.18587	6.77425	8.73023	8.4051	3.12506	3.80377	5.70697
PC(39:8)	PC	PC(14:0)2 [M+H]+	C47H78NO8P	2.58914	2.25265	2.94559	2.89033	2.28699	3.48089	3.24477	3.55703	3.34038	0.933978	3.78704	5.95617	5.15293	4.27198	3.52315	6.67944	3.17059	5.22434	6.58744	6.39174	4.33057	4.2098	4.16668
PC(39:9)	PC	PC(14:0)2 [M+H]+	C47H76NO8P	2.74505	2.40253	2.46971	2.64698	2.29927	3.07368	3.12098	3.43289	3.66179	0.737971	2.85446	4.67636	3.96784	3.25397	2.43117	5.2715	2.41491	4.16562	5.20765	5.04884	3.29315	3.74946	3.24618
PC(40:1)	PC	PC(14:0)2 [M+H]+	C48H94NO8P	0.319414	0.316799	0.408462	0.512151	0.434612	0.366797	0.430258	0.360652	0.416632	0.0544946	1.91849	3.60917	2.90833	2.35664	1.85911	1.74432	0.793727	1.61006	2.24383	1.865	1.33879	1.11814	1.11051
PC(40:2)	PC	PC(14:0)2 [M+H]+	C48H92NO8P	0.782519	0.958413	1.2304	1.08805	1.05487	0.414461	0.819007	0.654108	0.466129	0.165962	3.82038	6.43317	5.25754	3.46607	2.88172	4.2629	1.81363	2.89002	3.88235	3.27625	2.43599	2.04748	2.27795
PC(40:3)	PC	PC(14:0)2 [M+H]+	C48H90NO8P	1.24447	0.701021	1.14086	1.34859	1.14287	0.941871	0.723015	1.05203	1.23011	0.139197	3.34215	5.06633	4.97208	3.43555	2.95297	3.76471	1.68571	2.69539	4.00454	3.67166	2.39252	2.1259	1.95817
PC(40:4)	PC	PC(14:0)2 [M+H]+	C48H88NO8P	3.69711	3.27205	3.51099	3.9913	3.46743	3.08976	2.82094	3.43718	3.01202	1.67772	12.9111	19.4044	17.4519	14.1386	11.139	15.6113	6.90782	12.1401	15.0201	13.6992	8.73581	8.47423	8.31267
PC(40:5)	PC	PC(14:0)2 [M+H]+	C48H86NO8P	13.5551	12.441	11.9461	14.2622	12.0817	11.5349	10.1643	12.0658	12.8807	4.24372	46.8115	77.5468	68.7082	50.9181	42.429	57.0506	25.8064	44.2709	56.0126	51.1646	31.3681	30.7933	31.1019
PC(40:6)	PC	PC(14:0)2 [M+H]+	C48H84NO8P	43.122	38.5351	38.8376	46.1096	39.0306	37.7222	33.8256	41.2746	39.8798	10.5754	130.714	206.824	191.014	147.404	126.561	179.174	83.2503	136.521	176.958	166.142	97.508	96.7356	93.226
PC(40:7)	PC	PC(14:0)2 [M+H]+	C48H82NO8P	113.574	100.719	101.43	119.423	101.432	93.3974	86.2476	100.063	98.4856	23.4754	392.28	612.771	574.914	446.843	407.071	555.253	251.742	439.376	582.647	547.043	299.443	283.188	287.313
PC(40:8)	PC	PC(14:0)2 [M+H]+	C48H80NO8P	533.896	471.634	487.027	547.816	475.934	453.734	444.943	500.713	489.466	102.398	964.093	1417.53	1331.85	1059.26	944.631	1352.85	670.027	1165.79	1481.07	1380.39	858.597	844.729	843.757
PC(40:9)	PC	PC(14:0)2 [M+H]+	C48H78NO8P	835.826	744.977	776.18	866.233	747.781	721.82	702.916	782.648	763.866	281.947	1349.69	2025.35	1829.37	1446.88	1239.91	1803.12	905.593	1545.23	1965.4	1819.08	1221.71	1183.42	1195.43
PC(40:10)	PC	PC(14:0)2 [M+H]+	C48H76NO8P	966.29	848.968	875.384	1063.9	927.484	827.469	841.214	954.51	874.23	300.772	1176.65	1824.52	1586.59	1221.82	992.487	1379.74	699.318	1174.4	1488.23	1366.72	1149.74	1066.76	1122.11
PC(40:11)	PC	PC(14:0)2 [M+H]+	C48H74NO8P	2.26779	2.05603	1.82509	2.29545	1.94357	1.63548	1.73923	2.30266	1.71292	0.388096	3.24005	6.3209	4.35557	3.44679	2.74937	3.21118	1.67828	1.73598	3.68416	3.13414	2.47696	2.6458	2.8583
PC(41:1)	PC	PC(14:0)2 [M+H]+	C49H96NO8P	0.0909246		0.0640208	0.0747399	0.0748224	0.0914143	0.0434289	0.0540069			0.450935	0.975535	0.779156	0.340679	0.52267	0.288667	0.140363	0.472443	0.284279	0.422915	0.223561	0.187864	0.241668
PC(41:2)	PC	PC(14:0)2 [M+H]+	C49H94NO8P	0.0377288	0.0273788	0.0635188				0.0287536	0.0404915			0.814593	1.71111	1.13732	0.76264	0.527585	0.959281	0.411421	0.537373	0.804214	0.853795	0.270007	0.488455	0.370542
PC(41:3)	PC	PC(14:0)2 [M+H]+	C49H92NO8P	0.131547	0.0351554	0.0396435	0.15598	0.08139	0.20217	0.165409	0.160557	0.189354		0.92978	1.86436	1.32619	1.24009	0.749217	0.999625	0.507102	0.67887	1.37291	1.13404	0.530938	0.584749	0.405364
PC(41:4)	PC	PC(14:0)2 [M+H]+	C49H90NO8P	1.23068	1.04493	0.992005	1.16703	1.14122	0.979273	1.10036	0.981579	1.08068	0.352662	3.72723	5.74214	4.8175	4.12578	2.97106	4.44957	1.81616	2.99028	4.02837	3.42416	2.06784	2.30628	2.80654
PC(41:5)	PC	PC(14:0)2 [M+H]+	C49H88NO8P	4.13971	3.63627	3.62992	4.15698	3.50934	3.74165	3.31702	3.78377	3.78849	1.28268	14.3049	23.8233	19.5964	14.2987	11.0299	13.5238	6.71759	10.1732	14.1006	11.5798	8.45544	8.07189	8.52942
PC(41:6)	PC	PC(14:0)2 [M+H]+	C49H86NO8P	8.75824	7.43271	8.06804	8.96747	7.68225	6.96531	7.01041	7.84523	7.439		6.38154	11.6375	8.46248	6.68443	5.01523	7.38151	3.3758	4.67988	7.08237	5.55138	7.35208	6.93637	6.86983
PC(41:8)	PC	PC(14:0)2 [M+H]+	C49H82NO8P	0.310618	0.220362	0.210032	0.269938	0.21628	0.328867	0.283098	0.193128	0.292831	0.0500085	0.305042	0.571353	0.379085	0.206314	0.206984	0.559932	0.34256	0.31728	0.510929	0.529892	0.290398	0.440535	0.41965
PC(41:9)	PC	PC(14:0)2 [M+H]+	C49H80NO8P	0.106148	0.153967	0.118537	0.23365	0.177368	0.166832	0.445554	0.201077	0.210384	0.18514	0.301707	0.718454	0.370323	0.372379	0.386228	0.898893	0.226617	0.474837	0.338632	0.459941	0.205289	0.323753	0.427825
PC(42:2)	PC	PC(14:0)2 [M+H]+	C50H96NO8P	0.100443	0.0345104		0.129268	0.0395349			0.104031	0.0378164		0.345717	0.991523	0.765653	0.465854	0.460987	0.691485	0.155142	0.298689	0.391339	0.461335	0.353386	0.236343	0.195901
PC(42:3)	PC	PC(14:0)2 [M+H]+	C50H94NO8P	0.533588	0.48406	0.458777	0.667384	0.503185	0.391828	0.40565	0.452036	0.527113		2.01966	2.97437	2.1844	1.90452	1.33313	1.35572	0.8099	1.02564	1.94892	1.3344	1.22374	1.02425	0.990029
PC(42:4)	PC	PC(14:0)2 [M+H]+	C50H92NO8P	1.40504	1.36549	1.46114	1.65419	1.24382	1.51884	1.38312	1.46915	1.61956	0.0645778	6.83732	10.8343	9.02277	6.83253	5.83235	6.57617	3.65861	5.40252	8.1915	6.69106	3.60381	3.94307	3.71609
PC(42:5)	PC	PC(14:0)2 [M+H]+	C50H90NO8P	8.81287	8.07434	7.85485	9.76629	7.88386	7.96601	7.52506	8.49599	8.64064	1.31066	38.4881	58.3632	46.4494	34.1476	28.5277	30.5143	16.9122	27.5028	39.2901	32.1336	19.9204	19.4136	20.4274
PC(42:6)	PC	PC(14:0)2 [M+H]+	C50H88NO8P	0.922496	0.846323	0.855276	1.05741	0.913361	0.683971	0.803109	0.922328	0.793194		2.8757	3.9694	3.68643	2.56845	2.33388	2.98145	1.40465	2.59817	3.13603	2.77073	1.71154	1.7838	1.79542
PC(42:7)	PC	PC(14:0)2 [M+H]+	C50H86NO8P	1.29175	1.25842	1.29827	1.50612	1.2631	1.25919	1.04815	1.29232	1.01056	0.235777	4.07004	5.08758	5.55201	4.53798	3.69663	5.01603	2.55064	4.95211	6.94463	5.78448	3.05238	3.01776	2.84096
PC(42:8)	PC	PC(14:0)2 [M+H]+	C50H84NO8P	4.93861	4.67971	4.91043	5.36523	4.58666	4.36466	4.12693	4.62004	4.60456	0.896638	10.8925	13.1143	13.3199	11.0699	9.97081	13.3112	7.94199	13.9911	17.7662	15.843	9.00207	8.59539	9.22721
PC(42:9)	PC	PC(14:0)2 [M+H]+	C50H82NO8P	7.73047	6.7061	7.21197	8.14258	6.63916	6.84121	6.26702	7.10467	6.67446	1.03394	17.0791	20.8793	20.8911	18.0636	16.2345	21.7134	13.2455	22.0377	27.205	25.0218	13.7177	13.2726	13.4599
PC(42:10)	PC	PC(14:0)2 [M+H]+	C50H80NO8P	9.81735	5.18034	10.4694	10.7917	9.69963	4.87036	9.31112	10.2118	9.30231	0.722252	12.6086	14.817	15.0089	12.7037	10.6455	11.6999	7.92716	13.3786	16.0635	14.6742	10.0482	11.4941	11.6822
PC(43:3)	PC	PC(14:0)2 [M+H]+	C51H96NO8P		0.0673987		0.0294202	0.0361014		0.058408	0.0553016	0.00959701		0.48709	0.952435	0.815419	0.386246	0.427027	0.523787	0.319936	0.372912	0.695705	0.679448	0.245366	0.153221	0.237102
PC(43:4)	PC	PC(14:0)2 [M+H]+	C51H94NO8P	0.0904327	0.0596009	0.042067	0.151646	0.096559	0.0962481	0.10642	0.0880859	0.0606327		1.94781	2.69721	2.64041	1.57172	1.30808	1.73485	1.02689	1.37262	1.75468	1.64548	0.472414	0.797386	0.608332
PC(43:5)	PC	PC(14:0)2 [M+H]+	C51H92NO8P	0.779175	0.564509	0.799341	0.738672	0.725371	0.676145	0.763365	0.784542	0.820035		13.8887	18.8506	14.845	11.3153	9.76348	10.2401	6.96954	10.7085	14.6024	11.5718	5.67173	5.55889	5.85805
PC(43:6)	PC	PC(14:0)2 [M+H]+	C51H90NO8P	0.214541	0.29127	0.145615	0.301595	0.181443	0.137459	0.255857	0.169542	0.241413		0.184017	0.127849	0.0861019	0.147383	0.128083	0.126599	0.0688632	0.0664388	0.280396	0.184317	0.106248	0.118477	0.115505
PC(44:3)	PC	PC(14:0)2 [M+H]+	C52H98NO8P	0.31751	0.273348	0.308979	0.394248	0.262358	0.31517	0.195903	0.263539	0.338844		0.62116	0.656192	0.682121	0.56383	0.594792	0.536672	0.246283	0.593578	0.618782	0.60028	0.374371	0.539287	0.394035
PC(44:4)	PC	PC(14:0)2 [M+H]+	C52H96NO8P	0.361751	0.453348	0.479248	0.46769	0.398412	0.332025	0.376118	0.380482	0.484227		2.25252	2.13695	2.10728	1.7017	1.47392	1.54139	1.06788	1.70664	2.40416	1.96695	1.04806	1.03123	0.955689
PC(44:5)	PC	PC(14:0)2 [M+H]+	C52H94NO8P	2.70861	2.24328	2.71677	3.01314	2.37227	2.54146	2.48179	2.31516	2.81336		11.7465	14.5396	12.2708	9.83959	8.48059	7.82461	5.80893	9.21604	12.4593	9.47288	6.14098	5.75548	6.19536
PC(44:6)	PC	PC(14:0)2 [M+H]+	C52H92NO8P	0.174121	0.185235	0.114931	0.0876685	0.131829	0.0713354	0.151521	0.156037	0.184945		0.258842	0.135102	0.234809	0.102891	0.101464	0.174454	0.0567379	0.160255	0.212387	0.140556	0.186913	0.229017	0.100917
PC(44:8)	PC	PC(14:0)2 [M+H]+	C52H88NO8P	0.272287	0.296292	0.249748	0.391577	0.32539	0.260963	0.229526	0.180011	0.232089		0.0893948	0.263825	0.157481	0.154642	0.0828961	0.100801	0.0981439	0.0956326	0.148206	0.144961	0.197382	0.18214	0.207947
PC(44:9)	PC	PC(14:0)2 [M+H]+	C52H86NO8P	0.508361	0.475653	0.558704	0.567678	0.408547	0.409658	0.317379	0.459514	0.420323		0.14961	0.124741	0.233814	0.224812	0.128493	0.188079	0.146077	0.26358	0.322998	0.27057	0.446837	0.420836	0.369719
PC(44:10)	PC	PC(14:0)2 [M+H]+	C52H84NO8P	1.15554	1.11568	1.07867	1.15803	0.863497	1.02071	1.08182	1.07025	0.953845		0.181388	0.170083	0.3202	0.294312	0.184469	0.313583	0.259948	0.441872	0.522385	0.284776	0.901221	0.677845	0.920121
PC(45:1)	PC	PC(14:0)2 [M+H]+	C53H104NO8P	0.0499147	0.0336442	0.0885441	0.0987582	0.0379697	0.0372161	0.0243394	0.058141	0.0583969		0.623323	0.927689	0.783704	0.604918	0.333116	0.501323	0.340219	0.383423	0.763358	0.548148	0.251385	0.338877	0.346053
PC(45:2)	PC	PC(14:0)2 [M+H]+	C53H102NO8P	0.121933	0.099418	0.109586	0.176998	0.075072	0.0978337	0.0764428	0.0774595	0.0873583		1.64996	2.60164	1.92979	1.3258	1.06637	1.30417	0.745974	1.41856	1.68794	1.52443	0.691613	0.71213	0.595006
PC(45:3)	PC	PC(14:0)2 [M+H]+	C53H100NO8P	0.175222	0.182136	0.121554	0.201452	0.165927	0.143472	0.154382	0.140065	0.184845		0.758037	0.857989	0.628721	0.449197	0.396678	0.528027	0.312517	0.71434	0.806098	0.789726	0.339056	0.297006	0.371587
PC(45:4)	PC	PC(14:0)2 [M+H]+	C53H98NO8P	0.158765	0.157741	0.173407	0.198203	0.139264	0.162816	0.124622	0.175154	0.224421		1.21298	1.48348	1.35855	0.874957	0.824267	1.12522	0.771746	0.973799	1.68733	1.17476	0.504354	0.540501	0.535158
PC(45:5)	PC	PC(14:0)2 [M+H]+	C53H96NO8P	0.949628	0.873752	0.891758	1.02967	0.863815	0.951244	0.949374	0.945051	0.957514		6.61833	7.65622	6.01989	5.12753	4.54911	3.94681	3.41727	5.66951	7.13308	6.11773	2.95018	2.99726	2.91934
PC(46:3)	PC	PC(14:0)2 [M+H]+	C54H102NO8P	0.337505	0.314643	0.292036	0.229529	0.248522	0.371614	0.301804	0.321642	0.28362		0.795063	0.720693	0.63653	0.620138	0.552359	0.430483	0.384967	0.655868	0.880421	0.646486	0.365901	0.499401	0.422336
PC(46:4)	PC	PC(14:0)2 [M+H]+	C54H100NO8P	0.739286	0.603259	0.708127	0.749934	0.662987	0.788798	0.673938	0.697823	0.787541		2.17654	2.53196	2.09106	1.90304	1.7437	1.76646	1.22477	2.03032	2.75928	2.10036	1.35441	1.46653	1.28544
PC(46:5)	PC	PC(14:0)2 [M+H]+	C54H98NO8P	3.75879	3.48444	3.54255	4.17704	3.31703	3.88128	3.79469	3.69533	4.30545	0.201929	11.5226	13.2634	10.5454	8.85304	7.91573	6.91341	5.89387	9.50871	12.8853	10.2074	6.7282	6.76246	6.61105
PC(46:6)	PC	PC(14:0)2 [M+H]+	C54H96NO8P	0.104915	0.0854509	0.0760479	0.114719	0.0910932	0.113843	0.122532	0.108068	0.109633		0.180525	0.132494	0.180133	0.151526	0.137474	0.135127	0.118592	0.134906	0.191872	0.164719	0.110956	0.139739	0.156321
PC(46:8)	PC	PC(14:0)2 [M+H]+	C54H92NO8P	0.122674	0.133789	0.17584	0.148643	0.128173	0.134666	0.1039	0.131519	0.122273		0.125862	0.170969	0.147637	0.11424	0.109105	0.0961336	0.114189	0.12141	0.279777	0.157494	0.193717	0.101611	0.16517
PC(46:9)	PC	PC(14:0)2 [M+H]+	C54H90NO8P	0.298104	0.277307	0.336209	0.33428	0.249635	0.294656	0.267708	0.282743	0.312264		0.265341	0.249519	0.278558	0.245483	0.269069	0.21896	0.284133	0.420071	0.432712	0.429915	0.244418	0.315172	0.418404
PC(46:10)	PC	PC(14:0)2 [M+H]+	C54H88NO8P	1.36066	1.21997	1.33357	1.46676	1.12737	1.28581	1.32136	1.32061	1.30151		1.14871	0.807804	1.30713	1.18816	0.919108	1.16676	1.06956	1.68112	2.04962	1.91472	1.489	1.48722	1.63875
PC(47:1)	PC	PC(14:0)2 [M+H]+	C55H108NO8P	0.0219269	0.0244129	0.007214	0.00807083	0.00644685	0.0145235	0.00604818	0.00645114	0.0155382		0.294718	0.366038	0.385872	0.290206	0.319609	0.230502	0.205684	0.259663	0.431861	0.356086	0.138027	0.127647	0.199053
PC(47:2)	PC	PC(14:0)2 [M+H]+	C55H106NO8P		0.0246619	0.00871691	0.0224041	0.0110516	0.0205347	0.0076767		0.0168841		0.667406	0.907878	0.709136	0.578005	0.372821	0.593749	0.314186	0.573593	0.6045	0.692036	0.211234	0.266452	0.216775
PC(47:3)	PC	PC(14:0)2 [M+H]+	C55H104NO8P	0.0765624	0.0936503	0.0788117	0.150058	0.0900064	0.110441	0.108647	0.133345	0.107339		0.937419	1.1684	1.0122	0.837308	0.789443	0.75832	0.512949	0.96043	1.26014	1.04284	0.549601	0.413172	0.501453
PC(47:4)	PC	PC(14:0)2 [M+H]+	C55H102NO8P	0.30059	0.31279	0.254025	0.311372	0.249756	0.279721	0.273621	0.265029	0.322041		3.24044	3.75787	2.98615	2.88577	2.31364	2.49315	1.92345	3.03276	4.2621	3.57728	1.45502	1.43613	1.509
PC(47:5)	PC	PC(14:0)2 [M+H]+	C55H100NO8P	1.67013	1.65772	1.57759	1.90228	1.49081	1.73779	1.66965	1.62426	1.88175	0.142683	16.7973	18.5984	16.6111	13.6502	12.2033	12.7231	9.01053	14.5232	19.5596	16.1302	7.36908	7.57632	7.32757
PC(48:4)	PC	PC(14:0)2 [M+H]+	C56H104NO8P	0.0248578	0.0286812	0.0229347	0.011557	0.0240789	0.036804	0.032072	0.0168343	0.0182191		0.203807	0.320238	0.280002	0.168698	0.165352	0.176539	0.122462	0.222767	0.22349	0.219791	0.0639479	0.0823345	0.122762
PC(48:5)	PC	PC(14:0)2 [M+H]+	C56H102NO8P	0.164233	0.206791	0.209045	0.207164	0.196781	0.205129	0.207248	0.193459	0.213734		1.16138	1.285	1.16093	0.963329	0.820499	0.853979	0.700246	0.965361	1.4639	1.21759	0.589243	0.507041	0.568638
PC(48:10)	PC	PC(14:0)2 [M+H]+	C56H92NO8P	0.101036	0.114499	0.113485	0.118364	0.112483	0.113819	0.1198	0.131789	0.125505		0.0250603			0.013703	0.0199571	0.0358993	0.0541858	0.044994	0.121081	0.085646	0.112349	0.139894	0.075609
PC(49:2)	PC	PC(14:0)2 [M+H]+	C57H110NO8P											0.0618919	0.16442	0.11681	0.119344	0.0703106	0.131521	0.0767659	0.116252	0.168063	0.225557	0.0464371	0.0161087	0.0290686
PC(49:3)	PC	PC(14:0)2 [M+H]+	C57H108NO8P		0.00697485	0.00581732	0.00898164	0.00538249		0.00486999		0.0122588		0.168142	0.17408	0.125576	0.149021	0.121366	0.0725665	0.0791213	0.198787	0.204782	0.191347	0.039604	0.0637202	0.0897606
PC(49:4)	PC	PC(14:0)2 [M+H]+	C57H106NO8P	0.0122702	0.0145532	0.0145031	0.0143007	0.0123647	0.0265875	0.0117057	0.024414	0.0171557		0.4342	0.539244	0.453032	0.39979	0.235773	0.410337	0.282062	0.306608	0.422847	0.440883	0.167993	0.170605	0.20641
PC(49:5)	PC	PC(14:0)2 [M+H]+	C57H104NO8P	0.133881	0.143693	0.124634	0.140885	0.100542	0.151909	0.149808	0.148128	0.134194		2.33622	2.65408	2.23352	1.83436	1.55745	1.57975	1.26081	2.00126	2.49624	2.25067	0.889531	0.96743	0.91936
PC(51:5)	PC	PC(14:0)2 [M+H]+	C59H108NO8P	0.0103574		0.00464148	0.0190416	0.0103581		0.0114319		0.0186553		0.153467	0.121977	0.181668	0.151497	0.139645	0.100921	0.0939711	0.166686	0.175917	0.136123	0.0373318	0.0881019	0.095377
PC(53:5)	PC	PC(14:0)2 [M+H]+	C61H112NO8P							0.00418807		0.00665861		0.0744628	0.0901746	0.0540664	0.113214	0.0522324	0.0756835	0.0535062	0.04121	0.14034	0.0922496	0.0239567	0.0359112	0.0169648
PC(O+P-30:1)	PC[O+P]	PC(14:0)2 [M+H]+	C38H76NO7P			0.0152119			0.0152643					0.425021	0.319701	0.404111	0.334722	0.233449	0.30506	0.192369	0.335037	0.542879	0.454205	0.183982	0.176882	0.160149
PC(O+P-31:1)	PC[O+P]	PC(14:0)2 [M+H]+	C39H78NO7P											0.233468	0.688717	0.510389	0.257611	0.32998	0.294066	0.167106	0.102505	0.4709	0.245796	0.0258647	0.133546	0.0870208
PC(O+P-32:1)	PC[O+P]	PC(14:0)2 [M+H]+	C40H80NO7P			0.0205052								0.599587	1.00833	0.685267	0.445798	0.341722	0.291722	0.198945	0.130071	0.845604	0.54923	0.140972	0.135958	0.0619484
PC(O+P-33:0)	PC[O+P]	PC(14:0)2 [M+H]+	C41H84NO7P	0.0907254	0.0897733	0.0761909	0.0390427	0.0837343	0.0806297	0.0807125	0.0856175	0.0787039		1.10968	1.58509	1.34587	0.861605	0.781716	0.804382	0.315297	0.644198	1.00478	0.783488	0.517206	0.478236	0.456223
PC(O+P-33:1)	PC[O+P]	PC(14:0)2 [M+H]+	C41H82NO7P		0.0340103	0.0180704	0.0252799	0.0178514	0.0221933	0.0158939		0.0256982		6.09387	10.7599	9.75287	5.30695	4.62811	3.51962	1.94455	3.10918	5.25351	3.85646	1.49342	1.45527	1.53971
PC(O+P-34:0)	PC[O+P]	PC(14:0)2 [M+H]+	C42H86NO7P	0.0190619	0.036902		0.0527271	0.0216636		0.0254088		0.0254949		0.246697	0.394979	0.206717	0.332277	0.26102	0.154601	0.0227823	0.117194	0.214878	0.21949	0.120846	0.161795	0.155409
PC(O+P-34:1)	PC[O+P]	PC(14:0)2 [M+H]+	C42H84NO7P	0.233038	0.142519	0.208293	0.334174	0.236525	0.232728	0.252508	0.233815	0.271441		2.33603	3.93719	3.06456	2.22643	1.97963	2.43328	0.935939	2.07706	2.8821	2.24244	1.01041	1.20841	1.26136
PC(O+P-34:2)	PC[O+P]	PC(14:0)2 [M+H]+	C42H82NO7P	0.104224	0.0424221	0.049899	0.0734922	0.073297	0.0737102	0.0532733	0.115345	0.0955312		1.40516	2.90199	1.51801	1.25242	0.665927	1.03462	0.61663	0.869437	1.19277	1.15105	0.595057	0.387213	0.36715
PC(O+P-35:0)	PC[O+P]	PC(14:0)2 [M+H]+	C43H88NO7P	0.0434384	0.0319813	0.0614853	0.0467238	0.0306411	0.0636169	0.0158003	0.0449513	0.0526408		0.471831	1.14544	0.865268	0.552617	0.332609	0.426846	0.199413	0.293826	0.475653	0.435897	0.240865	0.238678	0.321415
PC(O+P-35:1)	PC[O+P]	PC(14:0)2 [M+H]+	C43H86NO7P	0.812794	0.875001	0.76895	0.920889	0.767066	0.770001	0.722414	0.703086	0.773249		5.36747	9.27784	7.63698	5.40837	4.47805	5.3785	2.67908	3.74034	5.56108	5.29576	2.69489	2.68173	2.69091
PC(O+P-35:2)	PC[O+P]	PC(14:0)2 [M+H]+	C43H84NO7P	0.375446	0.266756	0.245414	0.390808	0.332861	0.251977	0.27612	0.298744	0.363648	0.412103	6.02413	11.0173	9.84933	3.99928	3.03476	5.25704	2.1601	4.8887	4.66197	4.97694	1.88712	1.88073	1.75077
PC(O+P-35:3)	PC[O+P]	PC(14:0)2 [M+H]+	C43H82NO7P	0.0486442			0.0252307	0.0227441		0.0504882		0.0169527		0.30539	0.563837	0.744619	0.34888	0.20244	0.391969	0.17737	0.32438	0.494923	0.320779	0.161401	0.268165	0.220055
PC(O+P-36:1)	PC[O+P]	PC(14:0)2 [M+H]+	C44H88NO7P	3.83746	3.14576	2.77237	4.41427	3.13347	3.20676	3.14077	3.45662	3.37129	0.260756	19.2729	36.2283	27.9226	20.9055	15.837	23.2729	8.87499	14.657	23.6308	19.4801	11.3623	11.3399	10.6496
PC(O+P-36:2)	PC[O+P]	PC(14:0)2 [M+H]+	C44H86NO7P	6.26134	5.31181	5.19671	6.95095	5.72038	4.50954	4.51417	5.12484	5.38065	0.830814	44.0922	89.437	69.8189	45.9177	34.9685	45.6143	21.0214	34.5304	53.2909	42.723	21.9869	23.4901	22.9009
PC(O+P-36:3)	PC[O+P]	PC(14:0)2 [M+H]+	C44H84NO7P	1.88556	1.96481	1.6181	2.11671	1.72144	1.46605	1.09661	1.40286	1.55624		25.239	51.1652	39.3751	25.8698	20.4493	27.1931	11.302	19.6572	28.9292	24.9992	12.5445	10.5733	11.5905
PC(O+P-36:4)	PC[O+P]	PC(14:0)2 [M+H]+	C44H82NO7P	0.415872	0.281252	0.23729	0.323497	0.318885	0.240769	0.312729	0.214917	0.274991		1.59602	3.1058	2.76616	1.72075	1.43329	2.17257	0.744008	1.3925	2.37493	1.83375	0.88359	0.918666	1.04446
PC(O+P-36:5)	PC[O+P]	PC(14:0)2 [M+H]+	C44H80NO7P	0.0352658	0.0178714		0.0968538	0.021595	0.0682603	0.0258012	0.0642168	0.0136099		0.290046	0.667333	0.407262	0.236797	0.242266	0.333466	0.162303	0.263808	0.430199	0.284658	0.166871	0.220386	0.0661973
PC(O+P-37:1)	PC[O+P]	PC(14:0)2 [M+H]+	C45H90NO7P	0.335924	0.190113	0.378521	0.469612	0.273481	0.292778	0.308221	0.281361	0.349409	0.12637	1.32661	2.82082	1.69406	1.17754	0.746345	1.31617	0.47978	0.812104	1.19432	0.688	0.80021	0.83508	0.790129
PC(O+P-37:2)	PC[O+P]	PC(14:0)2 [M+H]+	C45H88NO7P	1.6062	1.14645	1.28538	1.86049	0.982289	1.33595	1.27004	1.65328	1.41888		7.20156	14.0296	10.0795	7.87739	6.38646	9.29171	4.36331	7.48758	9.5927	7.95016	4.60315	4.64267	4.40541
PC(O+P-37:3)	PC[O+P]	PC(14:0)2 [M+H]+	C45H86NO7P	0.761117	0.987368	0.882199	1.24996	1.05451	0.860782	0.640247	0.731936	0.733816		5.21826	11.0935	7.73952	5.02676	4.22764	5.84003	2.26724	3.24775	5.87968	5.29778	2.90969	3.08163	2.81246
PC(O+P-37:5)	PC[O+P]	PC(14:0)2 [M+H]+	C45H82NO7P	0.334547	0.322006	0.161658	0.242312	0.249522	0.385372	0.268615	0.303632	0.282526		0.782628	1.35542	0.943828	0.847077	0.743816	1.02672	0.451679	0.574466	0.896602	0.84759	0.733742	0.548643	0.623525
PC(O+P-38:2)	PC[O+P]	PC(14:0)2 [M+H]+	C46H90NO7P	0.444285	0.501802	0.327288	0.555325	0.38216	0.230765	0.23905	0.358643	0.37438		1.84996	4.52114	2.89366	2.14149	1.54462	2.37331	1.07868	1.51633	1.58347	1.9874	1.09141	1.01049	1.07
PC(O+P-38:3)	PC[O+P]	PC(14:0)2 [M+H]+	C46H88NO7P	1.52968	1.34518	1.41959	1.74771	1.34661	1.42739	1.25489	1.15231	1.43817	0.161362	5.65496	12.158	9.09142	6.48308	5.23279	6.48201	2.5133	4.81165	6.13628	5.43916	3.70496	3.5585	3.39385
PC(O+P-38:4)	PC[O+P]	PC(14:0)2 [M+H]+	C46H86NO7P	3.76152	3.36146	3.53491	4.03026	3.4618	3.22101	3.027	3.2079	3.75831	0.934811	17.8537	32.9861	25.7575	18.6737	15.4772	18.1514	7.9602	13.311	18.9344	16.8439	9.51512	9.62596	10.1432
PC(O+P-38:5)	PC[O+P]	PC(14:0)2 [M+H]+	C46H84NO7P	16.7791	14.0504	13.7154	16.9721	14.3864	13.1387	12.2062	13.8636	14.9546	2.97685	62.9796	110.998	83.9913	60.5604	47.1144	59.4591	25.4354	42.4783	60.5268	52.6657	35.2553	33.4217	33.7384
PC(O+P-38:6)	PC[O+P]	PC(14:0)2 [M+H]+	C46H82NO7P	2.58826	1.94249	2.39945	2.64928	2.16273	2.22198	1.6865	2.00928	2.08009		24.9697	48.8569	39.1048	25.6056	20.9505	23.0184	9.93595	16.5704	24.0841	20.4664	11.4496	11.7247	11.2045
PC(O+P-38:7)	PC[O+P]	PC(14:0)2 [M+H]+	C46H80NO7P		0.0325599			0.0328937		0.0343596			0.043736	0.630239	0.87745	0.80369	0.468722	0.546409	0.550003	0.172216	0.209472	0.434908	0.333822	0.121721	0.151849	0.258099
PC(O+P-39:4)	PC[O+P]	PC(14:0)2 [M+H]+	C47H88NO7P	0.592485	0.508452	0.408845	0.557736	0.436688	0.405138	0.292584	0.411677	0.318006		1.58355	3.30372	2.58195	1.77228	1.50101	1.61374	0.724126	1.33239	1.62216	1.94539	1.13258	0.986122	0.884009
PC(O+P-39:5)	PC[O+P]	PC(14:0)2 [M+H]+	C47H86NO7P	1.29668	1.01165	1.30674	1.75985	1.09967	1.09141	0.990825	0.941464	1.23249		5.96669	10.0932	8.66057	6.15138	4.74106	6.18799	2.51709	3.86487	5.22672	5.67913	3.77422	3.39576	3.35631
PC(O+P-39:6)	PC[O+P]	PC(14:0)2 [M+H]+	C47H84NO7P	4.75571	4.31367	4.23168	5.13009	4.35961	3.90267	3.80002	4.26248	4.09243		18.8698	35.3645	26.6441	18.6749	14.4639	15.473	8.1128	12.6613	18.6205	15.2282	11.4421	9.88081	9.93301
PC(O+P-40:5)	PC[O+P]	PC(14:0)2 [M+H]+	C48H88NO7P	0.245902	0.236983	0.146594	0.326894	0.23104	0.15516	0.160401	0.292351	0.223265		1.03557	2.04899	1.30632	1.40301	0.94448	1.25013	0.605914	1.26792	1.43017	1.53185	0.610996	0.671054	0.488965
PC(O+P-40:6)	PC[O+P]	PC(14:0)2 [M+H]+	C48H86NO7P	0.346749	0.347524	0.307995	0.559312	0.372605	0.40776	0.438771	0.511354	0.481066		1.75524	2.99965	2.4025	2.02459	1.45911	2.05611	1.2068	1.56102	2.40916	2.22149	0.871024	0.983807	1.16468
PC(O+P-40:7)	PC[O+P]	PC(14:0)2 [M+H]+	C48H84NO7P	0.170185	0.145514	0.179704	0.251185	0.0984728	0.196388	0.0981049	0.172653	0.217993		1.61646	2.30621	1.98939	1.64321	1.30185	1.28477	0.813531	1.20282	1.50046	1.41642	0.807151	0.721014	0.76143
LPC(12:0)	LPC	PE(14:0)2 [M+H]+	C20H42NO7P	0.553803	0.517195	0.405237	0.572184	0.531446	0.307362	0.413401	0.366141	0.61488	0.289632	7.42459	6.88653	5.95058	5.02755	4.26227	3.01413	3.03255	4.61891	6.45782	5.5465	1.86714	1.81789	2.08137
LPC(12:1)	LPC	PE(14:0)2 [M+H]+	C20H40NO7P	0	0	0	0.0268214	0.00995317	0	0	0	0	0	0.385286	0.270397	0.24166	0.195238	0.196499	0.0202041	0.159224	0.138319	0.21404	0.225992	0.0469097	0.0776985	0.0666262
LPC(13:0)	LPC	PE(14:0)2 [M+H]+	C21H44NO7P	3.00729	3.04179	2.99442	3.31455	3.11767	1.85005	2.36629	2.19081	3.28478	1.56052	53.4702	48.7364	43.9715	36.9241	31.7511	16.763	15.7846	23.5725	34.1444	25.6678	14.0493	13.0754	14.2657
LPC(13:1)	LPC	PE(14:0)2 [M+H]+	C21H42NO7P	0.31479	0.295764	0.246117	0.348839	0.325507	0.156234	0.212519	0.20101	0.262004	0.16645	4.36535	4.84296	3.85806	3.35271	2.63156	1.23715	1.37451	1.97991	2.72671	2.30299	1.16926	1.05796	1.16707
LPC(14:1)	LPC	PE(14:0)2 [M+H]+	C22H44NO7P	6.2434	6.76551	5.66673	7.365	5.6962	4.77923	4.58332	5.16408	6.92634	3.58623	45.6792	46.1819	47.5114	37.7078	31.6615	19.1931	20.5812	30.6625	37.119	35.7252	18.1864	17.9986	18.5094
LPC(14:2)	LPC	PE(14:0)2 [M+H]+	C22H42NO7P	0.125445	0.0711414	0.185734	0.0873689	0.130312	0.0543958	0.0779153	0.0909104	0.113205	0.0754607	1.5483	1.54144	1.57878	1.17884	0.871326	0.37932	0.391598	0.723618	0.852029	0.785628	0.45169	0.405489	0.483469
LPC(15:0)	LPC	PE(14:0)2 [M+H]+	C23H48NO7P	196.006	211.258	179.762	225.366	187.038	142.582	156.138	150.489	215.571	134.93	2249.62	2528.97	2201.26	1910.14	1483.96	916.903	783.308	1183.86	1505.69	1366.42	812.755	803.712	808.828
LPC(15:1)	LPC	PE(14:0)2 [M+H]+	C23H46NO7P	25.5059	28.3669	25.217	31.4255	25.6021	20.0772	21.1078	21.8739	29.7902	17.6491	218.533	229.195	221.815	181.279	151.623	79.2069	87.7489	132.728	162.078	148.273	85.2533	86.3366	85.6789
LPC(16:0)	LPC	PE(14:0)2 [M+H]+	C24H50NO7P	110.994	123.258	109.471	137.896	107.099	88.4038	86.904	93.1979	124.625	72.3711	1119.09	1294.45	1114.79	947.443	763.038	373.548	311.345	442.318	577.013	514.726	392.06	373.619	383.249
LPC(16:1)	LPC	PE(14:0)2 [M+H]+	C24H48NO7P	124.952	119.006	112.674	130.355	113.181	72.1686	104.565	83.227	125.586	84.295	588.211	725.389	639.51	551.29	461.934	524.186	460.001	702.727	865.333	792.802	367.314	351.717	359.772
LPC(16:2)	LPC	PE(14:0)2 [M+H]+	C24H46NO7P	17.8813	17.0008	16.353	17.1367	15.4845	9.70915	15.1115	11.812	17.8265	12.8042	38.9692	44.8274	43.2198	36.2745	29.245	34.9516	30.5588	47.7765	57.6953	54.1782	28.9154	28.2469	28.4287
LPC(16:3)	LPC	PE(14:0)2 [M+H]+	C24H44NO7P	2.84521	2.41819	2.33601	2.37608	2.29017	1.36992	2.49139	1.53244	2.9704	1.08184	2.8637	8.23971	3.49008	2.47003	2.5058	3.5912	2.79009	4.48442	5.66372	5.23444	3.45179	3.23774	3.01637
LPC(17:0)	LPC	PE(14:0)2 [M+H]+	C25H52NO7P	111.858	116.509	107.244	120.228	102.88	89.4203	87.9401	96.6049	116.579	72.0435	1501.32	1954.4	1669.34	1463.61	1091.11	807.83	588.168	887.74	1093.81	1053.33	616.094	589.302	605.346
LPC(17:1)	LPC	PE(14:0)2 [M+H]+	C25H50NO7P	872.147	881.272	872.418	933.438	845.821	561.98	714.282	623.092	877.267	572.026	2229.98	2873.03	2462.62	2104.06	1683.37	1737.4	1364.21	2076.32	2648.83	2423.48	1490.18	1428.58	1460.93
LPC(17:2)	LPC	PE(14:0)2 [M+H]+	C25H48NO7P	13.1332	13.1522	13.4885	12.8763	12.4421	10.1896	17.8167	11.735	18.101	13.5131	18.5506	21.357	21.1267	16.9262	13.8687	24.6835	19.8539	31.8126	37.1475	36.1118	21.3413	19.2336	19.8314
LPC(18:0)	LPC	PE(14:0)2 [M+H]+	C26H54NO7P	61.6478	63.3799	56.2513	70.984	56.9713	48.4466	40.8577	51.0603	60.6663	36.8054	701.065	934.602	797.548	683.197	532.585	351.006	219.879	322.741	410.988	400.768	269.965	267.767	276.94
LPC(18:1)	LPC	PE(14:0)2 [M+H]+	C26H52NO7P	782.258	736.356	697.524	831.419	706.467	518.542	633.579	574.189	838.661	527.474	4153.61	5712.23	4901.02	4092.76	3339.72	3799.54	2825.02	4357.11	5282.14	4858.5	2508.11	2468.79	2556.08
LPC(18:2)	LPC	PE(14:0)2 [M+H]+	C26H50NO7P	1261.95	1199.83	1202.61	1317.41	1213.08	604.756	989.245	722.669	1061.47	712.912	2880.56	4138.64	3335.25	2699.99	2183.4	2937.61	2077.38	3266.25	4128.67	3691.97	2090.45	2047.34	2129.49
LPC(18:3)	LPC	PE(14:0)2 [M+H]+	C26H48NO7P	317.306	296.251	306.9	325.953	302.156	173.093	267.402	201.612	301.071	200.876	447.423	637.406	530.628	435.037	345.105	510.571	364.862	577.855	711.266	671.136	407.628	396.044	412.207
LPC(18:4)	LPC	PE(14:0)2 [M+H]+	C26H46NO7P	72.3262	69.1653	72.8648	73.7168	67.8086	40.8177	65.5163	47.8103	75.3489	51.5606	55.9984	77.4096	63.8868	47.1781	40.6263	68.7168	51.1645	77.6619	99.4666	90.2966	70.0628	66.9178	67.7977
LPC(19:0)	LPC	PE(14:0)2 [M+H]+	C27H56NO7P	4.03335	4.18033	4.74458	4.72667	4.14942	3.53957	3.00896	4.78846	4.02841	1.98221	44.38	61.1242	58.2309	47.5538	33.2095	21.7635	18.4838	25.8446	33.8374	33.3499	20.3648	21.3754	19.1454
LPC(19:1)	LPC	PE(14:0)2 [M+H]+	C27H54NO7P	338.275	348.137	326.904	363.144	324.078	247.567	260.927	262.829	358.053	215.419	724.497	962.936	838.284	707.122	526.035	592.13	294.465	545.803	686.987	692.461	463.34	457.554	474.78
LPC(19:2)	LPC	PE(14:0)2 [M+H]+	C27H52NO7P	3.71388	3.97819	4.16013	4.19057	3.93557	3.17604	4.54847	3.47466	5.17969	3.42511	15.0572	17.1493	16.328	12.9077	9.84367	16.5558	11.745	19.9373	20.7091	21.2264	10.3569	10.1061	9.4575
LPC(19:3)	LPC	PE(14:0)2 [M+H]+	C27H50NO7P	2.07829	1.96146	2.28272	2.48979	1.81556	1.80314	3.25601	2.05212	3.33891	2.27695	6.17035	8.67213	8.66258	5.40406	4.60145	9.68391	7.46779	11.4808	11.8934	12.0393	6.43943	5.23444	4.47228
LPC(19:4)	LPC	PE(14:0)2 [M+H]+	C27H48NO7P	1.96782	1.63611	1.60519	1.66845	1.77902	1.30548	2.63545	2.01206	3.20929	1.66707	6.50539	8.56199	7.7752	5.8158	5.49998	9.88851	6.81978	10.4223	12.3004	11.4876	5.49143	5.62738	5.55594
LPC(20:0)	LPC	PE(14:0)2 [M+H]+	C28H58NO7P	4.41494	5.82956	4.96432	5.4	4.21962	4.47937	3.65732	2.52136	4.50712	2.72713	53.9471	76.0464	62.6028	55.2738	38.6118	29.8525	15.5654	25.4317	33.7001	35.9367	19.7935	18.9601	20.3711
LPC(20:1)	LPC	PE(14:0)2 [M+H]+	C28H56NO7P	8.25806	8.34892	7.41233	10.2498	7.65164	7.93734	7.90733	8.00268	7.68758	5.41783	74.4642	100.333	84.7737	78.3261	53.3978	60.5891	39.6794	57.9964	74.7991	74.8301	37.4499	35.3189	34.4381
LPC(20:2)	LPC	PE(14:0)2 [M+H]+	C28H54NO7P	25.1325	25.6691	25.0973	27.7432	25.0627	13.7173	19.2943	15.2749	25.702	13.3725	341.947	471.523	426.636	325.288	234.212	282.51	194.748	337.497	387.2	373.974	164.851	169.087	172.321
LPC(20:3)	LPC	PE(14:0)2 [M+H]+	C28H52NO7P	50.2027	57.398	371.519	397.051	359.728	214.863	343.988	238.109	36.7565	35.3182	1728.64	2269.5	1928.18	1554.44	1277.89	1478.43	1154.96	1886.41	2203.76	2019.5	994.72	1012.9	1024.71
LPC(20:4)	LPC	PE(14:0)2 [M+H]+	C28H50NO7P	678.18	50.2922	79.1478	734.828	655.691	61.656	48.2485	37.0861	706.742	474.408	358.249	320.67	514.084	236.727	201.476	258.968	248.691	349.197	363.026	803.49	1970.2	254.585	290.971
LPC(20:5)	LPC	PE(14:0)2 [M+H]+	C28H48NO7P	1772.99	1780.11	1761.71	1942.24	1708.89	966.909	1558.71	1102.5	1731.11	1160.22	6255.01	8932.75	7667.92	5963.04	4687.19	5517.21	3961.28	6300.42	7640.96	7101.73	3816.17	3866.73	3994.54
LPC(20:6)	LPC	PE(14:0)2 [M+H]+	C28H46NO7P	0.765907	1.00376	0.884884	1.17467	0.65193	0.314213	0.575023	0.768289	0.609802	0.597013	13.3717	11.376	15.3157	5.24142	9.97563	3.32892	4.09322	4.69387	9.07772	4.46706	2.13899	1.99492	2.95389
LPC(21:0)	LPC	PE(14:0)2 [M+H]+	C29H60NO7P	0.658931	0.909622	0.715702	0.562622	0.47861	0.603368	0.632256	0.892354	0.916405	0.57241	34.1644	28.4721	20.129	22.8361	16.496	5.10608	4.33167	9.60108	6.85276	10.3128	5.94831	4.90925	7.66796
LPC(21:1)	LPC	PE(14:0)2 [M+H]+	C29H58NO7P	2.71475	4.11527	3.48493	3.66825	2.72151	2.55075	2.43047	2.61033	2.22737	2.05632	17.996	20.4108	22.0966	18.7873	9.48291	9.39231	4.78772	4.93146	11.1783	11.1755	5.79152	4.56341	7.80891
LPC(21:4)	LPC	PE(14:0)2 [M+H]+	C29H52NO7P	0.705895	0.340625	0.460302	0.670651	0.307982	0.493493	0.486516	0.295624	0.585724	0.387537	0.207184	0.703088	0.89213	0.351561	0.207254	0.236589	0.272043	0.285489	0.852058	0.251837	0.198728	0.639323	0.11443
LPC(22:0)	LPC	PE(14:0)2 [M+H]+	C30H62NO7P	2.33468	2.63025	2.29047	2.9515	2.29142	2.13625	2.00118	2.15066	2.52102	1.34577	103.561	125.7	110.317	90.2121	67.1242	37.0184	28.962	39.8237	54.2291	46.837	28.4069	25.991	26.6443
LPC(22:1)	LPC	PE(14:0)2 [M+H]+	C30H60NO7P	0.0807726	0.087924	0.051527	0.0524388	0.0625072	0.104562	0.101613	0.0621989	0.0770393	0.0481857	1.99704	2.37409	2.24604	1.9139	1.5721	1.43968	0.668116	0.919676	1.50895	1.51071	0.688274	0.736131	0.744821
LPC(22:2)	LPC	PE(14:0)2 [M+H]+	C30H58NO7P	0.0422951	0	0.00888676	0	0.00648592	0	0.0112305	0.00972863	0.015471	0.0214313	0.369414	0.25135	0.257665	0.202727	0.126212	0.201358	0.0745026	0.0862788	0.260033	0.172601	0.128455	0.0619742	0.143641
LPC(22:3)	LPC	PE(14:0)2 [M+H]+	C30H56NO7P	0.612494	0.590567	0.649129	0.612111	0.429652	0.342638	0.592638	0.401472	0.640436	0.317203	3.66285	4.21577	3.1964	2.80758	1.91635	2.0809	1.29099	2.0404	3.44321	2.60196	1.51589	1.43715	1.42897
LPC(22:4)	LPC	PE(14:0)2 [M+H]+	C30H54NO7P	0.901076	1.13127	0.974437	1.12427	1.01197	0.50968	1.09382	0.626345	1.10412	0.694674	9.29864	11.8631	10.3507	9.82029	6.80132	7.24733	2.7102	9.34151	12.1474	11.6066	4.35931	4.41278	4.36757
LPC(22:5)	LPC	PE(14:0)2 [M+H]+	C30H52NO7P	2.34231	2.66442	2.92973	2.03875	2.558	1.4885	2.20843	1.55636	2.79241	1.12723	13.393	15.928	12.7912	11.0312	8.99446	8.70763	5.06982	12.1203	14.2157	12.7077	6.04346	6.39776	6.34143
LPC(23:0)	LPC	PE(14:0)2 [M+H]+	C31H64NO7P	0.151967	0.155148	0.133213	0.166873	0.127228	0.138384	0.125017	0.16763	0.145622	0.0924774	18.6389	21.6782	19.2486	15.3628	12.0375	5.61398	5.03924	7.22249	9.40617	7.86489	4.08584	4.51157	4.11674
LPC(23:1)	LPC	PE(14:0)2 [M+H]+	C31H62NO7P	0	0.0254398	0.0110397	0.00871622	0.00880055	0.0226536	0.0202846	0.0111409	0.00877537	0	0.138413	0.232073	0.152124	0.109398	0.0791383	0.0754688	0.0103505	0.0181505	0.0711698	0.0340935	0.0447455	0.0300847	0.0328755
LPC(24:0)	LPC	PE(14:0)2 [M+H]+	C32H66NO7P	0.681724	0.621531	0.563511	0.69713	0.608739	0.563042	0.50094	0.614606	0.686713	0.423806	10.2715	11.7862	10.7746	8.88273	6.31041	3.50267	2.81473	3.87204	5.24993	4.41736	2.75055	2.781	2.73003
LPC(24:5)	LPC	PE(14:0)2 [M+H]+	C32H56NO7P	0.117215	0.10581	0.115457	0.0727863	0.0821881	0.0831555	0.0717545	0.0258803	0.116352	0.0580664	0.166813	0.102919	0.134155	0.109801	0.0669308	0.0833323	0.047796	0.126065	0.142716	0.0999437	0.156382	0.156011	0.109993
LPC(25:0)	LPC	PE(14:0)2 [M+H]+	C33H68NO7P	0.231117	0.233346	0.216561	0.271531	0.284117	0.177636	0.195309	0.217586	0.289462	0.173452	3.64469	4.48312	4.06008	3.22564	2.34722	1.3538	1.08139	1.50424	1.85816	1.73851	1.02498	1.03457	1.01268
LPC(26:0)	LPC	PE(14:0)2 [M+H]+	C34H70NO7P	5.44829	5.50702	5.27651	6.25181	5.259	4.6061	4.40467	4.97042	5.24801	3.40505	16.1765	21.0181	19.2679	14.2933	10.0567	11.085	6.83654	8.98495	11.7888	10.7744	6.63312	7.27759	6.77649
LPC(26:5)	LPC	PE(14:0)2 [M+H]+	C34H60NO7P	0.0644049	0.0413894	0.0664426	0.0753248	0.0429816	0.0140433	0.0492703	0.0226843	0.0358852	0.0402431	0.85762	0.676807	0.741559	0.572786	0.47604	0.32011	0.342415	0.43833	0.668616	0.427046	0.230648	0.187852	0.276294
LPC(27:0)	LPC	PE(14:0)2 [M+H]+	C35H72NO7P	0.255838	0.265179	0.254577	0.417285	0.321305	0.182402	0.183539	0.225346	0.294219	0.136293	8.06206	10.4791	8.50731	7.2732	4.70989	2.50314	2.00132	3.04674	4.13895	3.73787	2.15717	2.11529	2.13717
LPC(28:0)	LPC	PE(14:0)2 [M+H]+	C36H74NO7P	0	0.0218517	0	0	0.148821	0.0136173	0.0333879	0	0.0466347	0	0.78414	0.670196	0.571654	0.41143	0.357771	0.19838	0.165619	0.199302	0.209045	0.288063	0.240737	0.18078	0.159804
LPC(29:0)	LPC	PE(14:0)2 [M+H]+	C37H76NO7P	0.0640614	0.114835	0.183744	0.111489	0.0982467	0.0126604	0	0.0136268	0.0504757	0.0143573	1.46985	1.70559	1.25084	1.00959	0.847165	0.217793	0.380596	0.3163	0.762848	0.454765	0.462782	0.33106	0.300027
LPC(O+P-16:0)	LPC[O+P]	PE(14:0)2 [M-H]-	C24H52NO6P	0.0354006	0	0.0670194	0.028108	0.0341178	0	0.0296258	0.0437388	0	0	2.41429	3.67589	3.48472	2.44827	1.68707	0.754302	0.520779	1.00297	1.44579	1.39401	0.942703	0.94344	0.840388
LPC(O+P-16:1)	LPC[O+P]	PE(14:0)2 [M-H]-	C24H50NO6P	0	0	0	0	0	0	0	0	0	0	0.591922	1.20776	1.22943	0.781498	0.506142	0	0.104978	0.0852595	0	0.100499	0.0540856	0.185046	0.188232
LPC(O+P-17:0)	LPC[O+P]	PE(14:0)2 [M-H]-	C25H54NO6P	0.0423569	0.0783718	0.0741038	0.0761355	0.0532481	0.118615	0.0890902	0.104665	0.237943	0	4.14453	5.05795	3.79126	3.26315	2.60913	1.7668	0.888158	1.36626	2.07498	1.34916	1.41978	1.09036	0.947158
LPC(O+P-17:1)	LPC[O+P]	PE(14:0)2 [M-H]-	C25H52NO6P	0	0	0	0	0.0408418	0	0	0	0	0	2.11423	3.51857	2.69247	2.10142	1.94001	0.109063	0.373943	0.22017	0.282266	0.977491	0.378351	0.490876	0.824664
LPC(O+P-18:0)	LPC[O+P]	PE(14:0)2 [M-H]-	C26H56NO6P	4.54002	4.56758	3.85244	5.42371	4.43568	3.41545	2.7953	3.93648	4.206	2.36042	131.002	188.831	162.92	136.33	93.2746	56.4263	25.4998	38.3355	55.2356	52.2231	41.184	40.7094	42.4694
LPC(O+P-18:1)	LPC[O+P]	PE(14:0)2 [M-H]-	C26H54NO6P	1.28719	1.29757	1.13104	1.4017	1.39165	0.737934	0.772519	0.807193	1.06425	0.715886	180.778	254.526	229.212	177.345	130.998	55.3231	25.9087	41.9082	55.1554	54.9277	45.6485	47.3642	49.2047
LPC(O+P-18:2)	LPC[O+P]	PE(14:0)2 [M-H]-	C26H52NO6P	0.111966	0.22151	0.196432	0.245675	0.137536	0.132986	0.0508493	0.184058	0.211742	0.071402	2.70213	4.83642	4.14912	3.24659	2.0782	0.806199	0.589644	0.902985	1.00319	1.08728	0.890018	1.12932	1.32954
LPC(O+P-19:0)	LPC[O+P]	PE(14:0)2 [M-H]-	C27H58NO6P	0	0	0.0559509	0	0.0448987	0.0541766	0	0	0	0	1.72107	2.57651	2.60467	1.70447	1.31866	0.695637	0.409169	0.435823	0.519822	0.936671	0.50432	0.695482	0.661071
LPC(O+P-19:1)	LPC[O+P]	PE(14:0)2 [M-H]-	C27H56NO6P	0.115897	0.876789	0.325685	0.105244	0.378359	0.177553	0.26526	0.445975	0.28032	0	9.2799	11.7813	8.2921	7.67509	3.32911	3.99416	0.964906	1.6835	1.29858	3.25466	1.98909	3.56342	2.12846
LPC(O+P-19:2)	LPC[O+P]	PE(14:0)2 [M-H]-	C27H54NO6P	0	0	0	0	0	0	0	0	0	0	2.40695	3.55495	2.70488	2.37743	2.04202	0.851193	0.321442	0.782018	0.581759	0.735542	0.611456	0.504407	0.389674
LPC(O+P-20:1)	LPC[O+P]	PE(14:0)2 [M-H]-	C28H58NO6P	0	0	0	0	0.0288562	0	0	0	0	0	1.4021	1.82139	1.65078	1.29585	0.795852	0.260577	0.174831	0.418211	0.32579	0.436506	0.334223	0.314021	0.240521
LPC(O+P-20:2)	LPC[O+P]	PE(14:0)2 [M-H]-	C28H56NO6P	0	0.00920705	0	0	0	0	0	0	0	0	0.876163	1.7083	1.31348	1.18971	0.569004	0.351276	0.212364	0.305929	0.658209	0.382536	0.325894	0.220596	0.299891
PE(28:1)	PE	PE(14:0)2 [M-H]-	C33H64NO8P	1.32504	1.29257	0.946265	1.50888	0.987852	1.19941	0.973756	1.07159	1.22617	0.886555	3.13492	3.07647	3.38197	3.18565	2.5239	6.9469	2.839	4.59002	5.95273	6.38609	2.74727	2.5635	2.72263
PE(29:0)	PE	PE(14:0)2 [M-H]-	C34H68NO8P	31.9624	29.9438	28.8865	35.3876	26.0376	30.1629	31.0691	33.7825	34.3816	24.4844	42.1384	45.7483	42.4952	43.2999	34.4729	46.2124	31.2158	51.8021	61.114	61.7302	43.1211	41.8624	41.6075
PE(29:1)	PE	PE(14:0)2 [M-H]-	C34H66NO8P	5.05966	4.87755	4.33431	6.20275	4.27409	4.37853	4.17549	5.03465	5.11267	3.27625	8.67218	8.66342	9.05224	9.01775	6.87527	10.5901	6.13699	9.76104	12.2748	12.4799	7.06617	6.99836	6.93135
PE(29:2)	PE	PE(14:0)2 [M-H]-	C34H64NO8P	0.37015	0.49599	0.292371	0.486339	0.343979	0.376736	0.383137	0.454053	0.493412	0.289878	0.52558	0.535882	0.688026	0.854959	0.549105	0.523352	0.356448	0.795873	0.426184	0.974699	0.575518	0.594008	0.559392
PE(30:0)	PE	PE(14:0)2 [M-H]-	C35H70NO8P	67.3555	61.9012	61.527	75.2439	54.4024	56.6952	59.1243	67.8498	62.7707	49.239	131.791	136.079	145.683	141.446	106.588	279.173	124.79	184.826	278.201	296.134	126.421	117.044	115.884
PE(30:1)	PE	PE(14:0)2 [M-H]-	C35H68NO8P	24.4336	22.3199	21.4584	28.4319	19.539	20.803	19.9606	25.9469	22.9304	18.3301	35.9772	39.5944	41.7232	40.4885	28.8478	63.1981	34.8295	46.5832	64.802	69.9492	35.7051	34.0085	33.8737
PE(30:2)	PE	PE(14:0)2 [M-H]-	C35H66NO8P	2.65367	2.58349	2.73941	3.12827	2.3072	2.50353	2.19616	3.30707	2.32439	1.69923	2.79959	2.79935	2.89928	3.21832	2.16898	3.5093	2.1855	2.79705	3.51874	4.08244	3.31601	2.53678	2.46952
PE(30:3)	PE	PE(14:0)2 [M-H]-	C35H64NO8P	0.320334	0.22726	0.229241	0.179172	0.153018	0.171799	0.137007	0.15735	0.197088	0.170948	0.0874605	0.218804	0.112648	0.12638	0.105155	0.167241	0.107114	0.188959	0.31581	0.380707	0.204227	0.172181	0.328655
PE(31:0)	PE	PE(14:0)2 [M-H]-	C36H72NO8P	105.642	96.759	101.216	123.982	87.5237	91.3163	92.3901	107.344	97.232	76.6037	160.082	187.685	185.098	168.488	129.802	136.563	114.409	158.089	192.071	200.399	138.134	126.673	129.095
PE(31:1)	PE	PE(14:0)2 [M-H]-	C36H70NO8P	122.173	111.937	108.134	141.272	100.888	103.179	103.659	126.276	109.637	90.3202	104.595	113.489	118.273	117.238	86.1696	169.859	87.9785	119.782	181.547	193.647	134.585	124.93	125.519
PE(31:2)	PE	PE(14:0)2 [M-H]-	C36H68NO8P	7.67713	7.38753	6.36335	8.9538	6.62146	6.42711	5.94355	8.1607	7.04829	5.50369	6.8347	7.16073	6.54365	7.29103	5.03752	5.91289	4.96021	6.29064	7.85131	8.16183	8.13603	6.88237	7.06115
PE(31:3)	PE	PE(14:0)2 [M-H]-	C36H66NO8P	0.665657	0.698234	0.609078	0.685277	0.587751	0.735981	0.569426	0.719908	0.678156	0.523606	0.365645	0.792854	0.661158	0.434082	0.313263	0.306283	0.393433	0.378685	0.631113	0.671578	0.769875	0.724445	0.570716
PE(32:0)	PE	PE(14:0)2 [M-H]-	C37H74NO8P	93.6596	86.1453	87.9087	108.225	80.1413	79.5355	82.3209	92.5532	83.4555	67.3624	243.835	291.402	283.529	263.544	181.005	259.593	179.668	242.316	310.388	320.374	165.963	149.04	150.744
PE(32:1)	PE	PE(14:0)2 [M-H]-	C37H72NO8P	309.592	281.372	274.512	357.862	263.03	259.876	259.734	314.482	277.618	224.93	244.663	293.483	279.868	273.827	189.795	315.577	202.116	262.63	361.335	386.45	318.11	286.315	289.002
PE(32:2)	PE	PE(14:0)2 [M-H]-	C37H70NO8P	47.2533	44.6635	45.2816	54.9342	42.2619	42.1313	42.5387	50.2574	44.9748	35.5985	29.8181	31.1613	32.8404	30.2853	22.688	33.939	22.9609	32.0719	40.3274	43.6439	44.2435	39.8222	40.1278
PE(32:3)	PE	PE(14:0)2 [M-H]-	C37H68NO8P	7.74083	7.87602	7.28138	8.48367	6.83945	6.47241	6.67642	8.34077	7.45302	5.99279	2.79055	2.86383	2.6411	3.15775	1.81237	3.08772	2.32751	3.07209	3.74997	3.95743	6.42807	5.31527	5.41447
PE(32:4)	PE	PE(14:0)2 [M-H]-	C37H66NO8P	0.965525	0.616578	0.939942	0.977615	0.854014	0.9243	0.754205	0.94639	0.997909	0.791273	0.518822	0.822955	0.327523	0.621074	0.345007	0.55512	0.409941	0.729334	0.433132	0.84676	0.592924	0.744063	0.603587
PE(33:0)	PE	PE(14:0)2 [M-H]-	C38H76NO8P	64.7784	60.6127	63.1434	74.6983	57.9152	56.3325	58.2536	62.8115	58.331	47.45	154.371	183.562	172.44	159.168	113.216	118.062	102.639	138.589	168.181	167.99	102.794	90.7124	88.379
PE(33:1)	PE	PE(14:0)2 [M-H]-	C38H74NO8P	340.927	312.943	322.309	400.339	302.492	290.917	300.7	346.845	320.199	251.828	432.822	460.077	477.77	479.622	333.489	716.977	368.762	499.062	749.874	793.409	448.142	391.61	390.668
PE(33:2)	PE	PE(14:0)2 [M-H]-	C38H72NO8P	93.2818	86.2986	83.0619	101.326	80.8002	82.9146	84.875	99.4511	88.3768	67.7152	72.9328	84.5852	81.1821	80.0684	54.1446	74.8861	57.7029	80.5349	94.2865	100.23	94.9264	81.4217	82.1391
PE(33:3)	PE	PE(14:0)2 [M-H]-	C38H70NO8P	15.3631	15.0217	15.0587	17.2968	14.0373	13.9965	14.4742	16.7653	15.7097	12.0014	7.76736	8.97391	8.95476	8.56498	5.51253	7.13201	5.89177	7.69999	9.60722	11.6726	13.4137	12.4133	12.0848
PE(33:4)	PE	PE(14:0)2 [M-H]-	C38H68NO8P	2.51027	2.60296	2.50181	2.52578	2.36551	2.73346	2.58901	3.08455	2.89068	2.27053	1.01724	1.05617	0.760722	0.926186	0.6499	0.805117	0.793237	0.892422	1.10348	1.23466	2.22892	2.08199	1.54503
PE(33:5)	PE	PE(14:0)2 [M-H]-	C38H66NO8P	0.465018	0.316359	0.290114	0.285448	0.167635	0.440725	0.516166	0.404852	0.532706	0.391918	0.156598	0.202059	0.179935	0.352475	0.0934064	0.323661	0.190443		0.302958	0.439535	0.139566	0.422336	0.401366
PE(34:0)	PE	PE(14:0)2 [M-H]-	C39H78NO8P	27.9159	26.4772	29.4399	32.2241	24.7901	25.7517	26.5576	29.8552	26.3302	20.3058	117.997	148.078	141.213	133.458	87.5789	104.936	84.1489	118.89	143.915	151.759	68.1647	58.2128	59.3938
PE(34:1)	PE	PE(14:0)2 [M-H]-	C39H76NO8P	444.533	412.7	422.848	511.849	399.43	393.818	420.692	461.537	433.806	330.127	459.174	516.617	507.869	500.976	351.487	432.334	349.275	490.092	608.407	647.26	500.33	431.361	435.932
PE(34:2)	PE	PE(14:0)2 [M-H]-	C39H74NO8P	418.499	398.675	407.616	490.097	373.555	347.681	374.374	412.433	394.651	301.067	206.154	225.532	227.055	225.301	161.087	218.648	165.423	225.794	289.607	307.086	368.092	322.32	322.888
PE(34:3)	PE	PE(14:0)2 [M-H]-	C39H72NO8P	67.5864	66.1542	70.3724	79.6725	61.6033	59.8942	63.0775	69.9259	67.7875	50.4738	25.212	25.3154	27.5125	26.9039	19.0654	26.927	21.1358	28.2188	36.1419	36.6545	53.728	49.2275	48.282
PE(34:4)	PE	PE(14:0)2 [M-H]-	C39H70NO8P	18.1853	17.2573	17.8366	20.4163	15.862	15.9359	17.0383	19.4476	18.7489	14.884	7.75214	7.81296	7.95733	8.39945	5.88561	7.73495	6.29743	8.29716	11.1232	11.0399	15.2599	13.3482	12.2739
PE(34:5)	PE	PE(14:0)2 [M-H]-	C39H68NO8P	11.9884	11.2951	12.7317	13.3728	11.1638	11.866	13.7096	12.7035	13.7488	10.884	5.96315	6.29603	6.50678	6.37873	4.40573	6.01771	4.61986	5.91261	8.18525	9.33696	10.2703	9.17388	8.71235
PE(35:0)	PE	PE(14:0)2 [M-H]-	C40H80NO8P	13.3093	11.3519	12.2734	14.6691	11.0125	10.2965	11.7764	11.1574	12.0302	9.12072	42.1764	50.5912	47.6072	45.9	31.8203	33.2003	28.5324	39.4043	49.5797	52.4518	24.9841	20.9365	21.3404
PE(35:1)	PE	PE(14:0)2 [M-H]-	C40H78NO8P	396.237	372.978	383.088	457.387	347.229	335.901	379.673	399.201	386.941	302.25	693.316	745.145	789.949	772.16	529.817	656.467	565.629	783.876	969.218	1008.02	563.308	497.705	502.771
PE(35:2)	PE	PE(14:0)2 [M-H]-	C40H76NO8P	305.852	286.129	293.25	353.271	268.974	276.053	296.22	325.501	312.361	240.145	398.263	435.638	457.307	437.853	297.188	398.37	328.107	441.55	558.408	567.958	377.341	330.281	329.224
PE(35:3)	PE	PE(14:0)2 [M-H]-	C40H74NO8P	119.633	116.106	116.845	138.276	104.792	103.992	108.754	121.896	113.822	85.8496	61.2121	70.0304	72.9824	67.3363	47.4213	65.3153	49.8982	66.6027	88.2355	88.6934	98.7341	91.6714	91.6049
PE(35:4)	PE	PE(14:0)2 [M-H]-	C40H72NO8P	41.7408	41.3654	40.7702	47.1415	38.5227	37.4093	41.6963	44.0016	42.0466	34.4599	16.9117	18.181	17.85	18.6311	12.1296	15.9544	11.9783	17.6343	23.333	24.2702	31.7647	28.4125	30.0012
PE(35:5)	PE	PE(14:0)2 [M-H]-	C40H70NO8P	26.539	26.2071	25.9868	29.6912	23.5959	26.1438	27.0729	27.9291	28.9656	23.5817	17.7963	20.1356	20.3386	19.1413	12.4742	18.7941	13.147	16.5969	24.5008	23.0348	23.033	21.2006	21.6913
PE(35:6)	PE	PE(14:0)2 [M-H]-	C40H68NO8P	2.03549	2.04324	2.34413	2.35761	2.00588	2.0085	2.17796	2.37075	2.24465	1.79217	0.751261	0.561826	0.939438	0.897372	0.553306	1.04563	0.650269	0.624416	0.222307	0.813899	1.31602	1.42533	1.27946
PE(36:0)	PE	PE(14:0)2 [M-H]-	C41H82NO8P	1.23473	1.55794	1.56933	2.11836	1.60258	1.55789	1.44998	1.34454	1.39766	1.23943	6.15917	6.81983	9.68003	5.71106	4.2163	4.98109	3.60901	4.79515	7.32227	10.4395	3.90795	2.56818	3.09212
PE(36:1)	PE	PE(14:0)2 [M-H]-	C41H80NO8P	212.532	202.611	210.115	247.836	187.617	184.676	200.417	217.37	213.196	165.272	335.998	353.062	378.704	347.152	257.52	300.458	254.527	338.596	435.384	442.095	274.638	239.296	240.049
PE(36:2)	PE	PE(14:0)2 [M-H]-	C41H78NO8P	404.118	382.769	395.632	469.991	358.622	349.076	369.249	400.746	395.897	304.256	832.649	915.927	979.035	904.121	654.403	891.108	694.693	926.214	1185.1	1178.85	624.554	552.577	558.461
PE(36:3)	PE	PE(14:0)2 [M-H]-	C41H76NO8P	191.27	178.433	184.847	220.673	171.842	170.669	182.782	194.864	195.471	154.936	254.417	306.191	307.438	276.641	196.436	287.321	205.901	268.94	347.837	346.43	234.633	208.218	204.508
PE(36:4)	PE	PE(14:0)2 [M-H]-	C41H74NO8P	119.189	110.597	119.002	134.503	106.2	108.339	116.593	119.152	120.799	94.5376	71.3502	82.9112	87.1501	79.4542	57.6003	79.2264	54.5401	72.879	94.6566	94.9556	98.9611	92.4387	91.3975
PE(36:5)	PE	PE(14:0)2 [M-H]-	C41H72NO8P	296.845	287.675	302.952	357.818	277.747	271.338	286.219	302.431	302.638	231.207	96.7451	123.651	115.025	104.205	76.9111	99.3547	68.6245	87.7784	115.792	111.682	212.035	184.703	182.946
PE(36:6)	PE	PE(14:0)2 [M-H]-	C41H70NO8P	7.29883	6.77399	5.46101	8.26955	5.22082	6.71211	5.80536	7.95966	7.71805	5.15651	3.91918	4.67971	4.82266	3.50207	2.77512	4.74118	2.79468	3.74885	5.48925	4.81789	5.75702	5.92421	5.47162
PE(37:0)	PE	PE(14:0)2 [M-H]-	C42H84NO8P	1.18027	1.03191	1.1723	1.45956	1.22616	1.32266	1.12378	1.26338	1.74412	1.20649	2.86776	3.87519	3.14796	2.56501	2.32894	2.38783	1.68982	2.00369	3.40649	3.05184	1.90847	1.49244	1.53949
PE(37:1)	PE	PE(14:0)2 [M-H]-	C42H82NO8P	84.4379	78.9197	83.8069	96.5357	76.9397	69.2423	79.3932	79.1831	81.8789	63.5185	62.6222	70.7006	74.0006	65.7317	48.0895	59.5032	48.6812	65.4489	84.3738	85.8737	77.3871	65.8585	69.4838
PE(37:2)	PE	PE(14:0)2 [M-H]-	C42H80NO8P	100.527	97.2254	98.0926	119.917	86.0432	97.5578	103.414	108.333	110.193	86.1157	164.136	184.342	201.861	180.859	128.485	178.359	128.639	170.022	226.662	232.703	138.87	124.736	125.805
PE(37:3)	PE	PE(14:0)2 [M-H]-	C42H78NO8P	79.1483	82.1278	82.6335	96.9878	76.618	75.6065	79.6899	82.2539	81.7456	66.6513	84.716	104.067	106.653	95.7327	67.7043	89.7386	63.7799	86.6505	112.857	110.44	83.0619	78.3089	78.7931
PE(37:4)	PE	PE(14:0)2 [M-H]-	C42H76NO8P	112.541	107.655	110.559	126.07	102.713	104.489	113.652	118.758	118.953	88.862	121.35	151.956	152.685	137.161	104.254	143.234	95.6475	124.721	160.552	165.458	123.801	113.525	108.975
PE(37:5)	PE	PE(14:0)2 [M-H]-	C42H74NO8P	447.564	419.72	451.812	530.583	410.899	422.877	441.125	471.851	460.715	351.047	347.101	467.686	434.884	393.531	273.424	381.707	253.941	331.171	436.41	427.985	412.289	374.245	365.687
PE(37:6)	PE	PE(14:0)2 [M-H]-	C42H72NO8P	49.074	49.248	50.5409	59.5925	46.7778	41.928	46.1481	50.2083	49.1267	37.3686	18.6989	27.6062	24.0406	21.3732	13.9313	21.711	13.6656	18.0499	24.2828	22.1316	36.227	30.2914	32.053
PE(38:1)	PE	PE(14:0)2 [M-H]-	C43H84NO8P	23.537	22.69	23.7741	28.9625	22.6728	22.6553	25.5442	25.4207	26.9849	20.7549	20.2232	25.1898	26.0722	22.5568	15.6192	21.0273	15.0022	20.5053	26.3624	27.9003	24.4206	20.3912	21.9011
PE(38:2)	PE	PE(14:0)2 [M-H]-	C43H82NO8P	46.3168	44.0391	47.1639	53.3189	42.7215	37.7921	42.1821	43.3404	44.4555	32.1112	60.5843	79.4499	75.0432	66.8177	46.9517	64.679	43.8033	55.9411	71.4584	71.9495	52.9074	48.2145	48.9156
PE(38:3)	PE	PE(14:0)2 [M-H]-	C43H80NO8P	60.1381	56.602	59.2864	67.9114	53.9407	50.6968	54.8095	58.0076	57.8702	47.1562	127.388	149.823	161.113	141.643	112.518	121.75	90.397	124.778	151.717	158.173	88.5421	85.3204	82.1845
PE(38:4)	PE	PE(14:0)2 [M-H]-	C43H78NO8P	128.078	122.399	131.126	149.216	111.587	115.866	126.541	130.275	127.878	102.698	204.863	232.973	239.047	225.391	178.791	196.313	152.557	199.827	253.622	275.9	169.317	157.984	154.258
PE(38:5)	PE	PE(14:0)2 [M-H]-	C43H76NO8P	766.045	737.782	760.885	907.214	691.32	646.513	708.694	747.117	732.096	576.401	653.812	783.339	775.669	713.109	524.387	630.399	478.791	622.781	813.099	830.613	718.243	667.285	645.811
PE(38:6)	PE	PE(14:0)2 [M-H]-	C43H74NO8P	277.789	263.738	260.861	324	240.368	271.599	275.545	305.764	299.988	238.582	260.628	331.801	314.658	298.888	208.317	302.562	216.901	268.228	352.934	351.59	288.33	260.526	264.065
PE(38:7)	PE	PE(14:0)2 [M-H]-	C43H72NO8P	52.6343	49.4977	48.9156	61.3083	48.7946	45.4583	44.2841	51.2769	49.1726	38.191	41.4373	55.8865	49.8869	48.0595	30.3442	48.6794	30.7129	38.963	51.1684	51.4167	46.6588	45.3151	45.0143
PE(38:8)	PE	PE(14:0)2 [M-H]-	C43H70NO8P	22.0974	22.1421	21.4107	26.8067	21.2986	21.3877	21.2066	23.8696	21.5127	17.5831	7.92206	12.0076	9.79336	10.7984	6.25987	10.6815	6.38279	7.47729	10.814	12.3207	16.8452	16.2892	15.7533
PE(38:9)	PE	PE(14:0)2 [M-H]-	C43H68NO8P	4.31508	4.35654	4.63909	5.76955	4.53739	3.36897	4.35225	4.63869	4.13861	3.66737	0.667708	0.471151	0.520645	0.641874	0.264835	0.586116	0.38552	0.60541	0.982008	0.518181	2.58073	2.31116	2.52239
PE(39:1)	PE	PE(14:0)2 [M-H]-	C44H86NO8P	20.1336	20.8415	21.8509	26.23	18.6589	19.0962	20.7196	21.0925	22.0571	17.0947	9.24958	11.9943	13.0224	10.2707	7.26053	11.0173	8.29496	9.27206	12.4142	11.3943	16.9262	14.2139	14.8427
PE(39:2)	PE	PE(14:0)2 [M-H]-	C44H84NO8P	7.27404	6.55349	7.738	9.36475	6.89568	8.51299	7.44073	8.54101	8.09052	5.8008	10.6194	13.975	15.03	11.9191	7.69164	12.9765	7.58865	10.2164	13.6697	13.3016	10.0707	8.93951	9.1176
PE(39:3)	PE	PE(14:0)2 [M-H]-	C44H82NO8P	6.59075	5.7608	5.6497	8.03119	5.03609	6.02635	7.12516	6.25458	6.03847	6.1983	15.5393	18.6309	20.7444	15.8174	12.2783	15.2468	12.0135	15.7205	19.022	16.4749	9.56606	10.2314	9.4069
PE(39:4)	PE	PE(14:0)2 [M-H]-	C44H80NO8P	19.0924	20.4966	19.3494	25.8994	17.975	18.1887	21.2623	21.364	21.8484	17.0283	19.5913	25.524	25.2598	24.5853	16.9711	22.674	17.4974	20.8637	25.556	27.9902	21.1318	19.8622	20.6332
PE(39:5)	PE	PE(14:0)2 [M-H]-	C44H78NO8P	76.9726	73.3733	73.7092	92.902	67.971	72.3749	78.7368	79.4893	82.2686	62.8678	64.8644	79.6118	78.8436	73.3488	46.8691	71.6607	53.3495	64.2078	85.5381	85.0853	76.5705	70.9019	69.935
PE(39:6)	PE	PE(14:0)2 [M-H]-	C44H76NO8P	77.992	77.885	76.4286	96.1027	71.6662	70.1409	72.5618	79.4274	77.5805	58.7932	40.7559	54.9361	47.9492	45.8934	28.2989	44.8666	29.4617	38.0429	53.7852	53.6709	62.058	58.4359	56.6536
PE(39:7)	PE	PE(14:0)2 [M-H]-	C44H74NO8P	1.49085	1.70164	1.62516	1.66526	1.32898	1.86251	1.74853	2.24682	1.63488	1.29552	1.054	0.899436	0.726166	1.31421	0.702384	0.988459	1.17874	1.16755	1.7865	1.56451	1.72951	1.43811	1.53959
PE(40:1)	PE	PE(14:0)2 [M-H]-	C45H88NO8P	7.73494	7.34556	7.41786	9.4678	7.12538	8.15541	8.00741	9.05331	9.07289	6.4336	6.77365	9.09644	8.66184	7.97237	5.10754	7.27405	5.48965	6.48881	8.62956	8.19341	7.78201	7.30403	7.75507
PE(40:2)	PE	PE(14:0)2 [M-H]-	C45H86NO8P	15.3769	15.5841	14.4938	18.4262	14.2186	13.1715	13.6447	14.0542	14.7676	10.2497	11.8228	16.6311	14.8099	15.2577	9.77271	14.2965	9.60266	10.9342	15.9292	15.4103	14.3564	13.4475	13.0169
PE(40:3)	PE	PE(14:0)2 [M-H]-	C45H84NO8P	12.5371	12.0058	12.0946	15.5224	11.2147	12.1273	14.0711	13.1692	12.6163	10.5	11.3828	13.0997	13.1093	12.2826	9.85608	9.80067	8.34959	10.5044	14.9795	15.0654	13.5999	11.1398	11.1881
PE(40:4)	PE	PE(14:0)2 [M-H]-	C45H82NO8P	19.0725	18.1622	17.3959	20.3857	15.7597	16.4891	19.9721	18.8708	19.9696	15.3358	15.1153	19.3784	19.3273	19.6801	13.3125	15.6175	13.1619	15.335	21.489	21.7209	19.4875	17.098	18.28
PE(40:5)	PE	PE(14:0)2 [M-H]-	C45H80NO8P	78.864	72.3995	70.7757	87.2824	64.6049	64.0745	69.7475	71.2828	69.1902	54.7748	41.1532	51.9724	50.1672	45.8885	32.1651	40.3173	32.1804	36.7916	48.5985	52.0408	64.9933	55.6728	56.4394
PE(40:6)	PE	PE(14:0)2 [M-H]-	C45H78NO8P	16.71	14.518	15.8768	17.8752	15.6833	15.9998	18.1911	16.3336	17.9334	15.4488	24.1526	31.3844	31.8798	30.1929	19.6354	25.1181	21.2357	19.892	31.6087	28.8798	23.2539	18.9741	18.8488
PE(40:7)	PE	PE(14:0)2 [M-H]-	C45H76NO8P	11.5349	11.5821	9.33727	13.1078	9.41011	10.1807	10.1782	12.0391	10.7515	8.65912	35.9481	44.5952	47.961	47.0749	29.278	42.3714	29.3272	36.6115	43.1295	49.795	27.041	21.4426	24.302
PE(40:8)	PE	PE(14:0)2 [M-H]-	C45H74NO8P	40.4469	39.1323	36.9922	45.3096	33.762	37.2092	39.2549	41.2526	39.4606	31.3023	50.8133	55.9041	60.1573	61.7294	39.1359	51.2917	40.6746	50.5504	64.1499	68.5979	52.4615	42.1066	44.8729
PE(40:9)	PE	PE(14:0)2 [M-H]-	C45H72NO8P	71.8947	68.9004	69.0355	78.7176	63.0924	66.3942	72.3781	74.5723	69.3457	56.0489	66.0128	80.6255	73.5016	78.2119	47.9428	71.719	49.4747	60.2041	84.3462	72.892	79.8262	66.2828	67.9553
PE(40:10)	PE	PE(14:0)2 [M-H]-	C45H70NO8P	63.2081	61.0657	61.0181	69.7635	59.5229	59.1754	61.5861	66.3015	64.0006	50.5909	66.2937	86.0016	73.999	76.1253	40.5214	66.2306	44.1061	54.0555	79.3652	73.3254	73.0832	61.3729	63.5125
PE(41:1)	PE	PE(14:0)2 [M-H]-	C46H90NO8P	3.2023	3.34423	3.6527	4.61542	2.48376	2.56616	3.54824	3.16015	3.21904	2.64893	2.17668	1.97924	2.32718	1.96651	1.38767	1.66461	1.57322	1.91353	2.26704	2.08513	2.98741	2.25432	1.81997
PE(41:2)	PE	PE(14:0)2 [M-H]-	C46H88NO8P	1.11964	1.5186	0.891556	1.38077	0.615478	1.10504	0.979672	0.992861	1.21224	0.896635	2.73218	4.65007	3.24848	3.6493	2.33961	3.10136	2.32716	2.12058	3.23993	3.16692	2.10667	2.03238	1.78836
PE(41:3)	PE	PE(14:0)2 [M-H]-	C46H86NO8P	2.31288	2.40305	2.23625	2.91087	2.43274	3.108	2.8344	2.99647	3.2181	2.66247	3.16387	4.2043	3.72427	4.03971	3.03564	3.9537	3.03083	3.59443	5.45018	5.17358	3.56406	3.10538	3.61632
PE(41:4)	PE	PE(14:0)2 [M-H]-	C46H84NO8P	4.35472	4.0967	4.67588	5.74167	4.28127	5.00202	6.52521	5.71824	6.34503	5.08823	6.45917	7.53898	8.80031	7.46486	5.25027	7.31455	5.48392	6.61811	6.78187	8.21041	6.84733	5.11321	6.57511
PE(41:5)	PE	PE(14:0)2 [M-H]-	C46H82NO8P	14.6362	13.3003	13.5289	16.9526	11.3122	14.6674	17.4083	15.8476	15.6843	12.4289	14.4129	18.7011	17.9597	16.623	10.1298	13.9185	10.5025	10.8368	16.3726	15.0307	15.9193	14.4458	14.3601
PE(41:6)	PE	PE(14:0)2 [M-H]-	C46H80NO8P	2.51881	2.40696	1.59637	1.46762	1.63405	1.17342	1.50721	1.50765	1.14395	1.04743	0.492181	0.716025	0.631061	0.592128	0.793048	0.511319	0.562205	0.442229	0.724896	0.502985	1.60887	1.14042	0.945314
PE(42:1)	PE	PE(14:0)2 [M-H]-	C47H92NO8P	1.37045	1.40766	0.928912	1.64052	0.807074	1.33686	1.53536	1.52851	1.33082	1.11406	1.29781	0.972272	0.545149	0.949668	0.859343	0.826777	0.35096	0.877149	0.85963	1.00694	1.5001	1.03728	1.45458
PE(42:2)	PE	PE(14:0)2 [M-H]-	C47H90NO8P	3.23628	2.88391	3.07707	3.57277	2.56227	2.81914	3.00913	2.97562	2.70833	2.09495	2.771	3.50613	3.42349	3.394	1.92547	3.39084	2.23035	3.01477	3.24069	3.23586	3.66057	3.01087	3.12274
PE(42:3)	PE	PE(14:0)2 [M-H]-	C47H88NO8P	7.96146	8.242	8.35064	9.46366	6.54272	8.21884	8.53759	8.91109	8.99612	6.42969	5.81764	6.42213	6.03712	7.1396	3.95466	5.70913	3.87145	5.50034	7.20634	7.51437	8.44981	7.36027	7.42086
PE(42:4)	PE	PE(14:0)2 [M-H]-	C47H86NO8P	17.0307	15.1937	14.7091	20.1297	13.7839	15.41	17.3542	17.4537	16.5145	13.1675	11.7633	14.5175	15.462	15.7874	7.42859	12.7819	10.2318	10.6472	17.8011	18.3019	18.4422	14.6754	15.0525
PE(42:5)	PE	PE(14:0)2 [M-H]-	C47H84NO8P	49.4014	46.1808	42.9084	56.1719	42.1853	43.0285	48.6932	48.1107	44.833	35.1322	25.9266	35.5642	31.5869	30.7162	19.1874	25.4679	22.4739	25.1775	34.2284	32.0016	47.7287	38.3779	39.4831
PE(42:6)	PE	PE(14:0)2 [M-H]-	C47H82NO8P	0.937459	0.670067	0.657807	0.787209	0.456712	0.363729	0.842127	0.596888	0.626222	0.503055	0.618272	0.468544	0.216055	0.305022	0.262341		0.177394	0.22074	0.376108		0.856748	0.695904	0.226711
PE(43:1)	PE	PE(14:0)2 [M-H]-	C48H94NO8P	3.03749	2.76727	2.6634	3.68823	2.20984	2.802	3.18522	2.50397	3.05868	2.44615	0.63849	0.517079	0.425375	0.896494	0.387706	0.207973	0.563373	0.798252	0.910525	0.761314	1.88082	2.33319	1.80519
PE(43:2)	PE	PE(14:0)2 [M-H]-	C48H92NO8P	0.95638	0.572659	0.777351	0.503755	0.563347	0.931494	1.14534	0.397211	0.682063	0.585737	0.44675	0.556298	0.738408	1.1611	0.775299	0.773609	0.765667	0.590142	0.722605	0.606463	1.35517	0.555025	0.6916
PE(43:4)	PE	PE(14:0)2 [M-H]-	C48H88NO8P	1.22044	0.968709	1.14579	1.1284	0.802496	1.07104	1.5358	0.816351	1.44262	1.02222	1.99388	2.24045	2.6719	2.95962	1.01838	2.06423	1.77519	1.23659	1.87278	3.05674	2.03111	2.10652	1.88782
PE(43:5)	PE	PE(14:0)2 [M-H]-	C48H86NO8P	4.15443	3.70266	3.71746	4.64819	3.25122	3.49041	4.51576	3.63673	4.23819	3.18542	5.20335	6.57874	8.84784	6.41723	4.74201	6.16204	4.06982	6.29877	7.36064	7.16452	6.30224	4.86594	5.68713
PE(44:1)	PE	PE(14:0)2 [M-H]-	C49H96NO8P	3.61395	3.31388	3.52475	4.41734	2.5344	3.55626	4.63758	4.49241	3.71251	2.96545	1.41159	1.11247	1.20545	1.93207	1.2322	1.41625	1.68503	1.24629	1.93303	1.76418	3.55787	2.622	3.0099
PE(44:2)	PE	PE(14:0)2 [M-H]-	C49H94NO8P	7.69702	6.49013	7.429	8.03263	6.56735	5.99388	7.46313	6.58746	6.78514	4.71581	3.80932	4.16309	3.75543	5.68498	3.93668	3.3476	3.04913	3.13623	4.83236	4.48475	7.55097	6.10651	6.71183
PE(44:3)	PE	PE(14:0)2 [M-H]-	C49H92NO8P	4.23966	4.0631	3.73835	4.77577	3.12624	3.89704	4.77476	3.89441	3.82556	3.79964	0.586426	1.3429	0.545496	0.506597	0.822005	1.25397	1.09817	0.953381	0.787175	1.21976	4.13263	2.73263	3.51535
PE(44:4)	PE	PE(14:0)2 [M-H]-	C49H90NO8P	4.65143	4.33317	4.58228	4.65225	3.78112	4.45323	4.38266	4.41627	4.81998	3.75315	1.69224	1.77519	2.18891	1.66778	0.808682	1.49095	0.966945	1.26008	1.93073	2.15678	4.3977	3.16525	4.1273
PE(44:5)	PE	PE(14:0)2 [M-H]-	C49H88NO8P	13.8842	12.9391	12.9157	15.2437	11.4192	12.8301	13.4354	12.8297	13.2034	10.519	3.64779	4.97554	4.95584	4.20162	2.33012	4.64124	2.6919	4.07447	5.20394	4.58202	11.9712	9.00968	11.2853
PE(45:1)	PE	PE(14:0)2 [M-H]-	C50H98NO8P	0.869923	1.17458	0.820428	1.53012	1.14687	1.12262	1.54033	1.28332	1.50469	1.26563	0.774563	1.36338	1.88081	1.9199	0.887117	1.43736	1.74582	1.11106	1.02473	2.03307	2.38654	1.3744	1.47716
PE(45:2)	PE	PE(14:0)2 [M-H]-	C50H96NO8P	1.87109	2.17589	2.14927	2.26242	1.52973	2.01154	1.68431	1.7409	1.99325	1.95312	3.66849	5.06992	4.24711	3.37616	2.3643	3.8744	3.10156	3.85176	5.83412	4.95683	3.89416	2.87332	3.02585
PE(45:3)	PE	PE(14:0)2 [M-H]-	C50H94NO8P	1.22607	1.15248	1.21625	1.00673	0.877308	1.04492	1.32168	1.28483	1.38406	0.946088		0.566465	0.751056	1.35747	0.182059	0.601453	0.46782	0.724765	0.557606	1.55617	1.44417	0.825292	1.13038
PE(45:4)	PE	PE(14:0)2 [M-H]-	C50H92NO8P	1.1836	1.27495	1.05696	1.40452	0.884683	1.3241	1.62461	1.43521	1.42683	0.815335	0.645087	0.360163		1.189	0.584059	0.842248	0.744706	0.22397		1.02774	1.61395	1.13771	1.27162
PE(45:5)	PE	PE(14:0)2 [M-H]-	C50H90NO8P	3.75848	3.27977	3.37379	4.49256	3.30599	4.02595	4.58382	3.84385	4.28694	3.39094	2.44907	2.59577	2.30038	2.4715	1.51613	1.87559	1.15556	1.76166	3.25052	3.32678	4.8067	3.23999	5.06868
PE(46:3)	PE	PE(14:0)2 [M-H]-	C51H96NO8P	4.50159	4.32916	4.18759	5.5316	3.70487	4.42792	5.11794	3.83516	5.19679	3.79357	2.32193	0.571528		1.09411	0.935508	1.21482	0.699863	1.86739	0.693674	1.45087	4.30545	3.44268	3.82742
PE(46:4)	PE	PE(14:0)2 [M-H]-	C51H94NO8P	8.34437	8.13327	7.42509	9.91363	7.25044	8.43155	9.62983	9.16798	9.33037	6.66903	1.27588	0.943814	0.880795	1.0801	0.0996629	1.72463	2.16366	2.14097	4.06001	3.06613	8.21046	7.5454	7.83231
PE(46:5)	PE	PE(14:0)2 [M-H]-	C51H92NO8P	25.5361	25.141	24.2674	29.8214	21.9179	25.7592	27.4497	26.7022	27.5143	21.0724	3.6297	5.08778	5.72816	6.89868	3.6766	5.98142	4.1636	6.08671	10.3153	8.33249	25.842	20.6435	21.8217
PE(47:3)	PE	PE(14:0)2 [M-H]-	C52H98NO8P	0.629204	0.81203	0.652616	0.747376	0.878321	1.01629	0.927793	0.869084	1.2252	0.878075		0.493931	0.489158	0.285151			0.163387	1.37943	0.434569	1.10706	1.3176	0.810121	0.842744
PE(47:4)	PE	PE(14:0)2 [M-H]-	C52H96NO8P	1.88557	1.78897	2.09519	2.32269	1.56984	2.11869	1.84777	2.33263	2.40661	1.68691	0.480699	1.14484	1.48449	2.86574	0.771305	0.829888	1.24763	2.19903	2.71239	2.2308	3.7506	2.19066	3.45393
PE(47:5)	PE	PE(14:0)2 [M-H]-	C52H94NO8P	6.154	5.86012	5.75769	7.91062	4.99748	6.17804	6.24945	6.78505	6.22971	4.59233	3.19757	3.23561	4.40776	3.24525	2.00275	2.69365	4.04081	2.25222	6.42088	7.35074	7.98119	6.84825	6.83979
PE(48:5)	PE	PE(14:0)2 [M-H]-	C53H96NO8P	0.61313	0.806595	0.781694	0.664388	0.412466	0.684606	0.513975	0.955895	0.764199	0.472578						0.305891						0.312054	0.273562
PE(O+P-26:0)	PE[O+P]	PE(14:0)2 [M-H]-	C31H64NO7P	0.171902	0.103358	0.070792	0.145399	0.150956	0.0910212	0.0958372	0.148326	0.149658	0.035375	0.842672	0.586133	0.665684	0.819022	0.789817	0.995734	0.557275	0.895404	1.07566	1.04035	0.457713	0.460868	0.478984
PE(O+P-26:1)	PE[O+P]	PE(14:0)2 [M-H]-	C31H62NO7P										0.0173244	0.235222	0.283306	0.156495	0.164673	0.319828	0.429404	0.198581	0.25988	0.45064	0.286139	0.106269	0.140024	0.108773
PE(O+P-27:0)	PE[O+P]	PE(14:0)2 [M-H]-	C32H66NO7P	1.57636	1.48344	1.35727	1.53301	1.15404	1.29584	1.13395	1.32257	1.47535	1.0295	4.26765	4.25185	4.09227	4.58082	3.55757	4.16489	2.8971	5.28673	5.71484	6.00141	2.92952	2.53447	2.86351
PE(O+P-27:1)	PE[O+P]	PE(14:0)2 [M-H]-	C32H64NO7P	0.153396	0.213399	0.136573	0.12172	0.176748	0.189153	0.197678	0.180065	0.197841	0.151658	1.39715	1.4965	1.16059	1.1354	1.17406	1.3501	0.810425	1.48565	2.1063	1.61322	0.500825	0.705343	0.618446
PE(O+P-28:0)	PE[O+P]	PE(14:0)2 [M-H]-	C33H68NO7P	0.866052	0.923827	0.757759	0.996004	0.797199	0.727282	0.764796	0.922354	0.633904	0.682131	4.28588	4.44147	3.86047	4.34609	3.60405	3.38927	3.54733	4.93188	5.4776	5.62653	2.4392	2.30383	2.37624
PE(O+P-28:1)	PE[O+P]	PE(14:0)2 [M-H]-	C33H66NO7P	0.24133	0.219265	0.232368	0.387343	0.232609	0.385785	0.344946	0.236213	0.38734	0.17196	3.92245	3.63714	3.69835	3.67068	3.13193	3.4125	3.17029	4.91182	5.55651	5.34204	1.9861	1.90021	1.75349
PE(O+P-29:0)	PE[O+P]	PE(14:0)2 [M-H]-	C34H70NO7P	1.92728	1.65719	1.66611	1.90165	1.61677	1.68926	1.42904	1.77123	1.51596	1.18885	8.88949	11.244	10.8061	10.8122	7.96365	9.87357	8.17663	11.1946	13.381	13.7251	5.56293	5.03737	5.37711
PE(O+P-29:1)	PE[O+P]	PE(14:0)2 [M-H]-	C34H68NO7P	0.47314	0.511456	0.529907	0.710963	0.532647	0.478203	0.624668	0.43964	0.628079	0.326361	5.12322	5.62749	5.4611	5.36053	4.29469	4.23123	4.26024	6.00141	7.17121	6.80328	2.65998	2.31305	2.55448
PE(O+P-30:0)	PE[O+P]	PE(14:0)2 [M-H]-	C35H72NO7P	0.493194	0.579845	0.468878	0.63796	0.526729	0.636014	0.59683	0.546264	0.417416	0.472863	4.4797	4.97224	4.7474	4.40331	3.499	3.20808	3.13532	4.32349	4.66518	5.01774	1.7587	2.15828	1.83617
PE(O+P-30:1)	PE[O+P]	PE(14:0)2 [M-H]-	C35H70NO7P	0.604027	0.555535	0.523922	0.708001	0.460908	0.472398	0.481508	0.620715	0.496307	0.420097	6.5421	7.49483	7.60546	6.72338	5.23729	5.12511	5.2689	7.18633	9.15226	8.47586	2.83964	2.91057	2.63155
PE(O+P-30:2)	PE[O+P]	PE(14:0)2 [M-H]-	C35H68NO7P				0.0351211				0.033044			0.968046	1.37767	1.28363	0.89504	0.767984	0.780163	0.811248	1.22432	1.36187	1.19553	0.367448	0.54594	0.243195
PE(O+P-31:0)	PE[O+P]	PE(14:0)2 [M-H]-	C36H74NO7P	3.45027	3.29653	3.23831	4.2875	3.18226	2.86427	2.97061	3.32669	3.39223	2.45462	14.1744	15.1132	14.1497	13.6441	10.4996	11.1145	9.8994	14.3046	16.4307	17.8648	7.60975	6.69279	7.24511
PE(O+P-31:1)	PE[O+P]	PE(14:0)2 [M-H]-	C36H72NO7P	1.56917	1.65278	1.74	1.84308	1.43868	1.37218	1.39244	1.68594	1.32783	0.935048	14.8393	17.0481	15.3217	13.8873	11.1033	11.9516	11.0267	13.8262	18.1842	16.843	6.99729	5.94092	6.12861
PE(O+P-31:2)	PE[O+P]	PE(14:0)2 [M-H]-	C36H70NO7P	0.0320478	0.031714	0.0302719	0.116866		0.0281685	0.0946332	0.149455	0.0685609		2.38935	3.38335	2.37336	2.11779	1.56244	1.44301	1.45606	1.65019	2.46207	2.30226	0.926009	0.858898	0.7724
PE(O+P-32:0)	PE[O+P]	PE(14:0)2 [M-H]-	C37H76NO7P	3.24506	3.19689	3.69456	3.82135	2.98503	2.71662	3.64795	3.68665	3.29078	2.86233	11.529	11.9496	11.3475	12.4595	9.14613	10.1574	8.76087	11.4497	13.8916	15.1827	6.8295	6.49672	6.11884
PE(O+P-32:1)	PE[O+P]	PE(14:0)2 [M-H]-	C37H74NO7P	4.73522	4.79269	4.32978	5.13902	4.07922	3.96971	4.67065	4.75691	4.8761	3.11262	32.6382	34.6054	33.3307	31.5171	25.3414	24.7498	24.2673	33.2903	41.36	41.3967	17.0968	14.49	14.2808
PE(O+P-32:2)	PE[O+P]	PE(14:0)2 [M-H]-	C37H72NO7P	0.384397	0.338584	0.33559	0.462211	0.312283	0.444105	0.314676	0.529532	0.355104	0.190382	4.6269	4.34314	5.07661	4.45275	3.56064	3.04935	3.42335	4.66028	5.9877	5.2893	2.17146	1.67747	1.72625
PE(O+P-33:0)	PE[O+P]	PE(14:0)2 [M-H]-	C38H78NO7P	21.206	20.1083	20.6877	24.2674	17.4465	17.1581	20.0078	21.0534	20.6009	15.4259	61.336	61.8844	64.8601	59.6258	44.5845	50.7522	44.0841	63.177	75.2245	76.4513	36.4881	31.2235	33.8256
PE(O+P-33:1)	PE[O+P]	PE(14:0)2 [M-H]-	C38H76NO7P	28.4355	27.3575	28.3571	31.7729	24.821	22.6445	25.7447	25.9374	26.2205	20.6745	225.004	248.352	240.726	212.523	156.481	160.94	158.839	214.213	285.094	260.992	102.454	91.3969	93.1957
PE(O+P-33:2)	PE[O+P]	PE(14:0)2 [M-H]-	C38H74NO7P	2.03499	2.19132	1.78548	2.71984	1.93845	1.76546	1.92974	1.94449	2.30796	1.49477	23.0574	24.4437	24.4371	20.9963	15.2234	15.0645	15.6561	20.2367	28.092	25.5996	9.81214	8.8898	8.54146
PE(O+P-34:0)	PE[O+P]	PE(14:0)2 [M-H]-	C39H80NO7P	6.23462	6.25851	6.17651	7.42832	4.93153	4.78062	5.76426	5.80438	5.88643	4.70487	15.5716	16.5935	18.4675	13.4927	10.727	12.3794	10.2214	12.5441	19.749	17.4743	9.36872	8.7568	8.65631
PE(O+P-34:1)	PE[O+P]	PE(14:0)2 [M-H]-	C39H78NO7P	34.5864	32.1418	29.9962	38.5679	29.943	31.3198	31.582	35.4442	35.7851	26.1457	209.11	229.7	235.055	215.51	168.896	216.568	172.453	238.493	303.838	290.392	118.254	103.611	106.011
PE(O+P-34:2)	PE[O+P]	PE(14:0)2 [M-H]-	C39H76NO7P	19.6241	18.6084	18.3488	22.8311	17.2842	18.3008	19.4062	20.8095	19.8215	15.2547	132.554	135.548	145.532	133.347	106.668	128.212	110.646	156.099	202.657	187.927	73.127	62.3705	64.8048
PE(O+P-34:3)	PE[O+P]	PE(14:0)2 [M-H]-	C39H74NO7P	1.5507	2.08333	2.17165	2.33385	1.84118	1.99304	1.9164	1.75284	2.27111	1.30108	10.8447	11.5579	10.1126	10.3479	8.48121	11.3264	8.87929	13.5036	17.0623	16.7241	6.71865	5.85737	5.1199
PE(O+P-35:0)	PE[O+P]	PE(14:0)2 [M-H]-	C40H82NO7P	9.64139	9.59139	10.6003	12.7936	9.80391	8.21724	9.03271	9.70559	9.29738	6.85295	31.9315	42.356	38.5336	31.8601	22.2756	28.2914	19.1609	27.0523	37.5979	36.5449	18.4103	17.78	16.8455
PE(O+P-35:1)	PE[O+P]	PE(14:0)2 [M-H]-	C40H80NO7P	178.257	169.68	179.227	211.219	162.712	154.637	154.196	167.334	170.913	124.066	396.952	467.901	481.069	405.29	313.962	383.152	279.985	381.854	521.55	501.974	277.61	248.191	246.099
PE(O+P-35:2)	PE[O+P]	PE(14:0)2 [M-H]-	C40H78NO7P	212.937	210.17	221.359	246.622	199.204	171.326	190.059	197.729	191.977	147.013	392.34	448.39	460.134	397.537	296.315	371.235	299.347	409.237	554.27	512.012	299.414	263.386	266.613
PE(O+P-35:3)	PE[O+P]	PE(14:0)2 [M-H]-	C40H76NO7P	8.08155	7.36516	8.42133	8.99105	7.72045	8.91376	9.19749	9.62234	10.4229	6.66155	20.3376	26.0938	26.9189	22.5975	17.3571	28.5557	19.9571	28.2161	39.8066	35.1231	17.0791	15.1973	14.6982
PE(O+P-36:1)	PE[O+P]	PE(14:0)2 [M-H]-	C41H82NO7P	416.99	378.628	379.79	473.529	348.193	372.494	398.124	430.649	392.099	314.007	583.884	908.794	854.331	811.151	553.96	751.288	502.378	701.565	850.828	850.569	572.441	527.075	489.28
PE(O+P-36:2)	PE[O+P]	PE(14:0)2 [M-H]-	C41H80NO7P	1002.28	937.482	962.576	1168.14	886.55	894.523	926.74	986.915	991.841	751.102	2997.44	3814.34	3737.88	3229.12	2440.82	3253.19	2269.54	3034.01	3965.8	3772.85	1999.68	1792.7	1790.77
PE(O+P-36:3)	PE[O+P]	PE(14:0)2 [M-H]-	C41H78NO7P	347.445	343.367	360.153	405.797	327.138	276.475	291.801	310.915	304.76	227.81	887.22	1199.8	1155.27	971.903	717.461	1046.46	723.998	948.519	1259.33	1171.58	629.078	571.571	564.628
PE(O+P-36:4)	PE[O+P]	PE(14:0)2 [M-H]-	C41H76NO7P	36.7187	33.9693	35.8115	42.8865	33.6226	30.3177	32.3386	34.671	33.1186	26.5062	61.0603	84.0133	78.5753	68.5094	52.0326	77.6975	50.6263	71.8271	90.1401	83.9554	50.7761	47.5935	44.8339
PE(O+P-36:5)	PE[O+P]	PE(14:0)2 [M-H]-	C41H74NO7P	4.77123	5.22636	5.639	6.85674	4.35776	4.46045	5.05774	4.88466	5.23493	3.84296	5.95236	7.09139	6.05129	5.77766	4.19488	5.56732	4.29391	6.48471	8.05892	7.08266	5.84007	5.06632	4.82648
PE(O+P-36:6)	PE[O+P]	PE(14:0)2 [M-H]-	C41H72NO7P	0.486434	0.435099	0.448216	0.709228	0.34555	0.783397	0.539048	0.566227	0.579439	0.300579	0.640754	0.661949	0.60002	1.0839	0.693637	0.316132	0.684952	0.727937	0.537044	1.23115	0.560214	0.792322	0.624897
PE(O+P-37:1)	PE[O+P]	PE(14:0)2 [M-H]-	C42H84NO7P	65.5667	63.364	63.4357	78.9881	61.0825	59.2153	63.5896	66.9901	67.3458	48.0257	74.8912	105.349	100.846	87.7856	66.5276	91.9451	64.8497	82.3808	108.342	108.44	76.8281	69.7474	69.3009
PE(O+P-37:2)	PE[O+P]	PE(14:0)2 [M-H]-	C42H82NO7P	148.087	140.964	144.67	173.481	133.71	133.87	147.753	151.833	147.49	110.287	332.182	451.261	443.792	388.366	276.737	410.14	271.681	356.136	456.98	452.986	253.967	232.221	226.446
PE(O+P-37:3)	PE[O+P]	PE(14:0)2 [M-H]-	C42H80NO7P	48.4794	45.1863	48.2697	60.4245	44.36	42.9257	47.737	49.7047	46.037	34.6668	125.345	169.227	167.25	139.01	97.1742	155.287	106.201	135.927	180.446	169.463	92.3973	85.9512	81.4169
PE(O+P-37:4)	PE[O+P]	PE(14:0)2 [M-H]-	C42H78NO7P	10.0035	10.0462	10.1975	12.3143	9.02078	10.8766	10.1084	12.0178	12.5365	8.86127	20.5758	26.583	25.106	22.8004	15.6204	24.6677	18.5628	24.6324	30.8302	29.2136	17.6004	15.1886	15.4577
PE(O+P-37:5)	PE[O+P]	PE(14:0)2 [M-H]-	C42H76NO7P	7.16515	6.7037	7.3859	8.4791	6.24548	8.85581	8.637	9.35779	9.64796	8.9502	12.0012	14.9273	15.4072	13.08	8.76428	15.1513	10.6287	15.0533	18.1353	19.9343	11.6067	9.75165	10.2078
PE(O+P-37:6)	PE[O+P]	PE(14:0)2 [M-H]-	C42H74NO7P	6.38543	5.48707	6.10521	7.93159	5.66677	7.52041	8.01381	8.93698	8.33152	6.54124	9.63814	11.688	11.4596	9.54537	6.15847	9.26484	7.73868	10.3839	14.5193	11.8912	8.65263	7.6851	7.59113
PE(O+P-38:1)	PE[O+P]	PE(14:0)2 [M-H]-	C43H86NO7P	11.1885	10.1125	10.9716	14.3397	9.21926	10.3478	10.7507	11.6142	11.541	7.91163	13.3821	19.773	17.9517	16.1528	10.7134	16.8513	11.9685	15.1143	19.1383	19.9862	13.5098	12.8282	12.1168
PE(O+P-38:2)	PE[O+P]	PE(14:0)2 [M-H]-	C43H84NO7P	55.3139	52.8195	56.5008	67.893	51.0175	46.782	50.9992	52.4067	50.5647	37.7668	158.265	205.545	207.726	185.683	127.315	169.156	119.641	153.261	196.893	204.904	103.602	96.7128	97.0953
PE(O+P-38:3)	PE[O+P]	PE(14:0)2 [M-H]-	C43H82NO7P	153.985	141.85	143.744	178.207	134.709	129.433	141.889	148.737	143.424	113.141	341.602	409.934	416.867	389.44	295.671	344.214	264.265	351.313	446.742	446.102	248.403	225.892	221.671
PE(O+P-38:4)	PE[O+P]	PE(14:0)2 [M-H]-	C43H80NO7P	315.688	300.177	296.475	365.514	271.543	280.033	307.776	312.594	313.208	245.361	673.77	783.69	795.957	777.364	591.765	698.438	557.776	745.267	960.731	949.928	532.401	465.022	464.972
PE(O+P-38:5)	PE[O+P]	PE(14:0)2 [M-H]-	C43H78NO7P	626.47	596.804	587.45	712.718	553.047	554.474	612.739	624.318	615.712	480.599	1209.96	1367.79	1323.49	1355.52	991.045	1218.42	993.002	1293.21	1670.49	1628.15	989.232	837.388	872.687
PE(O+P-38:6)	PE[O+P]	PE(14:0)2 [M-H]-	C43H76NO7P	727.451	689.745	688.05	821.036	634.385	637.846	704.812	711.54	699.539	550.482	1222.5	1510.76	1379.42	1272.66	909.805	1069.67	877.175	1131.1	1508.29	1386.87	986.518	835.065	849.349
PE(O+P-38:7)	PE[O+P]	PE(14:0)2 [M-H]-	C43H74NO7P	4.65448	4.93734	5.18924	6.06763	4.35035	4.98234	4.88416	5.07665	5.57842	4.50517	20.365	23.6055	22.5573	20.158	15.8526	18.864	16.4241	22.0289	25.1414	25.4394	12.2295	10.9666	10.9039
PE(O+P-39:1)	PE[O+P]	PE(14:0)2 [M-H]-	C44H88NO7P	0.710192	0.628819	0.720478	0.784453	0.481807	0.603872	0.977932	0.903408	0.627235	0.780162	0.878483	0.418947	1.10751	0.887986	0.5037	0.622991	0.40954	1.14456	1.23373	1.03522	0.921316	1.018	0.90403
PE(O+P-39:2)	PE[O+P]	PE(14:0)2 [M-H]-	C44H86NO7P	5.21782	5.18289	5.19704	4.89101	4.63973	4.59224	5.05102	4.53134	4.63717	4.36017	8.4467	10.6418	11.4958	10.6818	6.76003	9.28623	6.53	8.83031	10.6429	11.7645	7.81971	6.77799	6.11861
PE(O+P-39:3)	PE[O+P]	PE(14:0)2 [M-H]-	C44H84NO7P	14.0097	13.3577	12.1601	15.3743	12.3185	11.8345	13.1249	13.4501	14.4506	9.80058	30.2732	34.5314	40.9083	36.6407	23.9606	33.5214	24.7404	30.7849	36.5756	39.7994	22.6038	21.941	20.4249
PE(O+P-39:4)	PE[O+P]	PE(14:0)2 [M-H]-	C44H82NO7P	28.3623	28.0539	25.2812	32.901	24.6407	28.4787	31.0368	32.17	30.2654	23.8794	46.7598	53.5159	56.6919	56.7249	40.297	57.5302	46.0347	55.8055	73.3867	73.3592	46.2118	38.1131	35.8332
PE(O+P-39:5)	PE[O+P]	PE(14:0)2 [M-H]-	C44H80NO7P	59.1842	56.9705	52.6996	63.0165	48.7023	58.4272	66.3029	65.0093	61.5802	48.8822	80.4761	102.455	96.615	98.3091	70.2935	107.2	83.0692	104.38	129.35	136.312	90.6216	74.4799	77.649
PE(O+P-39:6)	PE[O+P]	PE(14:0)2 [M-H]-	C44H78NO7P	84.0648	78.877	77.037	93.9132	70.1593	77.0649	92.8803	87.7842	67.405	70.8321	98.6185	126.839	120.659	112.59	74.0458	111.141	86.6808	109.792	136.434	130.604	110.528	85.5823	93.9861
PE(O+P-39:7)	PE[O+P]	PE(14:0)2 [M-H]-	C44H76NO7P	5.91465	5.0514	5.4963	6.08721	5.18119	5.09313	5.13278	5.09178	5.59604	4.38575	11.3275	14.5809	13.6226	12.7346	7.64663	10.6766	8.78205	11.0683	13.4386	11.7349	8.98203	7.27903	7.92932
PE(O+P-40:2)	PE[O+P]	PE(14:0)2 [M-H]-	C45H88NO7P	0.550621	0.646979		0.705056	0.127373	0.286995	0.0747817	0.0815877	0.21832	0.200458	1.84346	1.74124	1.63417	1.15147	0.716461	1.16582	1.01221	1.47034	1.6641	1.3598	0.964777	0.838478	0.479183
PE(O+P-40:3)	PE[O+P]	PE(14:0)2 [M-H]-	C45H86NO7P	2.02842	1.79882	2.01602	2.75314	1.58036	1.91832	1.82479	2.15602	2.17195	1.75708	7.36117	8.48357	8.95246	8.00873	6.41949	8.18581	6.02806	7.49016	8.49367	8.85736	5.50247	4.07327	4.65965
PE(O+P-40:4)	PE[O+P]	PE(14:0)2 [M-H]-	C45H84NO7P	5.78429	5.88667	4.58927	6.11233	4.82559	5.04861	5.012	3.78186	5.75187	4.14958	16.247	20.0641	21.4343	21.6113	14.4728	18.2045	15.1231	18.0278	22.2964	22.8917	12.3306	10.3482	10.7671
PE(O+P-40:5)	PE[O+P]	PE(14:0)2 [M-H]-	C45H82NO7P	12.0074	10.7946	11.1199	12.6896	9.2309	11.3392	11.8463	11.8561	11.7029	10.4515	28.6347	37.073	37.746	36.8604	26.5102	36.9802	29.8183	33.9866	45.7729	43.2925	28.4307	20.0404	22.192
PE(O+P-40:6)	PE[O+P]	PE(14:0)2 [M-H]-	C45H80NO7P	14.8019	14.0011	13.3953	16.4052	12.4675	13.6763	17.006	15.5854	15.2611	12.9021	34.9975	44.2951	46.9537	48.312	27.8356	44.9229	34.0975	41.5366	51.8035	50.1175	30.012	25.3992	26.3429
PE(O+P-40:7)	PE[O+P]	PE(14:0)2 [M-H]-	C45H78NO7P	7.28205	6.41182	5.96649	6.83255	4.93196	6.88678	8.0342	8.67773	7.01001	6.96198	17.3822	22.6291	22.8282	22.5492	13.7607	21.8007	15.3373	19.4397	25.3187	24.9024	15.0478	11.8013	12.496
PE(O+P-40:8)	PE[O+P]	PE(14:0)2 [M-H]-	C45H76NO7P	0.934917	0.477587	0.442063	0.742628	0.763302	1.11786	0.785811	1.11983	0.92455	0.475877	2.68213	2.72937	3.56916	4.51993	1.8103	3.34236	2.14702	2.11044	3.65364	3.91627	2.0157	2.09029	1.58944
LPE(10:0)	LPE	PE(14:0)2 [M-H]-	C15H32NO7P	0	0	0.0254277	0	0	0.0597709	0.0403172	0	0	0	1.41534	0.972943	0.679236	0.800971	0.446133	1.57768	1.08475	1.53346	2.62105	2.23074	0.122555	0.105243	0.147615
LPE(12:0)	LPE	PE(14:0)2 [M-H]-	C17H36NO7P	0.248166	0.295791	0.379438	0.366762	0.311021	0.193105	0.266591	0.340083	0.310837	0.265935	13.8625	10.9369	10.5696	9.82192	7.64182	20.4511	11.5436	16.6918	29.2602	25.4682	1.53022	1.60502	1.50676
LPE(12:1)	LPE	PE(14:0)2 [M-H]-	C17H34NO7P	0	0	0	0	0.0324065	0	0	0	0	0	1.15242	0.819722	1.07392	0.735965	0.47049	2.03018	0.977089	1.37382	2.84021	1.76856	0.148113	0.067926	0.0961356
LPE(13:0)	LPE	PE(14:0)2 [M-H]-	C18H38NO7P	0.897639	0.980393	1.09029	1.29296	0.982472	0.698052	0.904913	0.646446	1.09582	0.683159	23.3708	19.9196	16.6242	16.9244	14.2425	15.3607	16.9168	23.1447	35.9015	27.6628	1.95411	2.14969	2.15069
LPE(13:1)	LPE	PE(14:0)2 [M-H]-	C18H36NO7P	0.036675	0.0433308	0.0384136	0	0.0887327	0.0191665	0.0177347	0.0189146	0.0411622	0.0155339	3.22895	3.36834	3.11549	2.48073	1.88004	2.37283	2.34137	3.12667	5.09138	4.24269	0.182653	0.248816	0.228792
LPE(14:1)	LPE	PE(14:0)2 [M-H]-	C19H38NO7P	1.77658	1.63619	1.60446	2.10384	1.74807	0.995807	1.51933	1.34658	1.86905	1.06403	22.2536	20.0102	19.7404	18.157	14.1473	30.3152	18.3037	26.5812	46.4541	44.2353	2.46737	2.38884	2.44179
LPE(14:2)	LPE	PE(14:0)2 [M-H]-	C19H36NO7P	0	0.0284299	0.02279	0	0.0302874	0	0.0211839	0	0	0	0.544644	1.1956	1.00339	0.59932	0.507465	0.538776	0.407908	0.888131	1.56191	1.22228	0.0349028	0.0128947	0.0718
LPE(15:0)	LPE	PE(14:0)2 [M-H]-	C20H42NO7P	58.1558	58.0333	59.7157	70.2237	53.5506	41.0801	53.3188	48.4812	62.8591	39.3092	1029.98	1031.93	848.679	802.486	648.783	660.246	592.163	879.668	1288.98	1103.03	84.245	88.0625	86.2192
LPE(15:1)	LPE	PE(14:0)2 [M-H]-	C20H40NO7P	8.13328	8.06063	8.80876	10.5645	6.82648	5.83823	7.10685	5.97988	8.28701	5.70389	80.2157	76.7429	69.2968	60.9933	51.1167	45.2182	45.493	64.2183	104.305	89.0727	6.98664	7.2436	7.35136
LPE(16:0)	LPE	PE(14:0)2 [M-H]-	C21H44NO7P	122.923	122.108	122.542	145.672	105.081	89.0016	102.045	110.08	120.187	82.0388	800.72	904.787	722.266	610.909	479.2	460.848	345.796	496.17	736.273	667.451	65.2948	70.4143	67.976
LPE(16:1)	LPE	PE(14:0)2 [M-H]-	C21H42NO7P	28.5411	22.0803	25.1648	28.204	22.39	12.1807	23.322	16.9482	27.5798	18.2639	331.055	354.468	301.383	260.702	222.672	410.153	248.178	399.014	629.837	632.21	35.6779	39.38	35.9508
LPE(16:2)	LPE	PE(14:0)2 [M-H]-	C21H40NO7P	5.25628	3.93702	4.90477	4.76155	3.98401	1.96443	4.2334	2.53986	4.50479	3.40642	12.4244	13.1489	11.527	9.7588	7.91787	8.80751	7.69282	13.0611	18.53	17.0269	1.67615	1.76688	1.55519
LPE(16:3)	LPE	PE(14:0)2 [M-H]-	C21H38NO7P	0.862719	0.910638	0.896563	0.981403	0.68012	0.325965	0.738944	0.43103	0.639538	0.593499	1.9769	1.5794	1.28186	1.65049	0.947678	1.34015	1.1565	2.0026	3.02873	2.87847	0.251261	0.275519	0.27832
LPE(17:0)	LPE	PE(14:0)2 [M-H]-	C22H46NO7P	87.3915	86.2036	83.6159	99.9596	75.1703	65.8303	72.2823	78.3733	85.4944	56.5048	1129.07	1413.89	1112.63	906.581	697.615	681.894	510.435	759.357	1089.64	973.324	86.1725	91.6256	88.2958
LPE(17:1)	LPE	PE(14:0)2 [M-H]-	C22H44NO7P	196.923	170.634	198.12	219.607	167.53	88.0842	168.297	116.7	192.366	122.521	1045.05	1237.82	989.861	833.96	653.447	1008.12	593.767	960.746	1513.87	1432.67	107.486	114.892	111.409
LPE(17:2)	LPE	PE(14:0)2 [M-H]-	C22H42NO7P	1.56703	1.095	1.90526	1.473	1.20785	0.675998	2.32177	1.02752	2.36489	1.52806	4.56675	6.24029	4.96249	4.42264	3.2591	5.173	4.7296	7.76588	11.8537	8.95227	0.901505	0.907627	0.920333
LPE(18:0)	LPE	PE(14:0)2 [M-H]-	C23H48NO7P	63.9878	63.2558	64.9131	77.1396	58.5182	47.1632	49.8758	56.005	61.968	42.0936	787.859	838.034	703.258	601.716	467.513	402.672	323.247	464.282	718.212	647.276	56.0216	59.4884	57.6926
LPE(18:1)	LPE	PE(14:0)2 [M-H]-	C23H46NO7P	105.36	92.8266	103.379	122.826	89.8309	59.0096	95.7473	75.8254	114.555	72.4862	1376.87	1589.71	1310.99	1109.21	912.496	993.17	843.234	1307.01	1880.33	1591.14	123.324	130.29	126.754
LPE(18:2)	LPE	PE(14:0)2 [M-H]-	C23H44NO7P	175.947	155.713	187.508	199.021	164.434	66.8313	153.016	91.4721	155.816	101.968	985.781	1164.33	949.356	780.18	675.787	752.047	651.434	1010.4	1473.7	1221.48	104.244	111.163	108.358
LPE(18:3)	LPE	PE(14:0)2 [M-H]-	C23H42NO7P	39.5789	34.8371	41.6921	44.2787	37.7623	15.4276	35.0351	20.2534	35.8921	25.2995	77.6345	97.4383	87.0948	62.7208	53.3623	65.6556	52.2465	80.5229	121.586	102.297	10.9543	12.0258	11.8324
LPE(18:4)	LPE	PE(14:0)2 [M-H]-	C23H40NO7P	6.37333	5.2741	6.34545	6.70071	5.6596	2.6399	5.68123	3.16005	6.3419	4.30577	8.72264	10.2619	9.64454	7.07449	5.72193	8.01208	6.43777	9.72261	15.5456	12.3576	1.43784	1.48477	1.57268
LPE(19:0)	LPE	PE(14:0)2 [M-H]-	C24H50NO7P	3.53304	3.83368	3.7983	4.42343	3.65121	3.67255	3.70002	4.33322	4.13257	2.76264	50.4383	54.675	42.6659	36.1946	28.0627	30.1537	24.0147	31.9598	49.359	45.5135	3.56427	4.00458	4.08262
LPE(19:1)	LPE	PE(14:0)2 [M-H]-	C24H48NO7P	24.6384	22.8353	26.628	27.0358	21.1821	14.1598	23.3036	18.0973	24.8656	16.1382	216.081	237.369	198.689	170.85	127.676	166.282	117.052	178.624	273.762	249.161	18.7687	19.976	18.7875
LPE(19:2)	LPE	PE(14:0)2 [M-H]-	C24H46NO7P	0.877346	0.490158	0.717918	0.937777	0.309054	0.643174	0.948238	0.481162	0.565779	0.268424	4.53403	5.40792	3.51034	3.38722	2.71374	3.74975	2.29768	5.31029	5.98391	6.4481	0.329995	0.24246	0.527663
LPE(20:0)	LPE	PE(14:0)2 [M-H]-	C25H52NO7P	8.2091	6.79468	6.95392	9.02498	6.47512	6.57798	6.63398	6.83682	7.68499	5.5889	57.8091	68.3242	51.2915	48.156	38.9262	36.5135	26.7385	37.4441	53.8472	50.3759	4.84267	5.84592	4.75404
LPE(20:1)	LPE	PE(14:0)2 [M-H]-	C25H50NO7P	1.14767	1.71424	1.83633	1.85172	1.32572	1.29394	1.39891	0.940617	1.86276	0.949017	23.3762	26.0118	21.7862	19.2681	12.2794	16.448	13.8209	20.1283	26.625	24.7725	2.0847	1.90218	2.41704
LPE(20:2)	LPE	PE(14:0)2 [M-H]-	C25H48NO7P	2.51256	2.25454	2.97014	2.81675	2.4645	1.402	1.6585	1.48166	2.84181	1.32202	64.858	74.4798	69.1459	55.0852	41.6286	40.4669	36.12	58.8698	78.4244	69.7602	5.50903	5.5923	5.68331
LPE(20:3)	LPE	PE(14:0)2 [M-H]-	C25H46NO7P	32.7265	28.6776	35.8618	35.5941	29.0267	14.4363	32.9476	18.9033	36.4581	23.7211	204.088	240.246	197.881	169.492	139.646	143.223	134.069	212.115	284.682	238.101	22.0732	23.2615	21.5402
LPE(20:4)	LPE	PE(14:0)2 [M-H]-	C25H44NO7P	69.3287	57.3717	71.6139	75.2026	58.6975	30.0282	66.5759	39.4346	73.1173	45.5699	407.385	499.89	401.873	330.724	276.646	297.849	262.9	412.48	568.979	461.513	42.6673	45.5362	42.1515
LPE(20:5)	LPE	PE(14:0)2 [M-H]-	C25H42NO7P	257.334	209.489	265.565	263.659	222.083	104.049	234.386	132.884	248.758	154.212	940.224	1245.26	1012.75	805.542	654.142	691.096	552.773	879.59	1266.73	1127.13	108.687	113.519	109.968
LPE(21:0)	LPE	PE(14:0)2 [M-H]-	C26H54NO7P	1.77253	1.49528	1.32131	1.48495	1.13348	1.3406	1.24209	2.01379	2.07166	1.23282	21.402	21.881	19.6644	15.9458	13.6153	11.1379	9.74324	13.2176	20.0867	18.7295	1.62886	1.76523	1.70408
LPE(21:1)	LPE	PE(14:0)2 [M-H]-	C26H52NO7P	0.0663364	0.132711	0.0730881	0	0.0626171	0.260663	0.194126	0.0875402	0.0829298	0.0765981	3.97009	5.09784	2.63659	3.63061	2.77755	1.91795	2.212	2.10878	4.60415	4.87639	0.21676	0.292208	0.335892
LPE(22:0)	LPE	PE(14:0)2 [M-H]-	C27H56NO7P	4.6002	4.02918	4.31365	5.28249	4.15218	3.83869	3.49291	4.7214	4.9262	2.81948	48.0152	45.8135	38.6751	36.0255	26.853	26.0402	20.6644	26.8316	39.4565	39.5579	3.39762	3.35428	3.78668
LPE(23:0)	LPE	PE(14:0)2 [M-H]-	C28H58NO7P	0.0378498	0.179375	0.202944	0.139889	0.054473	0.174515	0.25069	0.169114	0.0698416	0.0979351	6.78306	5.59829	5.65505	4.46727	3.16308	2.8782	3.13226	4.02248	5.0702	5.20222	0.35946	0.405254	0.313653
LPE(24:0)	LPE	PE(14:0)2 [M-H]-	C29H60NO7P	0.942754	0.799125	0.696322	1.06751	0.846038	0.525233	0.802702	1.04802	0.778462	0.612751	4.43496	4.83642	4.03321	2.89646	2.52772	2.75803	2.04897	2.06913	3.45967	2.90095	0.426181	0.341275	0.479498
LPE(25:0)	LPE	PE(14:0)2 [M-H]-	C30H62NO7P	0.266117	0.278104	0.265022	0.315497	0.386736	0.218648	0.356336	0.263245	0.212704	0.115307	1.67181	1.79922	1.92902	1.70195	1.24081	1.00872	0.784827	1.15243	1.35217	1.20648	0.221793	0.192627	0.131654
LPE(26:0)	LPE	PE(14:0)2 [M-H]-	C31H64NO7P	4.10131	3.64715	3.46738	4.33968	3.05179	3.45056	3.00758	3.95284	4.02726	2.57108	10.9939	11.1601	10.0052	8.90566	7.3455	5.97726	4.9441	8.38874	10.4885	9.40478	1.68718	1.71742	1.65617
LPE(27:0)	LPE	PE(14:0)2 [M-H]-	C32H66NO7P	0.911777	0.96499	0.808794	1.11387	0.846786	1.00988	0.838353	0.985911	1.02683	0.769788	6.77029	9.92996	7.05618	6.61276	4.80766	5.18567	3.66074	4.89469	7.6341	8.38189	1.0183	0.907875	1.03448
LPE(O+P-14:0)	LPE[O+P]	PE(14:0)2 [M-H]-	C19H42NO6P	0	0	0	0	0	0	0	0	0	0	1.77823	1.7915	1.59136	1.53414	1.63449	0.797965	0.917154	1.51257	1.88407	2.11988	0.125716	0.165564	0.116798
LPE(O+P-14:1)	LPE[O+P]	PE(14:0)2 [M-H]-	C19H40NO6P	0	0.0365001	0.0449808	0	0.0572406	0	0	0	0	0.0218315	0.694859	0.815879	0.572363	0.622959	0.405264	0.596819	0.331432	0.553397	0.877127	0.772217	0.0384719	0.0436169	0.0442016
LPE(O+P-15:0)	LPE[O+P]	PE(14:0)2 [M-H]-	C20H44NO6P	0	0	0	0	0	0	0	0	0	0	1.10313	1.02328	1.27279	0.89182	0.741419	0.326704	0.721542	0.997262	1.62844	1.12037	0.0650733	0.0772938	0.072
LPE(O+P-16:0)	LPE[O+P]	PE(14:0)2 [M-H]-	C21H46NO6P	0.626164	0.745086	0.659978	0.824237	0.658607	0.417586	0.60735	0.752511	0.837781	0.420859	50.6734	62.3543	50.4549	40.8605	31.8084	29.8088	23.0935	33.9912	49.4115	44.6281	3.17599	3.58637	3.37948
LPE(O+P-16:1)	LPE[O+P]	PE(14:0)2 [M-H]-	C21H44NO6P	0	0.035958	0.0617901	0.124116	0	0	0.099563	0.0660163	0.0807589	0	23.8046	31.0279	22.8481	18.0217	16.2724	13.9157	11.7828	18.3664	29.1104	24.7648	1.7452	1.86931	1.76075
LPE(O+P-17:0)	LPE[O+P]	PE(14:0)2 [M-H]-	C22H48NO6P	1.38327	1.25437	1.37991	1.58367	1.19325	1.30946	1.73106	2.14607	2.10924	1.38303	67.8965	85.6239	67.1968	56.3917	38.4809	55.7971	36.9339	57.0572	82.6858	77.2968	5.37232	5.50438	5.25457
LPE(O+P-17:1)	LPE[O+P]	PE(14:0)2 [M-H]-	C22H46NO6P	0.810792	0.87528	0.813143	1.00203	0.747049	0.844461	0.58935	1.10031	1.01609	0.698361	117.847	125.764	102.97	85.3558	68.6088	84.7822	73.7984	104.459	149.617	126.286	9.0915	9.68973	8.71687
LPE(O+P-18:0)	LPE[O+P]	PE(14:0)2 [M-H]-	C23H50NO6P	61.8629	56.0858	57.2033	73.2579	56.4431	49.855	51.5957	56.6545	66.8947	39.2177	2647.73	3022.68	2390.47	2139.99	1522.79	1757.97	1243.94	1745.68	2800.9	2540.35	189.576	194.681	190.736
LPE(O+P-18:1)	LPE[O+P]	PE(14:0)2 [M-H]-	C23H48NO6P	77.9002	75.6749	73.553	86.7718	68.4013	55.1823	67.0898	63.4435	75.327	51.6334	8588.93	9548.06	8073.25	6823.39	5406.06	5028.89	4353.02	6206.62	9181.37	7710.34	619.198	627.352	631.86
LPE(O+P-18:2)	LPE[O+P]	PE(14:0)2 [M-H]-	C23H46NO6P	0.821143	0.811774	0.457044	1.0587	0.49905	0.335194	0.568087	0.374354	0.357318	0.445649	107.78	120.209	95.9902	91.083	67.1134	75.5592	62.3697	88.725	128.819	112.677	8.86128	8.60317	9.20769
LPE(O+P-19:0)	LPE[O+P]	PE(14:0)2 [M-H]-	C24H52NO6P	2.02909	2.09392	1.88431	2.31605	1.86038	1.84322	1.84824	2.30506	2.29996	1.5384	58.244	68.3916	52.0093	47.0351	31.7758	46.5412	36.277	48.9611	73.0682	69.3629	4.99491	5.03505	4.65461
LPE(O+P-19:2)	LPE[O+P]	PE(14:0)2 [M-H]-	C24H48NO6P	0.71055	0.761776	0.620698	0.648654	0.700633	0.501233	0.511896	0.358222	0.481168	0.411894	162.247	179.854	153.684	128.587	102.81	99.0406	90.8419	129.832	183.24	149.212	11.8257	12.1075	12.6176
LPE(O+P-20:0)	LPE[O+P]	PE(14:0)2 [M-H]-	C25H54NO6P	0.133847	0.180843	0.0692092	0.118572	0.0569186	0	0	0.251077	0.267502	0.0486714	9.02096	12.2964	8.77347	10.1174	5.74977	7.52847	5.42026	6.97167	9.60055	10.4642	0.764967	0.717134	0.782545
LPE(O+P-20:1)	LPE[O+P]	PE(14:0)2 [M-H]-	C25H52NO6P	0.580872	0.544073	0.632786	0.561313	0.518646	0.461203	0.368931	0.523598	0.457405	0.295936	56.6506	61.2477	47.9652	42.6584	30.4449	38.4107	30.6522	42.6876	59.9383	54.763	3.66694	4.02514	3.9278
LPE(O+P-20:2)	LPE[O+P]	PE(14:0)2 [M-H]-	C25H50NO6P	0.532128	0.290423	0.250489	0.258666	0.526578	0.14751	0.400757	0.284867	0.381597	0.199078	48.5623	56.7204	48.202	39.5811	28.6369	35.5685	28.26	41.5767	57.576	49.426	3.55706	3.63686	3.94884
LPE(O+P-20:3)	LPE[O+P]	PE(14:0)2 [M-H]-	C25H48NO6P	0	0	0	0	0	0	0.0461056	0	0.076511	0.0422594	10.2253	13.1764	9.00731	7.60421	5.85128	6.69819	4.56064	8.32563	10.6273	8.19079	0.666665	0.603634	0.730622
PI(30:0)	PI	PI(8:0)2 [M-H]-	C39H75O13P	0.41456	0.473455	0.289333	0.37956	0.362296	0.269976	0.372553	0.301947	0.381898	0.205425	0.247148	0.36646	0.346242	0.149718	0.180046	0.215452	0.148265	0.285644	0.396658	0.281683	0.595314	0.53975	0.445571
PI(31:0)	PI	PI(8:0)2 [M-H]-	C40H77O13P	1.20277	1.21866	1.18371	1.37368	1.09713	0.967405	1.05488	0.97095	0.939358	0.859843	1.03871	1.34258	1.00894	0.825628	0.667743	1.11288	0.796178	1.25174	1.27294	1.21266	1.71393	1.4748	1.26206
PI(31:1)	PI	PI(8:0)2 [M-H]-	C40H75O13P	0.976281	0.97392	0.73769	1.00806	0.952599	0.796101	0.811312	0.640386	0.770694	0.518338	0.589066	0.686094	0.760126	0.722466	0.595329	0.961482	0.521369	0.622431	0.953654	0.814748	1.05949	1.12887	1.02974
PI(32:0)	PI	PI(8:0)2 [M-H]-	C41H79O13P	1.63698	1.61207	1.53641	1.70589	1.62949	1.54203	1.59744	1.39131	1.39982	1.06763	1.99711	2.7627	2.435	2.11477	1.42736	2.13428	1.62233	2.17361	2.80974	2.56315	3.13093	2.4674	2.28877
PI(32:1)	PI	PI(8:0)2 [M-H]-	C41H77O13P	2.88008	2.63737	2.22993	2.6195	2.26774	2.21571	2.18481	2.18504	2.31966	1.82953	2.03729	2.43228	2.57123	2.08564	1.96473	4.20882	1.85377	3.02178	3.81273	3.57476	3.20228	2.88659	3.08495
PI(32:2)	PI	PI(8:0)2 [M-H]-	C41H75O13P	0.589633	0.645664	0.476243	0.609921	0.473443	0.557165	0.512698	0.449387	0.527471	0.402872	0.468131	0.544615	0.371651	0.415434	0.286742	0.741678	0.450667	0.699368	0.776953	0.832183	0.735672	0.755365	0.764849
PI(33:0)	PI	PI(8:0)2 [M-H]-	C42H81O13P	2.97692	2.92301	2.19647	2.88986	2.38107	2.00393	2.2573	2.22336	2.24061	1.71512	1.51561	2.31582	2.59524	1.8728	1.5779	1.5733	1.26375	1.67393	2.3459	2.20245	2.91449	2.8177	2.66911
PI(33:1)	PI	PI(8:0)2 [M-H]-	C42H79O13P	10.5698	10.463	8.07858	11.1872	8.56208	7.54589	7.92412	8.5004	8.35657	6.54547	6.02596	7.88484	8.48961	6.916	5.62613	8.08348	4.78228	7.927	9.0522	8.95639	10.1183	10.7571	9.88659
PI(33:2)	PI	PI(8:0)2 [M-H]-	C42H77O13P	1.46515	1.1771	1.08971	1.3812	1.20333	1.05104	1.00117	1.22368	0.918199	0.864369	1.22855	1.73558	1.91574	1.30973	1.00039	1.54586	0.921793	1.50208	1.72703	1.6076	1.70661	1.5608	1.48763
PI(34:0)	PI	PI(8:0)2 [M-H]-	C43H83O13P	0.370082	0.542817	0.388523	0.521706	0.400779	0.372872	0.388843	0.416191	0.430497	0.32726	0.550899	0.925657	0.972822	0.60764	0.481306	0.495508	0.259105	0.240242	0.621001	0.678928	0.617994	0.508576	0.469887
PI(34:1)	PI	PI(8:0)2 [M-H]-	C43H81O13P	19.6105	19.902	15.1736	21.0074	16.2069	15.224	15.7461	18.1241	17.6743	13.47	9.52172	12.2775	12.8916	10.9283	8.75681	12.838	7.46269	11.7052	14.7424	14.3617	17.7638	17.6234	17.1779
PI(34:2)	PI	PI(8:0)2 [M-H]-	C43H79O13P	14.6322	15.3773	11.898	15.7872	12.8039	10.2231	10.1056	11.5553	11.365	8.23492	7.07014	9.36161	9.98099	8.58289	6.73486	9.60784	5.97819	8.85867	10.3917	10.6589	12.5521	11.6734	12.4491
PI(34:3)	PI	PI(8:0)2 [M-H]-	C43H77O13P	2.14533	2.10338	1.67561	2.25809	1.92566	1.58418	1.69164	1.89301	1.6903	1.33425	0.67849	0.918597	1.13564	0.816704	0.571332	0.87569	0.529253	0.934389	0.985987	1.16288	1.75313	1.57358	1.6076
PI(34:4)	PI	PI(8:0)2 [M-H]-	C43H75O13P	1.0809	1.08597	0.878354	1.06557	0.970884	0.812864	0.754939	1.04706	0.877832	0.650638	0.409814	0.382552	0.465614	0.380281	0.303269	0.418498	0.207332	0.378822	0.480914	0.534022	0.797843	0.849515	0.762087
PI(34:5)	PI	PI(8:0)2 [M-H]-	C43H73O13P	1.77502	1.71518	1.47858	1.82097	1.49386	1.49718	1.45607	1.60589	1.60201	1.15087	1.48896	1.97708	1.32415	1.47765	1.15204	1.24922	0.662686	1.18272	1.61106	1.37107	1.48941	1.52868	1.79983
PI(35:0)	PI	PI(8:0)2 [M-H]-	C44H85O13P	0.633875	0.674345	0.578009	0.638224	0.508021	0.498414	0.438684	0.519369	0.443046	0.369996	0.758203	1.03369	1.39093	0.840341	0.548247	0.595502	0.458224	0.719202	0.835166	0.757478	0.78675	0.667796	0.719554
PI(35:1)	PI	PI(8:0)2 [M-H]-	C44H83O13P	17.1504	17.3248	13.7839	17.9625	14.6401	12.3656	12.131	14.4683	13.6867	10.9657	13.8597	18.4652	19.1231	16.295	12.559	19.4542	11.897	18.323	22.056	21.6964	17.8208	17.0648	18.2527
PI(35:2)	PI	PI(8:0)2 [M-H]-	C44H81O13P	12.1802	12.3161	9.40576	12.7277	10.2902	10.1226	9.74042	11.4256	10.8051	8.70867	11.2836	15.9128	15.3677	13.2198	9.88303	15.0322	9.28465	13.9266	16.9058	16.3373	13.768	13.2805	13.2121
PI(35:3)	PI	PI(8:0)2 [M-H]-	C44H79O13P	1.39542	1.43232	1.20231	1.38932	1.10314	1.1277	1.03645	1.28555	1.25457	1.08933	1.38324	1.75975	1.59715	1.2316	1.08377	1.39032	0.924227	1.45916	1.57892	1.8338	1.51993	1.50158	1.47129
PI(35:4)	PI	PI(8:0)2 [M-H]-	C44H77O13P	0.728248	0.738735	0.605096	0.873479	0.778981	0.764724	0.761542	0.932878	0.899165	0.672361	0.941045	1.50442	1.03023	0.984698	0.879782	1.1277	0.63047	0.947354	1.44728	1.41187	1.00906	0.994812	0.928863
PI(35:5)	PI	PI(8:0)2 [M-H]-	C44H75O13P	3.37869	3.27288	2.69435	3.50486	2.856	3.04926	3.0072	3.2094	3.18472	2.3148	5.52457	8.47648	6.60465	5.70866	4.09086	5.44961	3.05321	4.82079	6.18396	6.04328	4.11487	3.9069	4.51711
PI(35:6)	PI	PI(8:0)2 [M-H]-	C44H73O13P	0.104935	0.142472	0.107348	0.121413	0.105723	0.102137	0.101522	0.140503	0.0737662	0.0633026	0.229179	0.129486	0.231072	0.235731	0.0635833	0.13057	0.188304	0.147525	0.144238	0.176066	0.216033	0.175482	0.101017
PI(36:0)	PI	PI(8:0)2 [M-H]-	C45H87O13P	0.0683083	0.0641104	0.214923	0.146753	0.0993175	0.102771	0.0823949	0.0833077	0.0724439	0.015118	1.51155	1.73321	1.6875	1.41884	0.981224	0.529743	0.654275	0.794722	1.1151	1.01585	0.330571	0.366514	0.460121
PI(36:1)	PI	PI(8:0)2 [M-H]-	C45H85O13P	27.1797	25.7699	22.1935	29.9649	22.5668	21.3847	21.0431	24.6013	23.8527	18.4001	29.8298	35.4652	34.7087	33.2831	25.4724	40.9154	25.8683	40.6367	47.7982	50.2083	30.719	29.76	32.4475
PI(36:2)	PI	PI(8:0)2 [M-H]-	C45H83O13P	49.3226	46.7786	39.7661	53.2138	41.5261	41.3136	39.0817	46.4611	44.1545	35.6808	86.2129	102.488	98.6313	96.761	73.5944	114.853	77.7854	112.94	130.823	133.179	71.6047	67.8727	74.1503
PI(36:3)	PI	PI(8:0)2 [M-H]-	C45H81O13P	19.6967	18.3758	16.2095	21.6135	16.5833	16.7603	15.8793	18.9048	17.9125	14.3495	36.2669	43.8039	41.6682	39.057	29.5548	43.0875	28.1511	41.989	49.1545	51.6157	28.552	25.7136	29.1685
PI(36:4)	PI	PI(8:0)2 [M-H]-	C45H79O13P	9.07623	8.43434	7.7906	9.80032	7.40753	7.52604	7.58568	8.3878	8.41365	6.48944	9.10912	11.9235	10.484	10.3435	7.72417	9.86134	7.23545	10.7037	12.8588	12.7123	9.23326	8.57247	9.638
PI(36:5)	PI	PI(8:0)2 [M-H]-	C45H77O13P	47.4569	45.3753	41.4923	55.6176	40.3496	40.7873	39.7808	45.0835	44.4122	34.0636	39.9659	54.147	45.1572	38.6366	28.1076	35.6745	24.8641	35.3649	48.5527	44.4068	42.7627	40.7325	45.4414
PI(36:6)	PI	PI(8:0)2 [M-H]-	C45H75O13P	1.11848	0.995822	0.843632	1.34224	1.00534	1.10737	0.938094	1.19479	0.943598	1.02271	1.28663	2.22602	1.92587	1.51452	0.977983	1.44928	0.999035	1.76534	2.11974	1.97975	1.35794	1.14424	1.3667
PI(37:1)	PI	PI(8:0)2 [M-H]-	C46H87O13P	2.93784	2.7828	2.30017	3.35253	2.43166	2.10509	2.33894	2.31652	2.33912	1.83461	2.05103	2.10786	2.13331	1.93198	1.43952	2.61501	1.81944	2.34302	3.28703	2.92124	2.51699	2.14181	2.63678
PI(37:2)	PI	PI(8:0)2 [M-H]-	C46H85O13P	13.3965	12.9814	11.5615	15.5455	11.4185	11.4201	11.352	12.6338	12.5449	9.75658	11.7716	13.6471	13.9994	12.8083	9.16812	16.8484	11.0249	15.7945	20.0471	20.5657	14.2628	12.8659	14.9592
PI(37:3)	PI	PI(8:0)2 [M-H]-	C46H83O13P	7.75762	7.42848	6.54266	9.00578	6.47648	5.90032	5.83431	6.08896	6.29517	4.54894	5.67127	7.18137	7.0581	6.27592	4.3268	6.3744	4.63076	7.26662	8.23085	8.06335	7.11576	6.44954	7.35631
PI(37:4)	PI	PI(8:0)2 [M-H]-	C46H81O13P	4.33505	4.22114	3.90529	5.07689	3.61456	4.47807	4.15963	4.38477	4.55546	3.70618	10.7786	14.3878	12.0416	11.4053	8.08428	13.8529	10.0344	14.4996	18.7437	18.1915	7.8607	6.65952	8.41007
PI(37:5)	PI	PI(8:0)2 [M-H]-	C46H79O13P	34.703	32.6378	29.9992	39.6339	29.9069	35.3704	34.1556	36.3839	36.7159	28.6696	69.3813	92.5871	75.6923	68.1415	48.3208	72.0637	52.2711	72.1375	96.5409	89.0368	49.3964	45.2186	50.4566
PI(37:6)	PI	PI(8:0)2 [M-H]-	C46H77O13P	3.60996	3.5691	3.31317	4.09125	3.36385	3.21995	3.38273	3.96234	3.68286	2.97455	5.55721	7.92078	5.8424	5.21931	3.63562	6.23278	3.91071	5.54353	7.5524	6.99198	4.4934	4.19507	4.47265
PI(38:1)	PI	PI(8:0)2 [M-H]-	C47H89O13P	0.375147	0.180252	0.268209	0.258958	0.136195	0.202338	0.11905	0.236929	0.155513	0.129761	0.11299	0.0928711	0.170013	0.198746	0.310925	0.328185	0.273336	0.311725	0.606017	0.58381	0.19286	0.287753	0.169263
PI(38:2)	PI	PI(8:0)2 [M-H]-	C47H87O13P	3.0191	2.89704	2.60843	3.65314	2.73551	2.67903	2.40813	2.57697	2.65656	2.05096	5.67593	6.13083	6.90545	5.85496	4.33555	6.44105	4.82374	7.31904	9.10203	8.66084	4.33813	4.49281	4.96435
PI(38:3)	PI	PI(8:0)2 [M-H]-	C47H85O13P	6.83347	6.27451	5.6412	7.90855	5.63425	5.59195	6.12487	6.04354	6.59205	4.90557	12.9449	13.8468	13.2044	13.0559	10.5243	14.3241	10.3685	16.4859	19.0237	19.3499	9.35975	8.7028	9.43554
PI(38:4)	PI	PI(8:0)2 [M-H]-	C47H83O13P	24.9607	23.1304	22.3642	30.7986	22.1208	22.29	21.84	23.2964	26.6205	17.498	68.5508	157.782	146.168	72.4854	149.676	94.5581	156.283	232.97	271.537	106.211	27.2874	73.4441	81.7734
PI(38:5)	PI	PI(8:0)2 [M-H]-	C47H81O13P	490.471	439.029	417.538	540.748	424.021	442.281	450.788	450.874	477.061	371.87	1294.6	1416.28	1242.93	1274.93	922.731	1174.46	952.609	1346.07	1766.34	1658.61	763.686	727.112	763.94
PI(38:6)	PI	PI(8:0)2 [M-H]-	C47H79O13P	107.202	92.1459	89.0873	112.763	90.8401	107.925	109.829	111.27	120.277	100.934	280.376	328.424	271.491	282.698	198.314	288.055	215.662	305.214	399.122	377.657	176.002	164.126	173.584
PI(38:7)	PI	PI(8:0)2 [M-H]-	C47H77O13P	3.73396	3.20738	3.09428	3.79033	3.356	3.33008	3.04721	3.49795	3.54001	2.78821	18.8242	23.8505	19.758	17.0644	12.2004	15.6505	10.5119	15.6277	20.298	20.1869	8.01277	7.42352	8.24593
PI(38:8)	PI	PI(8:0)2 [M-H]-	C47H75O13P	0.444851	0.270797	0.293965	0.374993	0.358842	0.294306	0.280788	0.428777	0.288283	0.180778	0.916163	1.12863	1.03819	0.634849	0.372941	0.644823	0.564913	0.751638	1.07784	0.70147	0.406727	0.420924	0.487606
PI(39:3)	PI	PI(8:0)2 [M-H]-	C48H87O13P	0.495243	0.413418	0.499484	0.583835	0.425758	0.379536	0.473744	0.342031	0.432802	0.222683	1.6065	1.1245	1.36772	1.38875	0.941461	1.6079	1.07561	1.58909	1.71134	1.77524	0.830516	0.806203	0.797311
PI(39:4)	PI	PI(8:0)2 [M-H]-	C48H85O13P	2.58722	2.25829	2.32597	2.72589	1.95782	2.52038	2.53253	2.28166	2.65031	1.97626	5.59004	5.90384	5.43385	6.67842	4.31818	7.17933	5.4525	7.48268	9.38261	8.58616	4.45672	3.9308	3.89899
PI(39:5)	PI	PI(8:0)2 [M-H]-	C48H83O13P	14.8664	14.1112	13.0882	17.4034	13.3571	14.9958	15.4279	15.1483	16.2335	11.3649	42.8572	49.6892	43.3737	46.2188	31.0849	47.5907	36.7771	51.9657	67.1918	62.0299	27.4399	24.9709	26.8999
PI(39:6)	PI	PI(8:0)2 [M-H]-	C48H81O13P	80.5604	73.1518	70.8393	86.0563	70.1709	69.8714	72.8996	70.0797	75.9174	59.5055	79.7059	96.5171	77.9929	82.8875	51.7418	79.3936	57.1852	80.5461	108.7	101.815	78.9841	73.993	77.6804
PI(40:4)	PI	PI(8:0)2 [M-H]-	C49H87O13P	0.399332	0.329495	0.459773	0.307088	0.301052	0.305331	0.309468	0.192297	0.372209	0.138572	0.843975	1.16165	1.01287	0.992691	0.618268	1.56422	0.766454	1.40317	2.10664	1.79194	0.568007	0.591856	0.494828
PI(40:5)	PI	PI(8:0)2 [M-H]-	C49H85O13P	3.80102	3.5838	3.40553	3.99256	3.70191	3.60394	3.86127	3.64465	4.0196	2.51333	7.90788	10.0918	8.10689	8.99742	5.40472	7.44818	6.19355	7.69012	12.0211	9.75501	5.38475	5.31628	5.63747
PI(40:6)	PI	PI(8:0)2 [M-H]-	C49H83O13P	1.03282	0.968379	1.02754	1.2778	0.892446	1.14766	1.42439	1.27201	1.54224	1.18311	4.45088	5.34533	4.79461	4.96026	3.35384	5.189	3.78274	5.60468	7.09506	6.24701	2.93184	2.3241	2.89013
PI(40:7)	PI	PI(8:0)2 [M-H]-	C49H81O13P	0.662906	0.638347	0.619618	0.730206	0.648062	0.742881	0.765349	0.575553	0.793413	0.425397	4.99103	6.24314	5.36772	6.02801	3.868	4.97624	3.68013	5.67275	6.28501	5.89424	2.59011	2.46225	2.55633
PI(40:8)	PI	PI(8:0)2 [M-H]-	C49H79O13P	2.76426	2.4695	2.60144	2.73419	2.51306	2.68481	2.73383	2.51564	2.90148	2.20169	10.3823	12.3815	11.6891	11.241	8.1762	10.3639	8.11961	11.4602	15.2167	13.4759	5.84575	5.69892	5.69992
PI(40:9)	PI	PI(8:0)2 [M-H]-	C49H77O13P	2.38096	2.19813	2.17504	2.36709	2.18846	2.33232	2.45879	2.51733	2.61574	2.23474	17.8775	20.5058	16.9212	18.1631	11.0611	14.5287	11.2529	15.763	22.0268	18.913	7.12934	7.02487	7.24195
PI(40:10)	PI	PI(8:0)2 [M-H]-	C49H75O13P	1.70599	1.31579	1.50933	1.82585	1.51198	1.88338	1.84371	1.62094	1.89317	1.48794	23.1042	27.5244	21.7947	22.5357	14.7257	17.5576	14.4788	19.0651	29.1238	22.7111	8.59436	8.41746	9.14614
PI(41:5)	PI	PI(8:0)2 [M-H]-	C50H87O13P	0.834207	0.937066	0.69583	0.714994	0.778378	0.849258	0.951553	0.834448	0.880974	0.744389	3.06295	4.8897	4.2327	3.96634	2.52488	2.8342	2.41121	2.58407	4.60331	3.1468	2.08543	1.62275	1.99268
PI(41:6)	PI	PI(8:0)2 [M-H]-	C50H85O13P	0.466173	0.398128	0.423148	0.494842	0.519644	0.542056	0.594669	0.515235	0.348408	0.344556	0.754434	1.00722	1.01451	1.44183	0.504708	0.711199	0.646121	0.800135	1.263	0.508248	0.752519	0.686732	0.681671
PI(42:5)	PI	PI(8:0)2 [M-H]-	C51H89O13P	1.46228	1.45442	1.72609	1.10901	1.19101	1.3157	0.984093	1.28452	1.30835	0.84889	7.92381	10.7923	8.65262	8.38206	5.44717	6.791	4.37647	6.48288	9.75974	8.30924	3.57937	3.18266	4.2871
PI(43:5)	PI	PI(8:0)2 [M-H]-	C52H91O13P		0.0998722	0.0318614		0.0688622		0.0665461	0.0325405	0.0310681		2.65515	3.71117	2.96192	2.80198	1.72011	2.31967	1.29751	1.76768	3.00425	2.29131	1.02972	0.867805	1.07248
PI(44:5)	PI	PI(8:0)2 [M-H]-	C53H93O13P	0.176657	0.0852137		0.0486539	0.0472589	0.100318	0.144876	0.141688		0.076056	0.964932	1.55326	1.24687	1.15307	0.741976	0.819112	0.666542	0.995638	0.813721	1.02184	0.558843	0.296278	0.415754
PI(46:5)	PI	PI(8:0)2 [M-H]-	C55H97O13P	0.0362096	0.0651733	0.0678747	0.0370633	0.065217			0.0424039	0.073351	0.0929489	1.0551	1.18159	0.688036	0.68531	0.488563	0.387168	0.304415	0.473316	0.794905	0.350092	0.212482	0.122785	0.102755
PI(47:5)	PI	PI(8:0)2 [M-H]-	C56H99O13P				0.0349534	0.0438688						1.10936	1.36606	1.05296	0.94665	0.661247	0.469561	0.496422	0.709054	0.95632	0.947456	0.307391	0.240419	0.258948
LPI(16:0)	LPI	PE(14:0)2 [M-H]-	C25H49O12P	4.31567	4.32235	4.0893	4.45436	4.18753	3.94504	3.62933	4.12844	4.56723	2.32601	11.9309	11.2849	12.2527	8.93133	5.98627	5.71991	4.09264	6.60814	9.00919	8.49037	8.01521	7.81905	6.79798
LPI(16:1)	LPI	PE(14:0)2 [M-H]-	C25H47O12P	0.468364	0.23103	0.336618	0.218381	0.344609	0.103307	0.181237	0.123485	0.462409	0.204707	7.35816	6.45749	7.47361	5.03803	4.30102	14.89	8.36523	13.7843	17.9257	20.1444	4.85989	5.08836	4.71558
LPI(17:0)	LPI	PE(14:0)2 [M-H]-	C26H51O12P	3.81431	4.57984	4.04169	4.46942	3.94652	4.7423	4.00347	4.50649	5.21097	3.24509	33.6507	27.6634	27.5846	22.9441	15.124	16.7596	14.0142	19.234	29.9966	26.9011	13.3889	13.4515	12.4074
LPI(17:1)	LPI	PE(14:0)2 [M-H]-	C26H49O12P	3.64491	3.1699	3.44706	3.26441	3.17127	1.38295	3.39649	2.03261	3.44689	1.80335	21.4707	17.187	20.3482	14.7702	11.6776	12.3401	11.8169	16.5687	25.2464	22.0673	10.9633	10.1594	9.54591
LPI(18:0)	LPI	PE(14:0)2 [M-H]-	C27H53O12P	60.798	62.2411	59.2626	65.9601	59.279	56.6646	48.1117	60.9092	65.385	35.2218	319.293	320.057	302.12	284.912	188.118	185.686	145.674	217.258	284.227	300.653	167.15	154.585	148.091
LPI(18:1)	LPI	PE(14:0)2 [M-H]-	C27H51O12P	20.8094	21.1246	23.5125	24.3389	20.0979	17.9517	24.3001	19.7071	30.9205	16.9979	203.584	204.239	203.803	169.91	117.447	154.52	119.941	191.083	253.013	248.51	110.27	95.2754	92.0927
LPI(18:2)	LPI	PE(14:0)2 [M-H]-	C27H49O12P	7.19559	7.11411	7.13446	8.24335	7.67319	4.08925	8.15884	4.7386	10.2163	4.4171	218.188	212.553	206.389	176.108	123.317	121.718	113.515	179.81	246.923	215.519	91.4435	83.2958	74.4145
LPI(18:3)	LPI	PE(14:0)2 [M-H]-	C27H47O12P	1.26495	1.11475	1.64715	0.719447	0.8697	0.682869	1.64067	0.752706	1.60797	0.833586	21.3786	18.3235	19.9484	16.951	10.9969	12.8715	12.2884	18.5417	25.5018	19.9749	8.4762	9.23606	7.98846
LPI(18:4)	LPI	PE(14:0)2 [M-H]-	C27H45O12P	0.63604	0.569135	0.705434	0.617034	0.607051	0.389756	0.816026	0.580223	0.555562	0.390429	9.38757	9.55084	8.60901	7.97023	5.62457	6.95083	5.77917	7.38832	13.007	10.9802	4.81564	3.32742	3.67437
LPI(19:0)	LPI	PE(14:0)2 [M-H]-	C28H55O12P	1.00279	0.794223	0.649619	0.992287	0.514951	0.992509	0.964503	0.706609	0.894123	0.648467	5.83443	7.14343	5.97645	6.20253	4.11844	5.90325	3.36517	5.08326	6.70912	6.55603	3.35165	3.72285	3.83025
LPI(19:1)	LPI	PE(14:0)2 [M-H]-	C28H53O12P	8.09286	9.48483	9.37904	9.53024	9.27783	8.5375	8.41218	9.55862	10.1568	6.29103	19.2706	21.3678	19.1089	15.8095	10.3262	12.9638	9.00009	14.7417	19.5801	17.9447	15.2719	12.7306	12.9517
LPI(19:4)	LPI	PE(14:0)2 [M-H]-	C28H47O12P	0.115764	0.147466			0.137317	0.18341	0.096732	0.0708998	0.301684		12.6956	11.6747	10.6158	10.5481	7.0774	10.8779	10.0724	12.4078	20.4741	15.9628	5.93828	5.37416	4.59764
LPI(20:0)	LPI	PE(14:0)2 [M-H]-	C29H57O12P	0.126183	0.353559	0.200741	0.245071	0.26015	0.199233	0.213493	0.111947	0.194737	0.0810349	0.999774	1.71491	1.87234	1.33008	0.796995	0.735379	0.521945	0.769226	1.26215	1.2615	0.749672	0.750085	0.848498
LPI(20:2)	LPI	PE(14:0)2 [M-H]-	C29H53O12P	1.11731	1.0466	1.08761	1.38677	1.24636	1.42431	1.10733	1.19868	1.5584	0.778035	14.131	17.0074	15.4106	10.582	7.72	8.47016	8.17423	11.8068	15.1876	13.9906	5.77931	5.88149	5.97481
LPI(20:3)	LPI	PE(14:0)2 [M-H]-	C29H51O12P	3.01218	3.0287	3.03928	2.93754	2.80205	1.9579	3.0101	1.8533	3.08825	1.94764	71.1959	79.5608	73.3369	62.9746	44.037	40.1207	35.3228	55.308	77.1582	66.2641	32.5704	28.9889	27.175
LPI(20:4)	LPI	PE(14:0)2 [M-H]-	C29H49O12P	10.7008	10.0539	10.3644	10.4498	9.90231	6.26557	9.63651	6.57058	12.9781	6.39337	808.174	943.149	815.175	759.138	508.987	570.034	429.902	661.621	973.54	839.185	347.343	330.712	311.823
LPI(20:5)	LPI	PE(14:0)2 [M-H]-	C29H47O12P	99.4807	94.064	107.31	98.8523	94.9013	63.7316	108.036	69.519	123.98	66.3216	8075.86	9003.14	8197.5	7435.48	5178.51	5207.83	4308.73	6524.76	9539.33	8214.69	3396.84	3141.37	2974.47
LPI(20:6)	LPI	PE(14:0)2 [M-H]-	C29H45O12P							0.129806				4.4413	4.03517	4.45299	2.62727	2.27954	1.83693	2.05207	4.1166	5.25358	4.08949	2.13206	1.05648	1.61329
LPI(22:0)	LPI	PE(14:0)2 [M-H]-	C31H61O12P		0.0661295	0.17627	0.0776034	0.18443	0.217972	0.108959	0.205292	0.11567	0.144651	2.81293	2.33309	2.21417	2.3097	1.0651	0.579448	0.443375	0.587125	1.00347	0.72928	0.637296	0.406264	0.558611
PS(34:0)	PS	PS(14:0)2 [M+H]+	C40H78NO10P	1.08912	0.417398	1.17902	1.15852	1.17307	0.285712	0.772769	1.55018	1.51761		12.8242	20.8981	17.2573	12.7767	9.28711	11.705	4.80196	10.3587	12.4729	13.241	5.87313	6.22471	5.98111
PS(34:1)	PS	PS(14:0)2 [M+H]+	C40H76NO10P	85.5649	79.4523	73.6172	101.652	79.6059	73.7491	71.1788	83.6707	80.4365	41.8195	87.1797	119.824	114.421	84.8191	72.0292	98.9958	52.4104	80.0236	109.916	95.0363	85.2992	88.3559	85.7923
PS(34:2)	PS	PS(14:0)2 [M+H]+	C40H74NO10P	19.2638	16.4409	16.4484	23.0392	18.2827	14.8145	13.1462	16.2082	16.1254	5.15065	21.065	32.6527	28.6826	21.5615	16.2307	21.1758	9.96485	19.7121	26.4375	26.0844	18.5091	21.8307	18.7285
PS(34:5)	PS	PS(14:0)2 [M+H]+	C40H68NO10P	3.21673	1.39005	1.99389	1.84414	1.00234	3.17532	3.21464	3.04178	3.59232		3.19857	4.83654	4.78693	0.704337	2.2372	3.06444	2.45669	3.45885	2.04629	3.96997	1.49125	4.18117	2.96985
PS(35:0)	PS	PS(14:0)2 [M+H]+	C41H80NO10P	0.488283	1.3227	0.668786	1.18451	0.37089	0.846043	0.638422				5.48282	10.6202	10.2354	10.0196	7.14919	9.01343	5.84159	3.96747	15.6943	5.73979	3.62396	3.26242	2.60499
PS(35:1)	PS	PS(14:0)2 [M+H]+	C41H78NO10P	142.215	131.592	122.089	162.322	126.68	116.078	113.417	127.78	128.366	81.9193	169.561	244.015	224.815	180.388	151.051	192.132	102.577	166.073	212.296	199.064	149.52	168.098	154.161
PS(35:2)	PS	PS(14:0)2 [M+H]+	C41H76NO10P	35.8086	33.5462	29.2186	41.095	30.8827	28.6124	26.8243	36.4624	28.5	15.8699	70.737	107.426	96.7753	79.1317	56.2124	88.5687	44.9452	67.5543	94.8231	80.3114	52.9407	52.3862	49.2475
PS(35:3)	PS	PS(14:0)2 [M+H]+	C41H74NO10P	12.7046	12.4476	11.7563	11.1823	11.438	10.3436	10.0942	9.7956	11.0352	4.66294	13.2657	20.326	20.5103	17.1917	11.3077	17.4742	9.51601	18.7051	20.8873	17.5021	16.9825	14.4372	18.1362
PS(35:5)	PS	PS(14:0)2 [M+H]+	C41H70NO10P	3.32171	3.664	4.01458	5.22343	2.55189	3.58917	2.75057	4.55533	4.67209	1.21078	6.251	7.86459	6.49633	8.79942	5.10056	7.64031	4.14211	6.30815	8.38266	5.12648	4.28613	4.52052	5.19913
PS(36:1)	PS	PS(14:0)2 [M+H]+	C42H80NO10P	95.0626	82.385	80.3169	100.363	79.2316	74.5	75.6973	82.7347	83.445	69.0921	126.036	176.794	171.155	140.192	108.692	146.547	79.5947	123.411	164.06	143.987	103.533	112.579	107.578
PS(36:2)	PS	PS(14:0)2 [M+H]+	C42H78NO10P	63.7674	67.4582	69.6039	81.8578	65.6894	58.4496	55.0408	65.0585	58.0203	35.3704	115.546	169.377	153.206	123.001	92.9893	148.56	67.2942	120.973	150.847	138.937	88.1026	94.8434	87.1872
PS(36:3)	PS	PS(14:0)2 [M+H]+	C42H76NO10P	39.0948	37.9185	38.4172	49.8538	38.7142	35.5197	32.5133	34.4194	34.694	16.2001	41.0307	54.1535	59.5941	48.1567	37.461	46.6135	27.3331	38.3067	51.5648	57.4558	43.3653	41.5228	51.4387
PS(36:4)	PS	PS(14:0)2 [M+H]+	C42H74NO10P	26.2967	20.4624	24.315	30.5278	20.2496	20.0055	23.2123	24.4906	22.7214	9.89727	29.3313	47.607	41.3298	32.8766	30.6455	30.5982	18.2804	30.384	40.1563	36.6461	27.3938	26.4135	30.9866
PS(36:5)	PS	PS(14:0)2 [M+H]+	C42H72NO10P	79.0799	65.9407	64.6044	91.2012	67.5299	71.1921	63.1987	78.6713	74.8781	34.1067	84.6942	128.596	116.742	82.9112	71.6725	83.3981	43.2468	75.9644	101.116	91.8958	76.011	78.2874	74.6712
PS(37:1)	PS	PS(14:0)2 [M+H]+	C43H82NO10P	39.363	35.0517	37.1689	44.9499	30.6981	29.757	30.8314	39.4255	34.6339	16.972	29.5821	61.7057	45.0863	56.844	41.4319	45.5943	15.7755	55.7527	72.6616	66.5053	44.2383	44.5398	45.8277
PS(37:3)	PS	PS(14:0)2 [M+H]+	C43H78NO10P	24.5739	24.2964	21.5292	29.8594	20.9805	22.1046	18.4463	29.1366	25.6299	53.5194	54.2778	73.584	58.9595	53.2155	44.3534	56.0633	27.485	46.0761	61.8092	60.8981	36.073	35.2638	38.5717
PS(37:4)	PS	PS(14:0)2 [M+H]+	C43H76NO10P	38.3212	31.3651	33.1957	46.1335	38.0506	35.9877	33.4855	37.6305	36.4628	29.9809	82.7882	117.957	122.38	100.241	67.9571	117.481	49.6229	81.8841	112.79	106.883	62.1266	62.1887	68.3053
PS(37:5)	PS	PS(14:0)2 [M+H]+	C43H74NO10P	126.977	112.214	117.268	140.275	117.286	120.424	116.834	131.726	125.707	48.9927	223.54	376.663	313.687	257.318	179.23	266.715	126.809	207.361	287.54	244.957	165.773	176.073	164.924
PS(38:1)	PS	PS(14:0)2 [M+H]+	C44H84NO10P	19.0353	17.4581	14.4018	20.952	17.978	13.6125	13.8577	18.8002	14.5253	7.98824	10.009	20.4584	18.0184	12.929	10.4228	12.0679	10.1746	10.1441	13.8963	13.4631	14.0076	16.1414	15.3329
PS(38:3)	PS	PS(14:0)2 [M+H]+	C44H80NO10P	82.8118	74.9753	84.4918	95.3463	78.6451	72.2895	66.5726	76.457	67.7387	32.4238	109.308	129.519	142.758	118.318	107.391	118.978	63.9568	113.129	138.416	148.925	88.5732	102.65	86.175
PS(38:4)	PS	PS(14:0)2 [M+H]+	C44H78NO10P	143.657	131.333	119.965	153.583	121.362	113.269	114.243	120.088	125.493	284.146	244.048	359.008	350.669	303.774	247.752	332.597	156.392	255.247	348.086	324.566	196.086	202.021	208.677
PS(38:5)	PS	PS(14:0)2 [M+H]+	C44H76NO10P	511.035	467.188	450.55	581.083	460.713	409.768	411.043	473.542	455.856	136.887	599.933	942.846	831.94	661.485	512.458	653.826	337.273	543.351	707.958	671.828	508.021	519.526	514.625
PS(38:6)	PS	PS(14:0)2 [M+H]+	C44H74NO10P	22.1156	23.5689	19.7532	28.4969	22.1798	24.2894	22.5963	25.3233	27.7971	10.6372	49.9905	88.4238	74.0319	55.4949	44.9786	68.9352	31.7395	52.3	71.2563	62.0538	38.4278	40.8007	43.0991
PS(38:7)	PS	PS(14:0)2 [M+H]+	C44H72NO10P	1.42708	1.55212	0.804574	4.66594	1.8824	1.93497	0.803596	1.96885	1.55782		6.6877	9.73641	4.28131	6.59858	3.92298	7.15725	2.88899	5.13738	8.42219	6.43439	4.08053	4.72871	4.65193
PS(39:1)	PS	PS(14:0)2 [M+H]+	C45H86NO10P	10.1363	9.02779	9.11739	11.3984	9.13853	7.71997	7.92792	9.29166	9.13946	24.3388	4.26054	5.46442	8.1038	3.55166	3.53402	4.13947	1.4805	3.49218	5.46204	5.42986	6.10448	7.78151	8.0858
PS(39:3)	PS	PS(14:0)2 [M+H]+	C45H82NO10P	7.0357	8.12455	7.73647	13.3046	8.28358	7.21423	8.48065	10.0241	9.43748	6.34832	11.0623	17.6913	23.2243	18.3062	20.07	26.1544	10.4617	17.5589	24.2722	26.1392	13.0039	13.9309	11.6913
PS(39:4)	PS	PS(14:0)2 [M+H]+	C45H80NO10P	19.7743	15.937	14.9233	19.6033	15.5855	12.8471	14.3366	15.5286	17.3434	38.0845	33.0035	48.9788	51.3671	43.7213	32.4426	53.7458	24.4196	34.6956	50.8843	47.9128	29.7123	32.0168	31.2656
PS(39:5)	PS	PS(14:0)2 [M+H]+	C45H78NO10P	64.1253	50.6105	48.3973	58.1138	51.1584	48.8996	50.5067	56.7619	51.1492	122.318	73.1752	105.97	118.871	89.9089	66.832	112.015	47.9964	78.7033	101.959	92.3326	69.1441	64.6887	68.3165
PS(39:6)	PS	PS(14:0)2 [M+H]+	C45H76NO10P	9.71345	9.87717	9.21521	12.9247	8.95878	8.99968	9.06647	9.00076	10.4058	11.0206	5.21585	12.6037	10.8043	10.5414	6.71284	9.74227	4.70461	8.46788	7.66822	7.18405	9.41837	9.07249	8.93987
PS(40:1)	PS	PS(14:0)2 [M+H]+	C46H88NO10P	7.43725	7.25447	8.18452	9.65161	6.94779	8.18387	5.77369	6.79385	7.23266		1.96325	4.41722	3.48041	2.34969	2.4316	2.1779	0.853026	0.985504	2.85256	3.92181	4.80307	3.39994	4.2963
PS(40:2)	PS	PS(14:0)2 [M+H]+	C46H86NO10P	17.2516	17.0333	13.8564	14.2116	16.0491	12.0114	10.3386	14.5909	10.8103	0.931773	6.34725	7.80401	8.25403	5.87084	3.84697	8.84441	3.45636	5.86919	4.50986	8.91683	9.31459	8.85053	7.45657
PS(40:3)	PS	PS(14:0)2 [M+H]+	C46H84NO10P	28.7314	24.9221	25.8022	28.2575	25.414	21.2185	20.6357	21.846	22.3218	3.42838	16.2348	20.7203	23.372	15.0617	15.4345	23.7631	9.69808	18.4578	23.872	22.8097	19.4071	18.5937	17.7417
PS(40:4)	PS	PS(14:0)2 [M+H]+	C46H82NO10P	44.907	42.5089	39.2038	52.1154	39.9761	36.1748	36.2678	35.1953	37.5804	11.1849	29.3788	54.1241	54.272	46.4226	36.4635	45.6382	26.4473	38.24	45.3674	47.9901	43.1417	41.6162	36.7192
PS(40:5)	PS	PS(14:0)2 [M+H]+	C46H80NO10P	106.25	98.667	96.6569	115.563	92.1669	85.4883	82.5965	93.3376	96.4994	216.383	72.5994	141.659	103.589	88.1244	67.2595	91.8778	48.4539	78.5436	112.405	87.7513	82.6656	88.2275	82.0762
PS(41:3)	PS	PS(14:0)2 [M+H]+	C47H86NO10P	4.217	5.04583	2.99339	5.18023	5.45148	6.56167	5.51286	5.27335	4.25192		5.12715	6.73017	10.5375	6.63586	4.77038	8.41267	2.97751	5.0814	6.2963	5.04558	4.15368	5.0389	4.55614
PS(41:4)	PS	PS(14:0)2 [M+H]+	C47H84NO10P	7.84372	7.51041	6.74385	9.82423	7.72025	7.99458	6.99159	8.85384	7.15853		12.5715	23.072	25.2	17.7727	10.2071	18.2383	8.58485	14.2149	17.8301	15.4607	11.4294	11.0926	15.6181
PS(41:5)	PS	PS(14:0)2 [M+H]+	C47H82NO10P	23.6183	22.0947	21.8267	26.0106	19.8529	21.8736	20.6586	23.5636	26.2589	8.4246	32.8915	61.416	58.0293	38.2071	29.2583	44.2428	19.1323	28.6564	37.0799	33.2417	30.731	32.5874	27.4906
PS(42:3)	PS	PS(14:0)2 [M+H]+	C48H88NO10P	16.5599	19.9338	15.2875	18.8513	15.0028	13.4457	14.0411	14.6542	14.415		2.96226	7.53577	8.27108	7.47764	4.87661	6.15224	3.8648	3.91842	6.04301	6.61299	9.77017	10.7417	9.21124
PS(42:4)	PS	PS(14:0)2 [M+H]+	C48H86NO10P	33.3906	27.3403	31.6175	35.7022	29.563	21.9695	24.2174	24.0229	24.5743	2.90368	17.8797	27.3207	28.9207	20.3371	14.7222	20.9955	8.33945	20.3506	20.1161	18.7527	23.7687	20.209	20.2811
PS(42:5)	PS	PS(14:0)2 [M+H]+	C48H84NO10P	83.0065	75.122	71.5094	90.6407	77.6599	65.6975	62.6622	65.5646	64.3584	5.45695	51.6051	101.186	85.6155	67.198	52.2196	66.7824	28.5594	43.5786	62.9334	50.4605	60.5306	62.5213	59.8439
PS(43:5)	PS	PS(14:0)2 [M+H]+	C49H86NO10P	6.40114	5.69007	5.47523	5.06692	3.74608	5.82982	3.6088	5.72256	5.38234		8.9198	20.8357	21.4027	11.4734	10.0034	10.3273	5.05891	9.10784	12.4171	6.32803	7.16391	8.74234	6.78593
PS(44:3)	PS	PS(14:0)2 [M+H]+	C50H92NO10P	4.50729	2.94401	3.38991	4.33491	3.11384	3.82445	1.88797	3.14749	2.72248												0.949396	1.7337	2.02164
PS(44:4)	PS	PS(14:0)2 [M+H]+	C50H90NO10P	7.26052	5.90395	6.76733	7.38862	6.66832	5.36541	5.2795	7.21132	4.60815				2.76763	1.04719	1.4349		0.474048			1.15516	3.64483	3.29434	3.21974
PS(44:5)	PS	PS(14:0)2 [M+H]+	C50H88NO10P	26.525	24.5029	27.4726	29.8885	22.9591	22.5573	21.0136	24.4612	24.395	4.77827	5.29453	5.06377	5.15147	7.13547	6.28603	3.3542	2.35599	3.63335	2.9506	4.33981	13.6502	15.9003	16.3816
PS(45:5)	PS	PS(14:0)2 [M+H]+	C51H90NO10P	6.3788	2.21939	3.67356	6.94529	2.78626	3.45925	5.52079	7.058	4.34154		1.6956	3.06359		2.51073	1.96395	2.40879	1.33573		2.76243		4.17399	3.16589	3.45342
PS(46:4)	PS	PS(14:0)2 [M+H]+	C52H94NO10P	7.8176	7.65059	7.5556	7.92797	7.26993	6.74907	6.31745	6.02684	4.74567		1.08219		3.37783			0.998429		1.59418	1.09317	1.26103	4.49199	1.10706	1.95552
PS(46:5)	PS	PS(14:0)2 [M+H]+	C52H92NO10P	43.0712	35.8929	38.5207	43.5676	36.2348	32.7442	30.7823	33.6399	34.872	4.69409	6.28103	13.9012	10.2457	6.22255	6.96948	5.942	2.125	3.29755	6.09109	4.21789	18.7438	21.4243	21.1577
PS(47:4)	PS	PS(14:0)2 [M+H]+	C53H96NO10P	1.35347	0.750675		1.9464	1.28326	0.649513	0.900607	0.30921	1.26448		4.36386	6.66379	5.48956	5.98789	4.618	6.54257	2.01402	1.20309	2.30782	3.55354	4.26225	3.31264	2.8713
PS(47:5)	PS	PS(14:0)2 [M+H]+	C53H94NO10P	12.1609	10.4451	10.0841	11.8374	9.10199	8.27976	11.3343	12.2799	11.5947	5.38134	17.7667	30.4545	22.4802	19.7925	14.0779	17.7611	7.78209	14.1977	16.5836	17.8775	12.9993	13.0988	12.0142
PS(48:5)	PS	PS(14:0)2 [M+H]+	C54H96NO10P	6.15085	3.26558	5.47692	4.53725	4.35165	5.20257	1.29517	3.79602	5.20685	5.3538	6.25925	5.57366	6.29207	4.74925	4.95209	5.41088	3.04657	5.22032	8.49631	5.64238	4.53009	4.56449	5.86633
LPA(15:0)	LPA	LPA(14:0) [M-H]-	C18H37O7P	0.738529	0.772782	0.739652	0.971494	0.556514	0.485559	0.621931	0.478122	0.693288	0.5143	0.362155	0.395923	0.47151	0.366122	0.339359	0.315406	0.242761	0.347682	0.461657	0.521361	0.635446	0.698129	0.641009
LPA(16:0)	LPA	LPA(14:0) [M-H]-	C19H39O7P	0.36621	0.47255	0.416134	0.601918	0.352436	0.339806	0.411108	0.329193	0.554329	0.386444	0.329251	0.145488	0.304473	0.348947	0.146936	0.167364	0.238158	0.20647	0.527433	0.324121	0.449967	0.560721	0.747947
LPA(16:1)	LPA	LPA(14:0) [M-H]-	C19H37O7P	0.749297	0.815503	0.672813	0.945717	0.536845	0.349366	0.682969	0.360171	0.510768	0.487509	0.634553	0.616464	0.937509	0.743752	0.630611	1.13607	0.652374	0.92037	1.52869	1.8142	0.72593	0.707817	0.965021
LPA(17:0)	LPA	LPA(14:0) [M-H]-	C20H41O7P	0.401025	0.470421	0.515724	0.408951	0.410923	0.377399	0.340253	0.401973	0.531464	0.261888	0.541432	0.685905	0.420128	0.636809	0.352244	0.313317	0.379774	0.372139	0.674808	0.681693	0.344754	0.544729	0.605225
LPA(17:1)	LPA	LPA(14:0) [M-H]-	C20H39O7P	4.37988	4.83059	5.06478	5.35186	4.00804	2.15468	3.76914	2.44231	3.94712	3.24924	1.22659	1.40402	1.74662	1.60643	1.18235	1.42543	1.18631	1.44571	2.16443	2.49437	3.59387	3.17937	3.57186
LPA(18:0)	LPA	LPA(14:0) [M-H]-	C21H43O7P	0.442385	0.483549	0.527077	0.487063	0.412551	0.390154	0.426437	0.397048	0.578734	0.367157	0.468984	0.676072	0.750403	0.664175	0.245981	0.48531	0.414038	0.47789	0.603571	0.974692	0.768111	0.735427	0.895013
LPA(18:1)	LPA	LPA(14:0) [M-H]-	C21H41O7P	6.72453	6.80663	7.04364	6.11674	5.40246	2.95094	5.44298	3.66919	5.88784	4.66232	8.18929	7.17655	10.4888	10.3256	7.93256	8.23314	6.80409	10.638	13.5947	16.81	7.29849	8.11812	10.3921
LPA(18:2)	LPA	LPA(14:0) [M-H]-	C21H39O7P	12.0307	11.3833	13.347	11.6148	9.93255	3.21962	9.67968	4.42342	7.22535	6.4059	3.14515	2.5089	3.84555	3.78807	2.40043	3.1437	2.25875	3.58384	4.22087	5.88419	8.11689	8.44557	9.72579
LPA(18:3)	LPA	LPA(14:0) [M-H]-	C21H37O7P	2.52274	2.46885	3.11481	2.60805	2.13046	0.735608	2.1922	1.09416	1.62652	1.61739	0.682247	0.695863	0.75994	0.90296	0.639395	0.567852	0.550331	0.88735	0.71347	1.23894	1.83514	2.08565	2.43691
LPA(18:4)	LPA	LPA(14:0) [M-H]-	C21H35O7P	0.660822	0.668223	0.75323	0.602656	0.485383	0.302614	0.567936	0.332172	0.461028	0.448899				0.04943						0.0533584	0.410146	0.325736	0.615246
LPA(19:1)	LPA	LPA(14:0) [M-H]-	C22H43O7P	1.7202	1.87107	1.93788	1.59323	1.40976	0.849256	1.26874	0.952379	1.58167	1.10499	0.58268	0.361853	0.706728	0.634228	0.430319	0.453147	0.3045	0.415889	0.579562	1.04066	0.89845	1.16667	1.48119
LPA(20:2)	LPA	LPA(14:0) [M-H]-	C23H43O7P	0.158481	0.280653	0.27055	0.212463	0.163728	0.0680424	0.155622	0.0866485	0.184578	0.0900835	0.665865	0.527291	1.06794	0.771933	0.574227	0.547246	0.535255	0.676702	0.731786	1.21974	0.331835	0.466939	0.445049
LPA(20:3)	LPA	LPA(14:0) [M-H]-	C23H41O7P	5.23917	5.63709	5.92491	5.12568	5.18698	1.53297	3.78176	2.17674	4.08447	3.6945	3.72706	2.65353	4.63143	4.42855	3.59392	2.7551	2.34949	3.89701	4.5656	7.41328	3.82744	4.80208	6.03229
LPA(20:4)	LPA	LPA(14:0) [M-H]-	C23H39O7P	10.2749	11.7515	11.774	9.85029	9.36784	3.56897	7.77121	4.32031	8.22722	7.1745	7.45618	5.54181	10.3855	10.1741	7.66181	6.66635	6.01066	9.00482	11.3149	15.7093	7.62437	10.0657	12.3497
PA(29:0)	PA	PA(14:0)2 [M-H]-	C32H63O8P	0.858642	0.854825	0.80974	0.784582	0.534649	0.586102	0.792688	0.607688	0.570609	0.525577	0.416571	0.782714	0.434826	0.842788	0.437562	0.919677	0.669842	0.782058	1.15881	1.07747	0.972718	1.01986	0.800325
PA(29:1)	PA	PA(14:0)2 [M-H]-	C32H61O8P	0.342763	0.396576	0.278125	0.461988	0.25799	0.110043	0.120545	0.198981	0.176132	0.237891	0.250229		0.524698	0.515016	0.392271	0.398887	0.412612	0.81841	0.694207	1.20282	0.562426	0.507981	0.453145
PA(30:0)	PA	PA(14:0)2 [M-H]-	C33H65O8P	2.41938	2.69388	2.67065	3.00964	2.64558	2.32614	2.29123	2.48875	2.47721	1.97861	1.60026	2.11132	2.41556	2.1218	1.58214	2.32841	1.50222	2.55034	3.45412	3.66352	2.7867	2.7948	3.11393
PA(30:1)	PA	PA(14:0)2 [M-H]-	C33H63O8P	1.6349	1.73549	1.85334	2.09321	1.26595	1.17942	1.2492	1.283	1.14979	1.13528	1.72937	1.52069	1.54963	1.78463	1.82813	2.54627	1.65035	2.37292	3.03384	4.39687	2.20424	2.3767	2.37689
PA(30:2)	PA	PA(14:0)2 [M-H]-	C33H61O8P	0.598949	0.556581	0.41848	0.750053	0.673005	0.282337	0.512133	0.431208	0.394962	0.33474	1.13688	0.917848	0.71273	0.758869	0.93268	0.618102	0.604044	0.776472	1.14291	1.13609	0.76134	0.61578	0.745385
PA(31:0)	PA	PA(14:0)2 [M-H]-	C34H67O8P	2.08826	1.89335	1.84873	2.56482	1.83794	1.79201	1.6999	1.83298	1.81989	1.30992	1.5438	1.45165	1.61325	1.57449	1.30044	1.52452	1.17586	1.59921	1.81266	2.36142	2.36335	1.99813	2.44234
PA(31:1)	PA	PA(14:0)2 [M-H]-	C34H65O8P	9.118	9.01449	7.68239	9.97515	7.04543	6.17318	6.93045	7.07671	6.72989	5.40368	5.29486	4.45702	5.81071	5.4831	4.202	6.01609	4.28402	6.264	8.20731	9.30859	9.03575	8.42795	5.70552
PA(31:2)	PA	PA(14:0)2 [M-H]-	C34H63O8P	2.45246	2.38805	2.10954	2.8538	1.88673	1.47967	1.97659	1.86728	1.66495	1.43377	1.98197	1.67338	2.19634	2.36864	1.84228	2.07762	1.54119	1.99811	2.90931	3.16856	3.03938	2.66366	2.6605
PA(32:0)	PA	PA(14:0)2 [M-H]-	C35H69O8P	3.75894	4.19089	3.4162	4.62974	3.72482	3.79502	3.33079	3.61978	3.47952	2.6175	2.81401	3.11918	3.2968	2.98403	2.56726	2.64334	2.08621	3.6785	3.95278	4.4262	4.67505	4.21844	4.52079
PA(32:1)	PA	PA(14:0)2 [M-H]-	C35H67O8P	29.3867	29.5347	27.1742	34.421	26.4632	22.6798	23.7373	24.4855	23.5758	18.699	10.8114	10.9979	11.9246	12.2724	9.88702	12.9685	8.96856	13.4505	17.2588	18.6541	26.2815	26.2794	25.9038
PA(32:2)	PA	PA(14:0)2 [M-H]-	C35H65O8P	12.9372	12.9473	12.5562	15.5657	10.4761	8.55832	9.61125	9.96136	8.46495	7.82728	6.3786	6.53502	7.73797	7.53633	6.08765	7.63342	5.37672	7.92979	9.47845	11.7343	12.4051	12.0063	11.4151
PA(32:3)	PA	PA(14:0)2 [M-H]-	C35H63O8P	3.48636	3.15857	3.03492	3.88854	2.7609	2.51162	2.66035	2.7307	2.18563	2.16248	0.929482	1.04643	1.04164	1.28345	1.09457	1.1914	1.06459	0.982048	1.21692	2.0507	2.79637	2.60034	2.51519
PA(32:4)	PA	PA(14:0)2 [M-H]-	C35H61O8P	1.3387	0.94211	0.952277	0.97644	0.805336	0.712148	0.883815	1.06078	0.683953	0.63434	0.137763	0.0549274	0.0404083	0.0768851	0.151283	0.131524	0.120515	0.241334	0.14994		0.8172	0.765916	0.745999
PA(33:0)	PA	PA(14:0)2 [M-H]-	C36H71O8P	1.93073	2.16163	2.03294	2.93691	2.12795	1.89834	1.9	2.03155	1.91118	1.62742	1.16371	1.18551	1.58435	1.66408	1.13859	0.982405	0.691361	1.15977	1.31384	1.5957	2.07361	2.14977	2.12705
PA(33:1)	PA	PA(14:0)2 [M-H]-	C36H69O8P	32.3871	29.7813	29.9113	36.2504	27.6636	25.5809	27.0489	28.8222	24.5289	20.8018	16.9167	17.5091	21.4213	20.0572	15.8414	22.459	14.5158	22.9881	25.2495	30.3482	30.5436	29.7778	30.9794
PA(33:2)	PA	PA(14:0)2 [M-H]-	C36H67O8P	46.7635	44.8156	41.9978	51.399	40.1206	35.39	38.8147	39.1599	32.3354	29.5426	16.8118	16.906	21.2979	20.5087	16.4388	21.5591	12.7091	20.3851	24.5518	28.0609	37.5524	37.36	35.5559
PA(33:3)	PA	PA(14:0)2 [M-H]-	C36H65O8P	11.859	11.6546	10.8531	13.4865	10.1264	8.87066	9.82353	10.0511	8.7619	7.69455	3.46746	4.1328	5.09555	5.2697	3.5593	4.26043	2.8571	4.7515	4.8206	6.94801	9.27326	8.63137	9.02657
PA(33:4)	PA	PA(14:0)2 [M-H]-	C36H63O8P	4.24971	4.00292	3.59791	4.97717	3.79825	3.26721	3.96907	3.89429	2.98881	2.87218	0.873739	0.510703	1.03075	1.00112	0.582505	0.841016	0.617716	1.00887	1.34368	1.20057	2.45152	3.4371	2.82554
PA(33:5)	PA	PA(14:0)2 [M-H]-	C36H61O8P	1.8232	1.71243	1.68905	1.94771	1.13767	1.19598	1.61373	1.47024	1.0492	1.25356	0.195325	0.202676	0.383016	0.361914	0.160273	0.144724		0.138091	0.17332	0.205881	1.27856	1.00082	1.26649
PA(34:0)	PA	PA(14:0)2 [M-H]-	C37H73O8P	1.46401	1.53939	1.33754	1.4577	1.3423	1.53852	1.3415	1.65658	1.29084	1.02414	1.02484	1.13541	1.08371	0.959406	0.778813	0.727892	0.792993	1.19021	0.738255	0.862379	1.05757	0.988093	1.17257
PA(34:1)	PA	PA(14:0)2 [M-H]-	C37H71O8P	34.2682	33.0695	34.0232	39.0447	31.8293	28.6148	30.7335	31.6859	29.5646	22.7331	10.1566	11.0372	13.2384	11.3766	8.93571	12.7789	8.12069	10.8926	15.9927	15.1719	27.378	23.7352	26.3894
PA(34:2)	PA	PA(14:0)2 [M-H]-	C37H69O8P	112	112.584	106.654	129.138	100.207	79.9876	91.3284	91.5968	80.8217	69.0216	20.467	21.6222	28.326	25.8048	21.3908	27.6403	17.6073	27.3386	31.1207	36.2342	77.07	77.0952	74.9279
PA(34:3)	PA	PA(14:0)2 [M-H]-	C37H67O8P	19.7618	18.2403	18.708	24.3985	16.818	16.4496	17.4134	18.145	14.6342	13.8326	7.47971	7.41225	10.0899	9.26175	7.22738	9.01856	5.82697	8.68755	10.6769	14.0492	16.1554	16.2328	14.4098
PA(34:4)	PA	PA(14:0)2 [M-H]-	C37H65O8P	10.2754	9.92498	10.4186	13.3314	8.65043	9.44343	10.9693	10.5952	9.05349	7.4064	2.67406	3.47741	4.02777	4.15779	3.59204	4.75083	2.73079	4.43548	5.44146	6.13151	8.194	7.8495	7.89261
PA(34:5)	PA	PA(14:0)2 [M-H]-	C37H63O8P	15.3072	13.5517	14.8927	18.0196	12.5946	12.3092	14.6934	14.6473	12.951	11.9025	3.85056	3.19505	4.23656	5.27265	4.21354	4.8217	3.01223	3.96676	6.51406	6.64378	11.4083	12.1932	9.48842
PA(35:0)	PA	PA(14:0)2 [M-H]-	C38H75O8P	0.957165	0.839554	0.784267	0.601727	0.732254	0.47243	0.318516	0.633292	0.56557	0.491132	0.41403	0.473176	0.152758	0.471364	0.311358	0.320426	0.173168	0.365505	0.536891	0.693265	0.464573	0.705732	0.340103
PA(35:1)	PA	PA(14:0)2 [M-H]-	C38H73O8P	22.4546	20.8933	20.9324	26.2041	20.2046	21.0525	20.9659	22.4751	21.2412	16.2067	12.4397	14.0624	18.2567	13.9238	12.0098	12.7211	9.12865	12.3915	14.0137	17.8968	21.0574	20.7981	19.8142
PA(35:2)	PA	PA(14:0)2 [M-H]-	C38H71O8P	101.262	93.8507	92.2564	114.391	89.5446	81.9026	93.1536	95.7659	85.2183	70.8998	29.7279	34.2925	44.6303	40.5556	32.5855	38.5389	24.5368	37.348	42.9658	53.9608	79.8648	77.8305	67.195
PA(35:3)	PA	PA(14:0)2 [M-H]-	C38H69O8P	95.7841	93.3681	95.6045	113.455	85.4327	71.2772	79.881	80.5316	71.4988	60.4813	14.3192	16.7772	22.5849	19.1554	14.6861	20.3744	12.1864	17.5983	20.9761	25.6117	62.462	55.4194	49.3091
PA(35:4)	PA	PA(14:0)2 [M-H]-	C38H67O8P	43.4942	40.2252	43.3437	48.7225	37.2264	34.2809	38.5587	40.4758	36.0701	32.32	9.53867	12.6041	11.2562	12.1958	9.45814	13.2249	7.24215	11.6244	13.4095	17.0621	30.2458	31.1946	25.8398
PA(35:5)	PA	PA(14:0)2 [M-H]-	C38H65O8P	68.5214	58.6029	61.2142	78.0575	58.4317	59.3097	64.4309	65.5111	59.1138	51.1815	17.6011	23.5426	27.0963	23.0109	17.4855	20.391	13.4476	20.563	23.1075	28.336	54.5989	45.1604	43.9893
PA(35:6)	PA	PA(14:0)2 [M-H]-	C38H63O8P	6.00581	5.20406	5.1846	6.9646	4.64899	4.81209	4.58892	5.89471	5.41705	4.28756	5.89692	4.58926	5.05804	5.76156	5.17671	5.53667	4.3888	8.86804	9.06095	9.58405	7.70441	7.32981	6.70279
PA(36:1)	PA	PA(14:0)2 [M-H]-	C39H75O8P	18.7308	17.3106	16.7374	21.0191	16.8067	17.9957	16.7575	18.8127	17.1817	14.4578	9.26779	8.92919	13.3306	11.5635	9.50419	9.18211	5.97268	10.0022	7.0208	13.6299	18.3918	15.395	14.4073
PA(36:2)	PA	PA(14:0)2 [M-H]-	C39H73O8P	71.4259	65.9325	67.3264	82.8008	62.8093	63.8746	66.9132	70.3612	63.2562	54.9137	45.6008	51.8926	63.2273	59.8138	43.4711	60.7933	38.8663	57.427	70.9497	78.1877	82.2838	70.0789	63.8309
PA(36:3)	PA	PA(14:0)2 [M-H]-	C39H71O8P	66.0361	59.0524	59.7391	80.5757	57.3482	57.9677	56.9106	62.3776	59.5766	49.4528	32.7654	38.0912	48.6993	42.7705	31.9154	47.5027	28.3326	40.7415	47.3045	57.0431	64.9792	55.5312	53.9421
PA(36:4)	PA	PA(14:0)2 [M-H]-	C39H69O8P	58.3313	54.6495	52.6692	70.01	52.6898	47.0527	47.4246	51.9675	47.0966	39.3679	18.6198	20.5524	26.5217	25.6256	17.5707	24.7326	15.0964	22.1181	28.8194	29.9192	46.3265	42.1694	40.5048
PA(36:5)	PA	PA(14:0)2 [M-H]-	C39H67O8P	74.6155	67.6372	66.9919	96.7368	64.9327	62.638	66.6777	69.2136	66.814	56.4293	18.5705	25.3359	29.5029	25.0767	18.272	26.2711	15.058	22.7643	25.9254	31.5008	58.1572	51.4659	50.327
PA(36:6)	PA	PA(14:0)2 [M-H]-	C39H65O8P	26.9451	23.1694	23.4734	32.0068	20.6658	23.7212	23.1064	23.6779	21.7238	20.897	14.7901	16.1444	21.2729	19.0933	14.0995	20.9003	13.9416	20.4308	23.5031	25.106	28.6045	24.2291	23.0069
PA(36:7)	PA	PA(14:0)2 [M-H]-	C39H63O8P	4.21677	4.43566	2.93538	4.85637	3.28318	3.37657	3.3736	3.37102	2.90965	3.39722	1.43732	0.824341	1.09389	0.973586	0.787857	2.39138	1.12992	3.21719	1.18069	2.21457	2.30736	2.60993	2.31596
PA(37:1)	PA	PA(14:0)2 [M-H]-	C40H77O8P	3.13367	3.25927	3.44306	3.28591	2.76084	3.07117	2.40071	3.46384	3.1316	2.66284	0.160786	0.137015	1.68557	0.91118	0.39686	0.294315	0.250228	0.563579	0.400288	0.901341	1.96269	2.40257	1.9174
PA(37:2)	PA	PA(14:0)2 [M-H]-	C40H75O8P	27.0834	25.2358	24.9349	33.2652	22.9845	24.7045	26.4404	27.6934	26.4569	22.2649	9.11259	8.9689	12.1822	12.265	8.32812	11.3341	7.2099	9.99072	12.188	16.3396	23.3911	20.7659	17.7596
PA(37:3)	PA	PA(14:0)2 [M-H]-	C40H73O8P	30.481	28.6595	29.9287	36.8858	28.6762	23.9898	25.7741	26.1528	24.9224	19.3707	8.86297	10.9583	10.4601	12.1283	8.25346	9.83998	6.2296	9.4752	9.62513	13.1394	24.7151	21.4215	19.2312
PA(37:4)	PA	PA(14:0)2 [M-H]-	C40H71O8P	34.6947	33.7064	34.261	43.4015	31.1865	29.2509	31.3887	31.8597	31.0713	25.88	12.8556	16.8633	20.3775	19.1883	14.1158	17.7631	10.6431	15.5085	17.7601	20.9517	32.6079	26.2636	24.7537
PA(37:5)	PA	PA(14:0)2 [M-H]-	C40H69O8P	80.1582	79.2766	80.9025	98.3421	74.6068	66.2739	78.3973	77.0605	73.7916	63.6603	33.3726	42.0878	49.5646	44.4224	31.666	40.6461	25.4312	36.2449	47.5239	51.2472	76.3373	65.1472	62.8896
PA(37:6)	PA	PA(14:0)2 [M-H]-	C40H67O8P	137.598	135.061	136.216	178.964	124.231	110.843	127.69	124.811	115.902	111.739	21.6492	27.042	34.504	29.5259	21.3833	28.1935	18.0034	25.6117	35.6665	34.8614	106.104	88.8328	90.8525
PA(37:7)	PA	PA(14:0)2 [M-H]-	C40H65O8P	1.23839	1.26248	1.58953	1.51741	1.48224	1.05652	1.46426	1.22582	1.57101	1.3045	2.55823	1.07579	1.61509	2.23346	2.0117	3.20287	1.58541	1.83897	4.103	3.31512	1.22952	0.858578	1.90849
PA(38:2)	PA	PA(14:0)2 [M-H]-	C41H77O8P	7.34435	6.64256	6.35296	8.44407	5.6878	5.49778	6.16995	6.28872	5.62412	4.44892	1.51873	2.40142	1.726	1.51117	2.16649	1.68925	1.25115	1.37769	3.09051	2.80684	5.18718	4.47375	3.67613
PA(38:3)	PA	PA(14:0)2 [M-H]-	C41H75O8P	3.21028	3.25117	3.75562	4.44164	3.2281	3.17403	3.75268	4.01619	3.4334	2.84108	7.73881	9.64609	12.0126	10.9502	7.12957	9.21861	5.08674	6.8273	10.1778	11.4526	8.8014	6.03283	6.95954
PA(38:4)	PA	PA(14:0)2 [M-H]-	C41H73O8P	17.2304	15.8205	17.7736	22.6534	14.6445	16.0553	18.5594	18.2962	18.5456	16.8678	22.9829	28.1366	34.9325	30.7643	24.6468	30.3372	20.6336	28.0037	37.4568	39.3757	30.0994	24.7948	26.6791
PA(38:5)	PA	PA(14:0)2 [M-H]-	C41H71O8P	82.9307	72.9639	82.2337	99.5219	65.7388	69.6167	81.6476	76.0581	73.0536	66.1347	73.4522	98.7631	115.618	109.267	81.7239	106.084	68.8478	94.2457	119.25	126.118	120.236	93.936	94.0137
PA(38:6)	PA	PA(14:0)2 [M-H]-	C41H69O8P	168.732	153.969	173.309	211.634	136.604	143.623	177.789	163.677	161.427	152.625	123.625	170.122	203.398	184.542	132.143	202.272	118.812	166.687	214.098	210.463	231.582	186.042	186.002
PA(38:7)	PA	PA(14:0)2 [M-H]-	C41H67O8P	123.526	115.489	127.316	153.626	102.912	97.4655	113.998	103.558	95.2053	89.7435	42.0913	59.6579	70.9166	64.8439	44.3828	72.4542	40.9263	53.7042	66.4626	74.4998	120.726	97.0985	97.2071
PA(38:8)	PA	PA(14:0)2 [M-H]-	C41H65O8P	41.5989	39.2355	42.1441	48.8599	32.5747	30.9914	41.2415	35.1954	32.193	33.3423	10.0045	14.1034	17.1754	17.3124	11.5344	17.5302	10.6822	13.5204	18.2515	19.5751	38.8405	32.6092	32.3649
PA(38:9)	PA	PA(14:0)2 [M-H]-	C41H63O8P	10.7028	10.0096	10.861	14.4877	8.3445	8.94332	10.9417	10.4788	9.86969	9.28844	0.339805	1.04783	1.24333	0.923154	0.795879	1.8026	0.601543	1.22273	0.954444	1.87469	8.50999	7.4725	7.40164
PA(39:3)	PA	PA(14:0)2 [M-H]-	C42H77O8P	0.66482	0.812172	0.815706	0.876354	0.509347	0.461569	0.413548	0.54575	0.738203	0.604113	0.373415	0.901077	1.44635	1.16552	0.502236	0.77748	0.582456	0.403064	0.770566	0.8253	1.04403	0.599952	1.05476
PA(39:4)	PA	PA(14:0)2 [M-H]-	C42H75O8P	7.94893	8.08045	7.69775	10.4213	7.43366	5.62427	8.54225	8.41005	6.77624	6.53147	2.96643	3.64476	4.07731	3.34793	1.62117	2.68205	1.71554	3.39201	4.56888	2.60658	7.76469	5.70858	6.6309
PA(39:5)	PA	PA(14:0)2 [M-H]-	C42H73O8P	21.5067	19.1717	23.2819	24.104	19.0471	15.3228	20.0766	20.4553	18.4657	16.477	6.08821	8.92995	12.5636	10.9476	6.21978	11.81	6.33719	10.8072	11.8105	9.90951	19.6933	17.8572	17.1388
PA(39:6)	PA	PA(14:0)2 [M-H]-	C42H71O8P	78.1292	74.0542	86.3476	96.3547	64.0437	65.1189	80.6936	70.9815	67.4658	60.2757	15.82	22.1825	28.6741	21.7225	16.4364	24.4729	14.2627	20.2561	25.0353	28.6854	74.0345	55.3749	57.5897
PA(39:9)	PA	PA(14:0)2 [M-H]-	C42H65O8P	0.395609	0.43414	0.698254	0.598244	0.511485	0.591359	0.980103	0.662048	0.684556	0.743568	0.465311	0.2128	0.630402	0.165885	0.238331	0.60986	0.452043	0.172813	0.343402	0.928511	0.793365	0.655287	0.426905
PA(40:5)	PA	PA(14:0)2 [M-H]-	C43H75O8P	2.1244	1.62388	1.96498	2.09201	1.05178	1.24976	1.78221	1.43172	2.2276	1.52908	2.22041	4.34804	3.13007	3.18532	3.44595	3.75897	2.21615	3.27844	4.39656	3.43104	3.05267	2.87223	2.98317
PA(40:6)	PA	PA(14:0)2 [M-H]-	C43H73O8P	5.46781	4.31982	4.96074	5.45234	2.9855	4.2209	5.20635	5.24046	4.25328	4.23316	9.34624	13.9772	15.3519	13.9082	10.9864	14.561	9.80697	13.7531	14.8136	15.2087	9.25265	9.30973	7.72276
PA(40:7)	PA	PA(14:0)2 [M-H]-	C43H71O8P	15.7973	15.0104	15.1217	18.5652	11.2816	12.9649	14.0019	14.1511	13.292	13.0936	27.4388	39.9797	44.8739	43.1459	31.7003	41.2102	27.1348	37.9994	45.4911	46.9377	31.7278	27.4402	25.2867
PA(40:8)	PA	PA(14:0)2 [M-H]-	C43H69O8P	60.5794	54.4168	59.5049	70.5082	39.5267	45.4945	59.8282	54.8947	50.2427	54.7823	58.9201	77.4992	91.6305	89.3286	67.0943	90.3488	62.4869	84.5241	106.266	104.388	94.1147	77.4933	71.5941
PA(40:9)	PA	PA(14:0)2 [M-H]-	C43H67O8P	104.974	93.8889	102.26	116.776	70.0757	77.5236	106.774	89.5687	82.639	87.9719	88.6912	119.607	133.936	136.737	97.9325	142.607	95.1751	123.067	150.961	157.864	145.368	122.315	110.317
PA(40:10)	PA	PA(14:0)2 [M-H]-	C43H65O8P	185.251	164.485	179.225	206.754	121.693	132.634	183.793	160.31	146.481	153.405	103.127	138.154	155.73	149.506	101.155	146.705	101.451	127.685	157.659	161.947	206.783	173.816	162.973
PA(41:6)	PA	PA(14:0)2 [M-H]-	C44H75O8P	0.655756	0.499402	0.815334	0.573396	0.290176	0.297424	0.347222	0.238022	0.387388	0.26093		0.0497209	0.141216	0.211285	0.0219665	0.122491		0.0265899		0.0628588	0.383255	0.303553	0.39847
PA(42:9)	PA	PA(14:0)2 [M-H]-	C45H71O8P	0.189076	0.218301	0.158342	0.20289	0.196803	0.177227	0.240259	0.220516	0.121738	0.127584	0.263199	0.278464	0.218894	0.286965	0.102002	0.382421	0.151766	0.230465	0.18568	0.263305	0.343761	0.326708	0.166665
PA(42:10)	PA	PA(14:0)2 [M-H]-	C45H69O8P	0.403969	0.356004	0.356001	0.434655	0.209174	0.191383	0.4764	0.282656	0.29964	0.245694	0.0916625	0.325053	0.0317792	0.0624656	0.0739533	0.161808	0.133089	0.0572698	0.0723828	0.16654	0.178199	0.234916	0.245253
BMP(33:1)	BMP	BMP(14:0)2 [M+NH4]+	C39H75O10P								0.130346			2.26472	3.96294	4.04244	5.25456	3.59543	9.35206	3.58132	6.12468	9.52015	9.80709	0.377027	0.245837	0.679703
BMP(33:2)	BMP	BMP(14:0)2 [M+NH4]+	C39H73O10P	0.338879	0.375921	0.212168	0.45062	0.364567	0.28578	0.278608	0.357085	0.218753	0.0525691	2.2544	1.32393	1.30082	1.72883	1.43734	1.77732	0.653851	1.62072	2.78798	1.6174	1.0124	1.44266	0.844722
BMP(34:0)	BMP	BMP(14:0)2 [M+NH4]+	C40H79O10P	0.164946	0.0727413	0.0571863			0.0854614					1.52955	0.982174	0.854393	1.41751	1.02842	1.09953	0.890214	1.07447	1.87168	1.41595	0.211809	0.487424	0.830574
BMP(34:1)	BMP	BMP(14:0)2 [M+NH4]+	C40H77O10P	2.31348	2.41372	1.83702	2.7571	1.62377	1.60124	1.28225	2.2986	2.29837	0.717437	8.06713	7.72555	7.61274	8.32757	6.06722	7.90091	5.4938	8.91454	11.2654	10.1879	5.33025	5.0189	5.28233
BMP(34:2)	BMP	BMP(14:0)2 [M+NH4]+	C40H75O10P	1.7009	2.04589	1.89042	2.42863	1.31225	0.85166	0.626346	2.13774	1.08784	0.397062	1.22009	2.71203	3.21581	0.721312	0.601658	1.43424	1.03973	0.852334	1.79947	1.80285	1.79552	1.61134	0.72044
BMP(35:1)	BMP	BMP(14:0)2 [M+NH4]+	C41H79O10P	2.23989	2.59998	2.31682	2.75112	1.74659	1.3842	1.3128	2.53532	2.81083	1.02412	14.3342	14.2473	13.4927	13.7713	11.0819	13.6599	9.17529	14.6962	17.4704	17.8532	6.53217	7.10328	6.63866
BMP(35:2)	BMP	BMP(14:0)2 [M+NH4]+	C41H77O10P	2.31224	2.25432	2.04565	2.75616	1.76847	1.8499	1.85817	2.21771	2.25991	0.853102	11.775	13.1796	13.1619	11.4121	9.41243	13.2954	8.45727	13.1197	16.9963	14.5465	6.01124	6.6541	6.18789
BMP(35:3)	BMP	BMP(14:0)2 [M+NH4]+	C41H75O10P	0.834314	1.02579	0.910766	1.07231	0.782673	0.714408	0.586903	1.08028	1.07193	0.222959	4.82864	4.68548	3.89796	3.98756	3.72769	3.95513	3.01753	5.08699	5.54037	5.10271	2.43233	2.35045	2.12288
BMP(35:4)	BMP	BMP(14:0)2 [M+NH4]+	C41H73O10P	0.333104	0.214362	0.415304	0.20086	0.23746	0.27537	0.197179	0.461221	0.320103	0.0316901	1.3546	1.80043	1.42762	1.36505	1.40172	1.99722	1.2774	2.24291	2.79327	2.25165	0.707146	1.13533	1.12976
BMP(36:1)	BMP	BMP(14:0)2 [M+NH4]+	C42H81O10P	1.29596	1.35906	1.36395	1.78926	0.853491	0.937223	0.957616	1.43014	1.40274	0.470462	7.93167	9.194	8.1088	7.92648	6.30235	7.75915	5.25222	7.89817	10.2218	8.91765	4.20654	3.66255	4.13003
BMP(36:2)	BMP	BMP(14:0)2 [M+NH4]+	C42H79O10P	2.89063	2.62424	2.80296	3.26684	2.20435	1.82885	1.99418	2.66393	2.58167	1.03614	20.2907	19.8486	18.949	20.2534	15.5291	19.9668	13.5338	22.2844	25.203	23.8616	8.39696	9.48778	9.37191
BMP(36:3)	BMP	BMP(14:0)2 [M+NH4]+	C42H77O10P	1.39375	1.33001	1.17461	1.59296	1.13974	0.833996	0.881659	1.01673	1.62094	0.715636	6.52943	7.76602	6.9081	7.4177	5.52295	7.11467	4.93887	7.70479	8.1166	8.39715	3.34033	3.72554	3.7483
BMP(36:4)	BMP	BMP(14:0)2 [M+NH4]+	C42H75O10P	1.06832	1.0064	0.845228	1.05292	0.773784	0.766934	0.312983	1.03667	0.803109	0.253741	3.36531	3.77783	3.47677	3.56547	2.7655	3.14379	1.94953	3.39498	5.9647	4.33898	2.43292	2.18764	2.04568
BMP(36:5)	BMP	BMP(14:0)2 [M+NH4]+	C42H73O10P	2.16854	1.82576	1.94048	2.76569	1.70006	1.44288	1.43874	2.19383	2.07117	1.00595	5.87968	6.27141	6.14243	3.79228	3.69582	4.86736	3.23981	5.36687	5.68747	5.48671	2.6314	3.58478	3.50757
BMP(37:1)	BMP	BMP(14:0)2 [M+NH4]+	C43H83O10P	0.405134	0.581921	0.579308	0.6845	0.430657	0.284838	0.190972	0.493348	0.39759	0.113134	1.26797	1.7063	1.35827	1.61794	1.05409	1.56691	1.04444	1.45134	1.95883	1.50351	0.685101	0.721283	0.943968
BMP(37:2)	BMP	BMP(14:0)2 [M+NH4]+	C43H81O10P	1.84645	2.19218	1.84128	2.4429	1.77932	1.58653	1.39511	2.14095	2.08846	0.495635	4.50238	5.70218	5.2392	5.09734	3.49588	4.36487	3.282	4.45693	6.89746	6.24443	3.61727	2.9408	2.99161
BMP(37:3)	BMP	BMP(14:0)2 [M+NH4]+	C43H79O10P	0.858994	0.765023	0.902573	0.969014	0.6837	0.633331	0.528044	0.940852	0.953056	0.215987	3.62782	4.07025	3.68766	4.21446	2.78217	2.8908	2.41406	4.08378	4.66714	3.77208	2.38158	1.98503	1.67516
BMP(37:4)	BMP	BMP(14:0)2 [M+NH4]+	C43H77O10P	1.00923	1.19395	1.10909	1.38714	0.771701	0.762532	0.761931	1.00644	1.73819	0.368521	6.05085	6.79517	5.11927	7.87926	5.12754	6.03941	4.18902	6.75673	8.70283	8.2329	3.54127	2.99046	4.41607
BMP(37:5)	BMP	BMP(14:0)2 [M+NH4]+	C43H75O10P	3.57073	3.46864	3.59695	3.67127	3.00729	3.42864	2.82586	3.83674	3.62684	2.47735	17.9186	18.2838	19.8354	18.0779	12.3186	16.7267	12.1953	15.9714	21.4123	17.3625	8.54632	8.15178	8.94485
BMP(38:2)	BMP	BMP(14:0)2 [M+NH4]+	C44H83O10P	0.243935	0.229876	0.27526	0.302665	0.188222	0.235769	0.141837	0.311337	0.229268	0.0490189	1.82795	2.10628	1.86852	1.62496	1.26439	1.44138	1.04268	1.46246	1.9213	1.73838	0.817417	0.816773	0.595117
BMP(38:3)	BMP	BMP(14:0)2 [M+NH4]+	C44H81O10P	0.609456	0.472873	0.650748	0.457558	0.437301	0.543308	0.377642	0.571757	0.665742	0.337939	4.60076	5.01262	4.81049	4.35647	3.88187	3.83467	2.86604	4.61378	5.72512	5.23995	2.32039	2.29467	2.18926
BMP(38:4)	BMP	BMP(14:0)2 [M+NH4]+	C44H79O10P	1.00688	1.12348	0.946631	1.23816	0.906448	0.776248	0.753309	1.15709	1.26756	0.585463	8.1298	8.14251	8.29513	8.09457	7.19571	6.7482	5.78924	8.85087	10.2596	10.5765	3.92539	4.08055	3.32133
BMP(38:5)	BMP	BMP(14:0)2 [M+NH4]+	C44H77O10P	4.90492	4.7817	4.65388	5.81594	4.28183	3.42326	3.61795	4.61867	4.87742	2.62431	21.3538	20.8956	18.4342	21.0301	14.74	15.2305	11.0587	18.8143	24.9208	22.2415	10.7445	10.9001	11.5742
BMP(38:6)	BMP	BMP(14:0)2 [M+NH4]+	C44H75O10P	1.55099	1.40717	1.28983	1.546	1.15334	1.18369	1.07136	1.47604	1.55803	0.699627	6.92891	7.34602	7.24661	7.27342	5.05535	5.83142	4.28617	7.00213	8.86657	8.08863	3.58275	3.64169	3.90569
BMP(38:7)	BMP	BMP(14:0)2 [M+NH4]+	C44H73O10P	0.393318	0.242342	0.262427	0.32455	0.257594	0.246454	0.26384	0.344164	0.210711	0.0893468	1.69131	2.3722	2.02589	1.8924	1.14652	1.37843	0.686833	1.20481	1.94679	2.01891	0.862439	0.722813	1.06193
BMP(39:4)	BMP	BMP(14:0)2 [M+NH4]+	C45H81O10P	0.0635071	0.0353832	0.0667055	0.0413754	0.0417647	0.115375	0.0818136	0.130009	0.116183	0.0671204	0.275616	0.855098	0.812566	1.02553	1.07704	1.11686	0.673321	1.36112	1.51201	1.36413	0.376729	0.611385	0.542842
BMP(39:5)	BMP	BMP(14:0)2 [M+NH4]+	C45H79O10P	0.310486	0.563077	0.369205	0.53315	0.474604	0.298863	0.261985	0.58798	0.610453	0.195177	2.17722	1.77656	2.05666	2.43951	1.42952	1.56955	1.32866	2.1359	3.02139	2.67962	0.911529	1.40701	1.3174
BMP(39:6)	BMP	BMP(14:0)2 [M+NH4]+	C45H77O10P	0.300011	0.258599	0.365118	0.556949	0.357834	0.270124	0.139913	0.39306	0.225685	0.0823294	1.18512	1.03014	1.02541	1.06023	0.982329	0.953252	0.690098	0.9418	1.8385	1.63913	0.623149	0.70544	0.606123
PG(28:1)	PG	PG(14:0)2 [M-H]-	C34H65O10P			0.0193664								0.377072		0.116548	0.526453	0.213861	1.61029	0.498371	0.238507	0.539826	0.633631	0.285166	0.24617	0.154813
PG(29:0)	PG	PG(14:0)2 [M-H]-	C35H69O10P										0.0178492			0.0931737		0.0588769	1.35683	0.271543	0.48742	0.737195	0.886158	0.250469	0.261975	0.140923
PG(29:1)	PG	PG(14:0)2 [M-H]-	C35H67O10P						0.0231342					0.174434	0.307587	0.322293	0.4664	0.396828	1.95721	0.687351	0.938823	1.54769	1.45253	0.309946	0.365845	0.377823
PG(30:0)	PG	PG(14:0)2 [M-H]-	C36H71O10P		0.0243918	0.0310074	0.04439	0.10815	0.0681793	0.0306897	0.0336688	0.0358678		3.75111	3.1814	3.92716	4.08797	3.50317	26.1226	6.39063	11.1047	18.9319	18.7629	4.80808	4.57074	3.94
PG(30:1)	PG	PG(14:0)2 [M-H]-	C36H69O10P	0.0306169	0.0923306	0.0688047			0.0523881	0.0318254	0.070738	0.0373728	0.0528739	3.8866	3.75177	4.48962	4.31922	3.30781	15.4623	4.43643	7.02371	11.4133	11.5846	3.81831	3.27852	2.51406
PG(31:0)	PG	PG(14:0)2 [M-H]-	C37H73O10P		0.0328775	0.0256423				0.0413078	0.0322946			0.339296		0.348001	0.356888	0.138019	3.2471	0.774319	1.4212	2.39392	2.06721	0.568776	0.453813	0.239956
PG(31:1)	PG	PG(14:0)2 [M-H]-	C37H71O10P	0.147297	0.102194	0.135471	0.308479		0.137271	0.098032	0.0960363	0.069676	0.13425	11.1021	9.71332	11.4043	11.3192	9.44521	48.1474	13.0566	20.8532	41.3445	41.0434	8.96284	8.8398	7.89093
PG(32:0)	PG	PG(14:0)2 [M-H]-	C38H75O10P	0.119925	0.143158	0.107648	0.207812	0.0415555	0.0967926	0.144778	0.110814	0.137197	0.0343989	6.78626	4.89458	6.13434	6.88543	5.45067	28.5071	8.90722	14.9639	23.9132	22.7936	5.47622	5.064	4.76096
PG(32:1)	PG	PG(14:0)2 [M-H]-	C38H73O10P	0.593712	0.751862	0.810071	0.980189	0.638741	0.772543	0.943865	0.607614	0.662763	0.730275	44.4048	44.0586	44.4828	43.7755	31.5039	114.635	46.4635	66.0145	116.739	111.889	28.3579	25.5684	27.1936
PG(32:2)	PG	PG(14:0)2 [M-H]-	C38H71O10P	0.124933	0.107976	0.0523432	0.1216	0.039848	0.0725257	0.114411	0.0743123	0.114352	0.0554381	4.81625	4.2263	3.65095	3.62486	2.82533	10.1947	3.44922	5.00168	8.18462	7.87474	2.06807	2.254	2.31039
PG(32:3)	PG	PG(14:0)2 [M-H]-	C38H69O10P		0.0413027				0.0345241				0.017084	0.275897	0.0973068	0.132188	0.60964	0.318121	0.315635	0.312415	0.295655	0.728709	0.56864	0.0720406	0.204901	0.0717563
PG(33:1)	PG	PG(14:0)2 [M-H]-	C39H75O10P	1.25067	1.43893	1.39106	1.8838	1.44029	1.01032	1.37034	1.32197	1.13161	1.25539	126.315	93.1831	108.591	109.899	84.3931	306.92	112.377	163.583	321.745	300.901	72.6191	65.6985	67.5005
PG(33:2)	PG	PG(14:0)2 [M-H]-	C39H73O10P	0.30308	0.290676	0.341031	0.386512	0.234679	0.210252	0.281893	0.369423	0.29543	0.313396	4.01197	3.94746	3.9235	3.17976	2.73013	5.87712	3.14031	4.45865	7.22703	7.21624	2.0512	2.07913	1.92536
PG(34:0)	PG	PG(14:0)2 [M-H]-	C40H79O10P	0.57118	0.237875	0.563626	0.25618	0.202726	0.201434	0.121439	0.417319	0.460658	0.122521	0.726206	5.3786	4.89183	0.517799	0.335602	1.37239	0.585213	0.625078	1.22936	0.994628	3.41029	0.488507	0.657557
PG(34:1)	PG	PG(14:0)2 [M-H]-	C40H77O10P	6.5376	6.12588	6.29504	7.52778	5.46513	6.48737	6.03845	6.85005	6.41611	5.18688	65.5533	66.3241	62.9981	59.0024	43.9578	148.055	63.4877	85.8916	152.788	169.589	39.4881	38.0533	37.8879
PG(34:2)	PG	PG(14:0)2 [M-H]-	C40H75O10P	2.01083	1.72118	1.54571	1.87433	1.37921	1.48814	1.36092	1.61392	1.60032	1.34047	34.192	32.9437	30.9232	27.801	21.588	69.733	27.3515	40.7973	69.952	65.2036	17.3299	16.4957	16.1044
PG(34:3)	PG	PG(14:0)2 [M-H]-	C40H73O10P	0.225352	0.214879	0.199226	0.251443	0.191227	0.218206	0.16333	0.26314	0.197533	0.261287	4.04921	4.06311	3.48217	2.71926	2.30495	7.82097	2.99306	4.49248	6.6649	6.18496	1.971	1.69164	1.46536
PG(34:4)	PG	PG(14:0)2 [M-H]-	C40H71O10P	0.0986788	0.0304402		0.0619994	0.058712	0.0402993	0.0142186	0.050344	0.102	0.0135066	0.990987	1.02895	0.783355	0.92619	0.735352	1.15842	0.689225	1.04967	1.42797	1.57158	0.384772	0.529914	0.398447
PG(34:5)	PG	PG(14:0)2 [M-H]-	C40H69O10P	0.0515303	0.027391		0.0586658		0.0261271	0.020369				0.911611	1.02281	0.880646	0.663476	0.821388	1.43065	0.797529	1.19804	1.42507	1.36692	0.336463	0.594843	0.485625
PG(35:1)	PG	PG(14:0)2 [M-H]-	C41H79O10P	14.4134	13.961	14.8156	15.1943	12.1473	15.1935	14.0937	15.3343	15.4161	12.2687	52.7556	41.0198	44.8304	42.1244	34.6722	131.059	44.3025	68.833	121.96	121.229	38.4092	36.3358	37.6676
PG(35:2)	PG	PG(14:0)2 [M-H]-	C41H77O10P	4.52133	4.02025	4.07957	4.50648	3.89116	3.87177	3.67229	4.06463	4.82212	3.29859	27.2074	26.1912	25.495	22.6058	17.0556	34.9232	18.065	27.0079	46.7728	41.7826	14.1031	13.222	13.6832
PG(35:3)	PG	PG(14:0)2 [M-H]-	C41H75O10P	0.900355	0.932446	0.977265	1.05932	0.917207	0.757745	0.731995	0.800872	1.17168	0.697291	5.19115	6.03546	5.25191	4.42496	3.41029	4.47803	2.29264	4.29326	5.46198	5.006	2.25289	2.5628	2.51882
PG(35:4)	PG	PG(14:0)2 [M-H]-	C41H73O10P	0.385327	0.384561	0.373613	0.378367	0.343374	0.351015	0.286396	0.426446	0.412996	0.382238	1.73168	1.36273	1.48183	0.987134	0.909666	0.960325	0.796028	1.49472	1.83938	1.50409	0.963566	0.604241	0.763922
PG(35:5)	PG	PG(14:0)2 [M-H]-	C41H71O10P	0.332582	0.244197	0.371841	0.348257	0.320483	0.285072	0.280232	0.334897	0.509961	0.289437	2.01541	2.13211	1.90224	1.39142	1.18862	1.77836	1.34792	1.87777	2.25396	2.4807	0.995619	0.962211	0.686067
PG(36:1)	PG	PG(14:0)2 [M-H]-	C42H81O10P	893.074	841.301	858.174	956.283	778.645	795.238	759.334	847.323	847.179	654.516	661.375	652.986	589.031	519.73	476.105	405.705	344.033	514.439	572.07	591.848	811.33	794.204	781.587
PG(36:2)	PG	PG(14:0)2 [M-H]-	C42H79O10P	26.4288	23.6313	23.6216	26.7435	22.1092	27.0964	23.9749	29.0838	28.5737	23.5135	76.9522	80.1373	75.0919	64.2667	55.2043	101.434	79.4921	86.26	119.446	166.116	53.9919	52.1673	52.5141
PG(36:3)	PG	PG(14:0)2 [M-H]-	C42H77O10P	4.9683	4.88898	4.87034	5.26216	4.79573	5.0977	4.29947	5.39661	5.3211	4.00143	17.6345	18.3175	17.5353	14.9809	11.9181	26.6204	12.1229	18.6952	26.2858	24.742	10.7826	10.0118	10.081
PG(36:4)	PG	PG(14:0)2 [M-H]-	C42H75O10P	1.61321	1.43423	1.46454	1.5811	1.0616	1.44325	1.18428	1.66277	1.69494	1.1858	6.34327	6.63073	6.58925	5.79718	4.60942	10.2742	4.94023	6.75338	9.93443	9.5081	4.14109	3.37398	3.20757
PG(36:5)	PG	PG(14:0)2 [M-H]-	C42H73O10P	1.06959	1.00287	0.794903	1.22062	0.864451	0.79906	0.661561	1.09497	1.25934	0.84115	7.85131	7.76479	7.66447	6.05328	5.83266	10.7684	5.43967	8.28306	11.965	10.8386	3.72975	3.57317	3.31139
PG(36:6)	PG	PG(14:0)2 [M-H]-	C42H71O10P	0.273031	0.274333	0.158299	0.35408	0.217807	0.265878	0.284729	0.311696	0.330803	0.191784	1.88069	2.26664	2.06676	1.44835	1.46644	2.1436	1.5095	2.16642	2.83946	2.83161	0.897494	0.998548	1.14381
PG(37:1)	PG	PG(14:0)2 [M-H]-	C43H83O10P	3.48154	3.18341	2.86151	3.7932	2.29938	3.33223	2.82827	3.47326	3.348	2.47553	3.47838	3.92797	3.72224	3.21568	2.46855	3.37024	1.84451	3.71271	4.32525	3.77652	3.53315	3.68434	3.8803
PG(37:2)	PG	PG(14:0)2 [M-H]-	C43H81O10P	5.17662	5.22218	4.94193	5.88746	4.44626	5.80098	5.55661	5.60276	5.77362	4.50891	12.7574	11.4822	11.2803	8.81267	8.28613	21.856	9.48128	13.8517	23.5658	23.05	10.2263	8.62012	9.29255
PG(37:3)	PG	PG(14:0)2 [M-H]-	C43H79O10P	1.44589	1.28619	1.12077	1.22357	1.28571	1.37153	0.97634	1.05182	1.35581	0.874758	4.66581	4.61228	3.58717	3.13293	2.78152	2.82156	2.63688	3.60936	4.78408	4.52348	2.39638	2.13552	2.03375
PG(37:4)	PG	PG(14:0)2 [M-H]-	C43H77O10P	1.10082	1.16265	0.929407	1.0495	0.940335	1.00281	1.00193	1.02412	1.17064	0.667495	5.07472	4.91822	3.74434	3.40066	2.05066	2.63401	2.1098	4.04308	4.32587	4.43333	2.3128	2.11232	1.87236
PG(37:5)	PG	PG(14:0)2 [M-H]-	C43H75O10P	1.50863	1.25596	1.43517	1.47742	1.34283	1.21169	1.13615	1.2716	1.40993	0.974806	11.0416	11.722	8.75225	8.03055	6.48926	6.30253	6.42169	9.09316	9.97296	9.46566	3.78221	4.17507	4.1182
PG(37:6)	PG	PG(14:0)2 [M-H]-	C43H73O10P	1.04407	1.09636	1.66082	2.10229	1.58744	1.09638	1.30351	1.5181	2.08826	1.13175	3.44593	1.84021	3.70686	2.98653	2.61194	2.72382	2.39309	3.92254	4.14569	4.29699	2.4668	2.38913	2.63639
PG(38:1)	PG	PG(14:0)2 [M-H]-	C44H85O10P	0.495839	0.39624	0.173555	0.515595	0.439992	0.353386	0.235407	0.460026	0.398391	0.22125	0.350959	0.50772	0.450556	0.472592	0.291043	0.303309	0.267419	0.426727	0.517852	0.461297	0.478498	0.463774	0.437293
PG(38:2)	PG	PG(14:0)2 [M-H]-	C44H83O10P	0.715983	0.673648	0.451599	0.777571	0.772592	0.368152	0.71945	0.716478	0.362776	0.40063	3.97719	2.51128	3.23727	2.6433	2.33841	8.41469	2.93306	4.42286	7.38089	7.86124	2.21279	2.06432	2.29457
PG(38:3)	PG	PG(14:0)2 [M-H]-	C44H81O10P	1.22715	0.984035	1.1205	1.1305	1.01959	0.949072	0.57931	0.999162	0.801235	0.733922	6.90484	6.42676	6.06434	5.09189	3.98289	4.10529	3.74625	5.18445	6.31352	5.48177	3.21646	2.6181	2.61974
PG(38:4)	PG	PG(14:0)2 [M-H]-	C44H79O10P	5.16214	4.9586	4.48385	5.94333	4.46801	4.99857	3.94159	5.71149	4.53999	3.125	22.6452	17.615	17.6477	16.4741	13.2339	12.4415	11.7849	17.6623	20.3648	19.8628	10.5212	9.53766	10.5703
PG(38:5)	PG	PG(14:0)2 [M-H]-	C44H77O10P	7.50948	7.31319	6.8853	8.71303	6.86151	7.11293	6.79141	7.15012	7.80043	5.94264	59.5151	53.6688	47.1472	39.2392	33.6616	31.3161	30.3616	42.5752	51.2731	48.473	21.995	20.3115	22.1362
PG(38:6)	PG	PG(14:0)2 [M-H]-	C44H75O10P	3.87642	3.26571	2.86181	4.51697	3.49013	3.41436	3.0837	4.2321	4.89848	2.95595	32.3205	27.529	26.497	23.5459	18.2877	21.797	20.0443	28.747	33.8904	34.6219	13.8563	11.8565	14.4444
PG(38:7)	PG	PG(14:0)2 [M-H]-	C44H73O10P	0.885537	1.38731	1.55737	1.66134	1.71756	1.75405	1.23345	1.57922	2.35116	0.765316	8.72824	7.50534	6.79537	7.02819	4.66762	6.57025	5.59283	8.41422	9.4203	9.77691	4.4726	4.43785	4.66165
PG(38:8)	PG	PG(14:0)2 [M-H]-	C44H71O10P	0.533881	0.499709	0.274476	0.637805	0.549775	0.587501	0.415978	0.613629	0.710234	0.361364	1.50304	1.38203	1.03773	0.988279	0.791602	1.31434	0.9929	1.35211	1.66421	1.98687	0.900134	0.856577	0.944916
PG(39:3)	PG	PG(14:0)2 [M-H]-	C45H83O10P	0.0927918	0.069632	0.0543742	0.069327	0.0579737	0.0368628	0.0130221	0.028211	0.0147704	0.0250819	0.48506	0.142791	0.269428	0.351233	0.182467	0.133564	0.150462	0.306232	0.428277	0.419988	0.117754	0.180982	0.17632
PG(39:4)	PG	PG(14:0)2 [M-H]-	C45H81O10P	1.17426	0.944031	0.995659	0.975154	1.07875	0.83128	0.788489	1.22016	0.702926	0.753361	1.72546	1.53689	1.48154	1.1038	0.992606	0.977672	0.916024	1.31117	1.85465	1.50767	1.30745	1.32538	1.48545
PG(39:5)	PG	PG(14:0)2 [M-H]-	C45H79O10P	1.3729	1.6354	1.36702	1.56911	1.46705	1.4969	1.18996	1.61323	1.57663	1.20797	4.48867	3.45776	2.89009	3.07231	2.49976	2.26105	2.21731	3.22175	3.5896	3.43477	2.36288	2.0751	2.41185
PG(39:6)	PG	PG(14:0)2 [M-H]-	C45H77O10P	1.11878	1.3821	1.17623	1.75925	1.22996	1.21131	1.11605	1.28111	1.54903	0.880343	6.24611	4.92276	5.21866	4.0334	3.2634	3.74958	3.68577	5.08984	5.98329	6.17597	2.68342	2.36916	2.83805
PG(39:7)	PG	PG(14:0)2 [M-H]-	C45H75O10P	0.0386842	0.0332431		0.0177467	0.0317656	0.0363424	0.0595666	0.033526	0.0489831	0.00776705	0.418289	0.324683	0.300446	0.26257	0.264686	0.432474	0.329768	0.591996	0.553116	0.68789	0.164896	0.180307	0.137207
PG(40:4)	PG	PG(14:0)2 [M-H]-	C46H83O10P	0.020503	0.0288659	0.0631915	0.0203787	0.0219505	0.023398	0.00855365	0.0199141	0.0120165	0.0269912	0.630169	0.280966	0.326822	0.346468	0.251413	0.257174	0.299069	0.363701	0.420087	0.353615	0.104947	0.110129	0.152413
PG(40:5)	PG	PG(14:0)2 [M-H]-	C46H81O10P	0.0788225	0.0540183	0.0405924	0.112661	0.0195634	0.0377219	0.0593353	0.0546456	0.0417509	0.0307148	1.35584	0.838499	0.994381	1.07215	0.825608	0.860327	0.804323	1.05214	1.16261	1.17169	0.372403	0.451039	0.51295
PG(40:6)	PG	PG(14:0)2 [M-H]-	C46H79O10P	0.716746	0.73233	0.797599	0.961662	0.778937	1.01203	0.491176	0.952507	0.988016	0.644383	27.0547	22.1554	19.6001	19.3846	18.1105	16.635	18.4796	24.9398	28.8406	28.0029	8.84042	7.93886	3.16224
PG(40:7)	PG	PG(14:0)2 [M-H]-	C46H77O10P	3.18339	2.96137	2.73848	3.35908	2.86113	3.25394	2.60561	3.40037	3.45772	2.03046	51.6175	40.7863	36.6529	31.5992	26.7774	24.4185	26.1904	34.8452	42.362	37.9781	15.0287	14.4829	16.9779
PG(40:8)	PG	PG(14:0)2 [M-H]-	C46H75O10P	3.70304	3.45194	3.42419	4.31156	3.45594	3.87392	3.10512	3.93939	4.38148	2.60245	49.5837	40.8583	35.0078	30.3902	25.0871	24.9975	23.7294	31.9876	41.8262	38.2917	15.2206	15.1234	16.9423
PG(40:9)	PG	PG(14:0)2 [M-H]-	C46H73O10P	0.780814	0.874481	0.933621	1.34588	0.923393	0.923357	0.872667	1.0941	1.21051	0.799944	13.0647	10.1815	9.88458	8.45304	7.11368	8.27728	8.10199	12.3601	13.3321	13.2249	4.97613	4.57792	5.16136
PG(40:10)	PG	PG(14:0)2 [M-H]-	C46H71O10P	1.21714	1.03356	1.00977	1.55911	1.10411	1.02916	0.934236	1.19529	1.4423	0.903245	8.15343	7.58088	7.52622	6.42562	4.96392	5.63463	6.59741	10.1074	9.94104	10.9573	4.12007	4.05827	4.60972
LPG(12:0)	LPG	LPG(14:0) [M-H]-	C18H37O9P	0.0287325	0.0128932	0.0308689	0.0145973	0.0316318	0.00738193	0.0167095	0.023709	0.0318327	0.00504072	0.247656	0.186715	0.201762	0.188513	0.140571	0.730322	0.198135	0.260231	0.448936	0.469817	0.167539	0.155264	0.14333
LPG(12:1)	LPG	LPG(14:0) [M-H]-	C18H35O9P	0.122208	0.0970859	0.107294	0.119263	0.127299	0.0198308	0.0789718	0.0329779	0.158223	0.0633593	0.279375	0.0465449	0.0513088	0.0557276	0.186255	0.197923	0.0246195	0.273491	0.0678324	0.0635579	0.147076	0.213512	0.211865
LPG(13:1)	LPG	LPG(14:0) [M-H]-	C19H37O9P	0.0379943	0.0374563	0.0498549	0.0803199	0.0472453	0.0371381	0.0411516	0.0729969	0.0903073	0.0237133	0.0878892	0.0590038	0.0828915	0.0602063	0.0433629	0.176334	0.0443764	0.0756988	0.106887	0.100373	0.031283	0.0370449	0.0978601
LPG(14:1)	LPG	LPG(14:0) [M-H]-	C20H39O9P	0.00702241		0.00506464	0.00783445	0.0139705	0.0150094	0.00556797		0.011217	0.00328273	0.300659	0.273616	0.292457	0.262258	0.192674	0.848089	0.224098	0.375473	0.542968	0.605128	0.181269	0.184853	0.17962
LPG(15:0)	LPG	LPG(14:0) [M-H]-	C21H43O9P		0.00344871	0.00461428			0.0039312					0.193041	0.245383	0.173686	0.16065	0.146032	0.343887	0.155582	0.298854	0.424152	0.420012	0.114916	0.110721	0.10596
LPG(15:1)	LPG	LPG(14:0) [M-H]-	C21H41O9P				0.0184758						0.00364667	0.278677	0.304205	0.282633	0.299001	0.216183	0.627842	0.179883	0.352572	0.634559	0.648624	0.182297	0.162315	0.149574
LPG(16:0)	LPG	LPG(14:0) [M-H]-	C22H45O9P	0.0401121	0.0273675	0.0442274	0.034365	0.0348527	0.0234782	0.030564	0.039438	0.0347249	0.0243224	1.963	1.55725	1.74871	1.55871	1.13892	2.91492	1.46408	2.21834	3.56634	3.63048	1.0044	0.957511	1.00139
LPG(16:1)	LPG	LPG(14:0) [M-H]-	C22H43O9P	1.80705	1.50437	1.62085	1.71936	1.65896	2.12905	0.0173547	2.16785	2.39991	1.10802	9.02449	7.85962	8.24932	7.20323	5.81156	17.1705	7.41877	12.5247	21.2611	22.398	5.15854	4.99092	5.1582
LPG(16:2)	LPG	LPG(14:0) [M-H]-	C22H41O9P		0.00525842		0.00979135	0.00295305		0.00517818			0.00485391	0.128967	0.118398	0.141983	0.130462	0.0969907	0.157051	0.0622029	0.154899	0.252686	0.224987	0.069691	0.0456204	0.0341181
LPG(16:3)	LPG	LPG(14:0) [M-H]-	C22H39O9P	0.00365311										0.0254982	0.00835147	0.0144629	0.0165099	0.0135321	0.0318223	0.0170781	0.0196373	0.056453	0.0312507	0.00852398	0.0109686
LPG(17:0)	LPG	LPG(14:0) [M-H]-	C23H47O9P	0.0438896	0.0453869	0.0627243	0.0528431	0.0425048	0.0191951	0.0594513	0.0298101	0.0533906	0.0277225	0.338325	0.39291	0.382514	0.317449	0.245016	0.237356	0.181646	0.269415	0.338408	0.325054	0.144251	0.141541	0.144747
LPG(17:1)	LPG	LPG(14:0) [M-H]-	C23H45O9P	0.668579	0.642679	0.681657	0.762883	0.573489	0.315956	0.52532	0.414871	0.486121	0.391106	19.4966	15.3338	15.6201	15.1266	11.7369	27.9557	11.7884	22.6155	38.5589	36.9073	9.79607	9.81548	9.78992
LPG(17:2)	LPG	LPG(14:0) [M-H]-	C23H43O9P	0.0570988	0.0435152	0.0321806	0.0389176	0.0444249	0.0628244	0.0256179	0.0684254	0.0631965	0.0289696	0.0693698	0.0977009	0.101886	0.0634897	0.0586107	0.0940699	0.0536808	0.0850265	0.156137	0.113443	0.0679234	0.0433688	0.0507423
LPG(18:0)	LPG	LPG(14:0) [M-H]-	C24H49O9P	2.06672	1.84178	2.34429	2.29963	1.84963	1.17238	2.42066	1.2772	3.1619	1.54142	12.332	15.4949	12.7755	12.5391	8.01538	8.67032	5.88622	8.52835	13.3078	14.3895	5.88448	6.02923	6.24286
LPG(18:1)	LPG	LPG(14:0) [M-H]-	C24H47O9P	0.644746	0.635806	0.663404	0.802615	0.582512	0.486246	0.743288	0.544207	0.876386	0.524598	10.3975	9.701	9.0481	8.46889	6.89721	13.4965	9.92255	13.0128	19.7779	20.9455	5.91737	5.92162	5.96385
LPG(18:2)	LPG	LPG(14:0) [M-H]-	C24H45O9P	0.143221	0.12336	0.155562	0.152476	0.117624	0.0820092	0.136743	0.0810736	0.171581	0.0861851	3.94397	3.88822	3.5649	3.22441	2.53706	3.8437	2.24328	3.79889	5.59138	5.30256	1.6979	1.73323	1.72153
LPG(18:3)	LPG	LPG(14:0) [M-H]-	C24H43O9P	0.0298276	0.0267397	0.0213083	0.0281457	0.029393	0.0230602	0.0321977	0.020981	0.0339583	0.0176199	0.446732	0.432596	0.423454	0.32538	0.283012	0.306838	0.267573	0.39744	0.534901	0.525443	0.160884	0.160211	0.167052
LPG(18:4)	LPG	LPG(14:0) [M-H]-	C24H41O9P	0.00961287	0.00225518	0.00413143	0.0039996	0.00764063		0.00525555		0.00554886	0.00822531	0.0921718	0.084699	0.0773955	0.0567543	0.0555877	0.0644996	0.0538055	0.0818789	0.155448	0.124035	0.0426687	0.0473473	0.0377936
LPG(19:1)	LPG	LPG(14:0) [M-H]-	C25H49O9P	0.0688919	0.0602267	0.0850129	0.091813	0.0597559	0.041145	0.0838149	0.0511328	0.081082	0.0472559	2.57987	2.23524	2.08451	2.09779	1.62114	5.31915	2.05938	4.22874	6.78892	7.05148	1.6319	1.59234	1.63971
LPG(19:2)	LPG	LPG(14:0) [M-H]-	C25H47O9P	0.0806194	0.0793046	0.0208522	0.0495676	0.0775637	0.101668	0.0165199	0.0169581	0.0158274	0.0534879	0.18425	0.225982	0.185388	0.190341	0.124218	0.112221	0.103719	0.198468	0.265674	0.227466	0.089897	0.148183	0.0911296
LPG(20:2)	LPG	LPG(14:0) [M-H]-	C26H49O9P	0.044142	0.0415862	0.0419637	0.0346588	0.0369976	0.0487451	0.033492	0.0634986	0.051831	0.0254622	0.296458	0.222135	0.254298	0.216397	0.160302	0.125727	0.117714	0.224408	0.276718	0.258186	0.117168	0.0924936	0.123722
LPG(20:3)	LPG	LPG(14:0) [M-H]-	C26H47O9P	0.137831	0.116092	0.158931	0.127876	0.128769	0.0810486	0.137464	0.0844668	0.15471	0.0836819	6.41818	6.14017	5.58581	5.28072	4.18064	3.05866	3.03253	5.15618	6.30274	5.94513	2.13718	2.31574	2.41769
LPG(20:4)	LPG	LPG(14:0) [M-H]-	C26H45O9P	0.211818	0.173844	0.213741	0.195656	0.177024	0.118067	0.188937	0.134126	0.24219	0.122371	10.6185	10.815	9.64445	8.99307	6.79192	5.56022	5.28793	8.51037	11.2874	10.451	3.7147	3.87971	4.13857
LPG(20:5)	LPG	LPG(14:0) [M-H]-	C26H43O9P	0.0587482	0.0426224	0.0614817	0.0666844	0.0529965	0.0221738	0.0588316	0.0242858	0.0757462	0.0339051	5.39729	5.43201	5.00359	4.79074	3.66026	3.08487	3.1264	4.60097	6.37446	6.06872	1.98747	2.18035	2.25551
AC(8:0)	AC	PE(14:0)2 [M+H]+	C15H29NO4	1.35235	1.06476	0.985693	1.19411	1.1034	0.887129	0.953869	1.03472	0.865585	0.926908	2.66816	2.52106	2.4392	2.56798	2.04819	2.12847	1.99189	3.54637	3.38643	2.97942	2.04596	1.97623	1.77888
AC(9:0)	AC	PE(14:0)2 [M+H]+	C16H31NO4	3.87457	3.20192	2.91463	3.8798	3.18758	2.40057	2.24817	2.87626	2.47379	2.13071	0.855164	0.618548	0.829224	0.816702	0.692885	1.09249	0.646176	1.19866	1.09659	1.04572	2.70545	2.33939	2.1457
AC(10:0)	AC	PE(14:0)2 [M+H]+	C17H33NO4	0.344705	0.304501	0.281005	0.3081	0.279355	0.181439	0.27038	0.316767	0.15918	0.173474	0.517773	0.468256	0.30648	0.326553	0.480997	0.478898	0.276933	0.535475	0.779595	0.374064	0.4316	0.382843	0.329143
AC(11:0)	AC	PE(14:0)2 [M+H]+	C18H35NO4	1.18302	1.31228	1.04561	1.37867	0.977755	0.593083	0.779294	0.745974	0.61789	0.684786	0.776284	0.863583	0.9244	0.745399	0.526509	0.628169	0.453964	0.901168	1.00902	0.891076	1.01379	1.05404	0.952592
AC(11:1)	AC	PE(14:0)2 [M+H]+	C18H33NO4	1.40982	1.23839	1.3441	1.53056	1.14684	0.728361	1.32348	0.973569	0.810065	0.852443	1.40836	1.54291	2.18781	1.60889	0.998388	1.35409	1.13907	2.86455	2.50916	3.26457	1.98686	1.74238	1.74258
AC(12:0)	AC	PE(14:0)2 [M+H]+	C19H37NO4	1.07609	0.81653	0.850689	1.04546	0.85056	0.442361	0.828064	0.632878	0.369415	0.482777	0.893144	1.10846	1.01801	0.957648	0.715213	0.720528	0.634322	1.0228	1.154	1.34144	1.02552	0.950695	0.911528
AC(12:1)	AC	PE(14:0)2 [M+H]+	C19H35NO4	0.154572	0.110397	0.133722	0.155278	0.13234	0.0691898	0.128432	0.0440341	0.0833881	0.0923668	0.522739	0.651016	0.712825	0.562475	0.290113	0.364723	0.272923	0.623298	0.62598	0.807571	0.284942	0.240501	0.31557
AC(13:0)	AC	PE(14:0)2 [M+H]+	C20H39NO4	1.1991	1.23771	0.903605	1.25332	0.922983	0.595319	0.96625	0.783268	0.629351	0.61127	1.31154	1.6484	1.21192	1.37461	1.1663	1.20604	0.955647	1.74436	1.57869	1.92284	1.46206	1.09651	1.45026
AC(13:1)	AC	PE(14:0)2 [M+H]+	C20H37NO4	3.61372	3.51859	3.59049	4.02515	2.4423	1.7368	3.24978	2.60899	2.05287	1.92509	2.98654	4.34177	4.24346	4.21392	2.84938	3.19566	3.18858	5.9403	5.29927	7.51408	4.09492	4.0852	3.74531
AC(13:2)	AC	PE(14:0)2 [M+H]+	C20H35NO4	0.118424	0.143306	0.0773763	0.199679	0.134351	0.0264424	0.155305	0.0568197	0.117026	0.0521428		0.0712117	0.100265	0.0332437	0.0249822	0.11185	0.0219704		0.203269	0.333279	0.0895752	0.0806531	0.110009
AC(14:0)	AC	PE(14:0)2 [M+H]+	C21H41NO4	1.2766	1.42395	1.04349	1.51274	1.03607	0.683119	0.957265	1.01347	0.785116	0.854774	1.86371	2.99232	1.68191	1.78732	1.87617	1.65913	1.29063	2.25968	2.58272	2.54642	1.60572	1.73139	1.72621
AC(14:1)	AC	PE(14:0)2 [M+H]+	C21H39NO4	1.2626	1.11437	0.932078	1.48601	0.85583	0.451591	0.933389	0.777613	0.774745	0.752241	0.433142	1.38132	1.42189	1.29618	0.842311	1.09667	0.680232	1.05828	1.34087	1.87194	1.32443	1.11623	1.31144
AC(15:0)	AC	PE(14:0)2 [M+H]+	C22H43NO4	2.53132	2.85346	2.82585	3.93659	2.68018	2.50322	3.11328	3.266	2.96519	2.12321	4.56591	9.70151	8.27594	7.67432	4.68646	6.3307	4.87884	8.24729	9.63289	10.4046	5.48158	5.12323	5.51737
AC(15:1)	AC	PE(14:0)2 [M+H]+	C22H41NO4	3.84632	4.43001	3.78019	4.71005	3.01247	1.73187	3.47115	2.15996	2.14806	2.03415	3.391	5.0676	5.43821	5.1704	3.57022	3.78816	3.08967	5.28629	6.47324	7.72141	4.80399	4.23542	4.67008
AC(16:2)	AC	PE(14:0)2 [M+H]+	C23H41NO4	0.301824	0.443522	0.337801	0.514448	0.25255	0.130348	0.22951	0.247371	0.21416	0.2657	1.07446	1.68035	1.50806	1.36098	0.487187	1.10991	0.673385	1.3678	1.71311	1.71495	0.886583	0.698584	0.394425
AC(16:3)	AC	PE(14:0)2 [M+H]+	C23H39NO4	0.162221	0.171843	0.148603	0.286073	0.0963775	0.131993	0.232101	0.090446	0.115346	0.0747205	0.269792	0.481413	0.790739	0.523673	0.363684	0.384301	0.217561	0.19598	0.364611	0.664557	0.157532	0.253883	0.196075
AC(17:1)	AC	PE(14:0)2 [M+H]+	C24H45NO4	22.5808	24.9343	21.106	29.318	20.3831	13.5098	19.773	16.8149	15.5937	16.2322	23.6793	29.6415	29.1347	26.8969	18.4596	21.1392	18.7166	30.4478	35.4334	34.7234	27.235	26.4094	24.7927
AC(17:2)	AC	PE(14:0)2 [M+H]+	C24H43NO4	0.14864	0.131588	0.191306	0.158246	0.0700223	0.0663796	0.163783	0.0770887	0.10545	0.211326	0.342211	0.118875	0.153244	0.367363	0.230729	0.435313	0.263263	0.788978	0.764832	0.829303	0.262427	0.192056	0.294367
AC(18:0)	AC	PE(14:0)2 [M+H]+	C25H49NO4	8.59318	8.76538	8.36135	11.4526	8.23473	9.03141	6.00265	7.91303	8.42303	5.62083	24.3753	36.6371	31.7795	28.509	18.9397	19.9194	15.7556	28.9336	31.5265	33.5077	16.1724	16.8438	15.9709
AC(18:1)	AC	PE(14:0)2 [M+H]+	C25H47NO4	18.3036	16.8744	14.9202	22.859	15.0254	15.3452	16.9992	17.6817	17.0709	13.2617	98.6059	135.368	111.838	93.3189	71.7278	81.8277	73.557	145.298	143.038	131.138	59.0185	55.6013	54.4724
AC(18:2)	AC	PE(14:0)2 [M+H]+	C25H45NO4	16.466	16.4685	12.3646	20.4959	13.2002	9.72149	12.2511	10.6167	9.50201	8.44545	39.1495	55.7343	45.8509	42.144	28.0674	31.7248	26.1876	51.2624	49.149	45.5876	26.7383	26.055	24.49
AC(18:3)	AC	PE(14:0)2 [M+H]+	C25H43NO4	4.37827	4.76908	3.64357	5.98229	3.79721	2.43623	3.27861	2.83619	2.83635	2.57565	7.42425	10.7077	7.65386	8.3323	6.27406	6.47957	4.77789	9.72204	9.02509	8.91985	6.13688	6.17334	5.9422
AC(18:4)	AC	PE(14:0)2 [M+H]+	C25H41NO4	1.39286	1.34041	1.20975	1.71073	1.29178	0.66071	1.20103	0.869832	0.757866	0.818593	1.05428	1.50717	0.599322	1.77305	0.980163	0.85708	0.680989	1.53184	1.58921	1.09347	1.48579	1.4472	1.61073
AC(19:1)	AC	PE(14:0)2 [M+H]+	C26H49NO4	21.6159	23.1005	20.3625	28.595	20.6694	17.5709	17.3256	18.6966	18.5772	12.8365	23.2658	31.8711	28.4887	28.5639	17.448	22.8139	18.9653	33.7787	37.1352	35.9172	28.0438	25.8778	24.8857
AC(20:0)	AC	PE(14:0)2 [M+H]+	C27H53NO4	1.673	1.57636	1.34355	2.20906	1.61543	1.31448	1.22684	1.42152	1.62798	0.945391	7.7785	9.86338	8.90545	7.64604	5.35703	6.05568	4.83316	7.08736	8.54367	8.60898	3.90059	4.01024	4.23717
AC(20:1)	AC	PE(14:0)2 [M+H]+	C27H51NO4	0.484468	0.601224	0.482878	0.687787	0.540649	0.539815	0.529029	0.552768	0.553808	0.35433	4.03829	5.35982	5.00619	4.28078	2.79988	3.50117	3.48146	5.3836	5.81288	6.06772	2.1898	2.35125	2.27992
AC(20:2)	AC	PE(14:0)2 [M+H]+	C27H49NO4	0.69999	0.658493	0.624381	0.93403	0.610502	0.61301	0.467023	0.607825	0.620924	0.375873	8.08114	12.1905	10.9669	9.15267	6.63481	6.1725	5.50694	10.6373	11.1404	9.86875	4.20592	3.76811	3.9826
AC(20:3)	AC	PE(14:0)2 [M+H]+	C27H47NO4	3.12546	3.60658	2.84916	4.70578	3.06771	2.41096	3.33052	2.70938	2.76586	2.46127	13.8446	17.9321	16.6279	14.7654	11.852	11.3532	10.5236	19.6755	20.9993	18.8211	8.94886	8.61504	8.19121
AC(20:4)	AC	PE(14:0)2 [M+H]+	C27H45NO4	7.75454	8.00804	6.30321	9.70823	6.49589	5.39533	6.76768	5.74269	6.3337	5.46475	30.4016	37.6436	34.5867	30.3044	24.8537	22.6624	20.5388	39.3737	40.3827	35.0601	18.3224	18.3324	17.9947
AC(20:5)	AC	PE(14:0)2 [M+H]+	C27H43NO4	25.9471	27.0017	22.0232	35.8468	22.0707	18.7239	25.3199	21.4304	22.1625	19.2767	58.6054	75.9422	70.1899	60.5664	43.7972	41.7954	35.8691	68.5565	70.4043	60.6051	42.1158	40.6746	40.9603
AC(21:0)	AC	PE(14:0)2 [M+H]+	C28H55NO4	2.35087	3.1263	2.83924	2.53291	2.07845	1.45029	1.46133	1.59452	1.97064	1.56413	13.359	18.3312	14.9711	12.6313	9.17517	10.4487	7.68359	10.754	14.6816	13.339	6.09967	5.76341	6.06121
AC(21:1)	AC	PE(14:0)2 [M+H]+	C28H53NO4	0.639775	0.670397	0.722209	0.871258	0.671357	0.52876	0.538088	0.624372	0.639034	0.3866	1.67484	2.03394	2.29355	2.11765	1.51992	1.23185	1.53931	1.77137	2.86379	2.33509	1.22226	1.23473	1.15046
AC(22:0)	AC	PE(14:0)2 [M+H]+	C29H57NO4	2.62022	2.46758	2.30071	3.46147	2.45451	2.19491	2.29611	2.37201	2.51281	1.39771	53.1373	59.0064	48.593	41.9103	32.9992	33.4412	30.2742	40.5972	57.6253	47.7117	20.2071	19.2195	18.262
AC(22:1)	AC	PE(14:0)2 [M+H]+	C29H55NO4	0.283425	0.222243	0.194937	0.378235	0.153638	0.195754	0.138472	0.229221	0.218801	0.148311	0.723588	1.21447	1.31789	0.889562	0.658524	0.789334	0.669627	0.936092	1.32299	0.945132	0.463722	0.460532	0.606019
AC(22:4)	AC	PE(14:0)2 [M+H]+	C29H49NO4	0.0155738	0.0540737		0.0177586		0.0194102	0.0288954	0.0230997	0.0205868		0.256533	0.234728	0.339689	0.360623	0.203203	0.186483	0.151482	0.332693	0.425239	0.276247	0.121112	0.121425	0.136587
AC(22:5)	AC	PE(14:0)2 [M+H]+	C29H47NO4	0.0547827	0.0161823	0.0385823	0.0708726		0.0221868	0.0269074	0.043945	0.0143713	0.0123072	0.536395	0.609172	0.632182	0.687261	0.495759	0.318382	0.416679	0.56274	0.765841	0.609784	0.259248	0.293478	0.234197
AC(23:0)	AC	PE(14:0)2 [M+H]+	C30H59NO4	1.12132	1.20828	1.1043	1.24448	0.921648	0.665917	0.917211	0.957223	1.05129	0.701221	14.0701	16.7695	15.0372	11.928	9.0563	9.4642	8.16863	11.1185	15.8391	13.0982	5.55525	5.30921	5.22961
AC(23:1)	AC	PE(14:0)2 [M+H]+	C30H57NO4	0.937378	0.280955	0.420404	0.360261	0.221138	0.206644	0.307522	0.24696	0.330577	0.240048	0.284641	0.706452	0.738454	0.407734	0.266091	0.256581	0.186714	0.308541	0.233601	0.952319	0.512658	0.398569	0.314198
AC(24:0)	AC	PE(14:0)2 [M+H]+	C31H61NO4	0.482859	0.499236	0.476208	0.597011	0.509688	0.488418	0.451711	0.525579	0.477728	0.166186	6.42183	6.97332	6.48757	5.03651	3.50845	3.18766	2.94622	4.38666	5.75055	5.4837	2.31093	2.19885	2.03206
AC(25:0)	AC	PE(14:0)2 [M+H]+	C32H63NO4	0.57537	0.586986	0.247403	0.844801	0.531317	0.534895	0.454149	0.765321	0.648926	0.55904	2.75354	3.76677	3.71992	2.59941	2.02808	2.69317	1.59033	2.25794	3.08562	2.67714	2.12042	1.48171	1.52399
AC(26:0)	AC	PE(14:0)2 [M+H]+	C33H65NO4	0.0796902	0.0932048	0.142688	0.0946007	0.105785	0.126749	0.121053	0.124962	0.0940974	0.0138006	2.70415	2.77869	2.91329	2.24961	1.75731	1.24109	1.22954	1.80666	2.26834	2.28255	0.858451	0.957432	0.935335
AC(27:0)	AC	PE(14:0)2 [M+H]+	C34H67NO4	0.158025	0.0587719	0.0664101	0.139697	0.0346546	0.22789	0.0419395	0.0607747	0.112822	0.0508235	2.46649	3.17467	2.25357	2.00881	1.29526	1.1742	0.871907	1.58845	1.8971	1.86439	0.634661	0.767209	0.184366
AC-OH(8:0)	AC-OH	PE(14:0)2 [M+H]+	C15H29NO5	0.0669504	0.231353	0.155899	0.284975	0.170933	0.181364	0.256802	0.195544	0.19538	0.155023	0.422118	0.329302	0.495052	0.286786	0.341796	0.24172	0.172149	0.246111	0.417792	0.315523	0.412145	0.3674	0.21741
AC-OH(11:0)	AC-OH	PE(14:0)2 [M+H]+	C18H35NO5	0.136044	0.136764	0.147686	0.179572	0.166088	0.105697	0.158777	0.112319	0.159479	0.0830813	0.134109	0.0971404	0.235664	0.190571	0.0827261	0.124176	0.115852	0.306474	0.235349	0.305339	0.20025	0.206649	0.184033
AC-OH(12:0)	AC-OH	PE(14:0)2 [M+H]+	C19H37NO5	0.0583851	0.0253446	0.0265614	0.0326575	0.0381272	0.0111654	0.0441444		0.0449607	0.0103282	0.0744439	0.189991	0.153564	0.0506232		0.0478144	0.0271853	0.0365635	0.139364	0.105788	0.0836583	0.0651156	0.0729511
AC-OH(12:1)	AC-OH	PE(14:0)2 [M+H]+	C19H35NO5	0.0220356	0.00849882	0.0447503	0.0459751	0.0332214	0.00980149	0.0474914	0.0349272	0.0287337	0.0159462	0.146982	0.29156	0.360442	0.107322	0.0965272	0.152485	0.158066	0.493039	0.430603	0.629669	0.128042	0.192899	0.251843
AC-OH(13:1)	AC-OH	PE(14:0)2 [M+H]+	C20H37NO5	1.52998	1.50347	1.60914	1.54556	1.27782	0.662447	1.40422	1.13011	1.09163	0.976415	0.695568	0.71085	0.599618	0.61933	0.284022	0.716499	0.869515	1.72144	1.87171	2.00503	1.43705	1.43682	1.28745
AC-OH(16:0)	AC-OH	PE(14:0)2 [M+H]+	C23H45NO5	0.164234	0.188424	0.122553	0.139599	0.132284	0.0725831	0.14419	0.093344	0.0818091	0.0749267	0.158879	0.420402	0.178069	0.360525	0.135483	0.19386	0.136533	0.113693	0.37282	0.399798	0.156966	0.106214	0.14291
AC-OH(16:1)	AC-OH	PE(14:0)2 [M+H]+	C23H43NO5	0.105026	0.101569	0.086786	0.1044	0.0460077	0.0299753	0.0583089	0.0547754	0.186065	0.0281453	0.346971	0.607288	0.292002	0.277964	0.16905	0.246499	0.242027	0.353995	0.281586	0.498721	0.217671	0.290999	0.185014
AC-OH(17:0)	AC-OH	PE(14:0)2 [M+H]+	C24H47NO5	0.160054	0.170105	0.184638	0.277807	0.228415	0.123631	0.254516	0.164204	0.255079	0.128954	0.422703	0.764246	0.645102	0.395088	0.235264	0.348447	0.204148	0.363948	0.646344	0.536118	0.444866	0.232201	0.313894
AC-OH(18:0)	AC-OH	PE(14:0)2 [M+H]+	C25H49NO5	0.521853	0.551486	0.499517	0.534191	0.915907	0.359724	0.361006	0.897681	0.429457	0.297154	1.09429	1.35831	1.19633	1.06942	0.744559	1.22146	0.647269	1.04799	1.03974	1.34413	0.842989	0.906952	0.942646
AC-OH(18:1)	AC-OH	PE(14:0)2 [M+H]+	C25H47NO5	0.469773	0.49763	0.392786	0.544579	0.40052	0.290444	0.496958	0.352616	0.579506	0.287057	2.33395	3.26786	2.46597	1.89827	1.38739	1.7502	1.26305	2.64202	2.33064	3.09488	1.28054	1.14254	1.13918
AC-OH(18:2)	AC-OH	PE(14:0)2 [M+H]+	C25H45NO5	0.648256	0.691527	0.56533	0.652087	0.504181	0.183405	0.448592	0.329395	0.424941	0.359886	1.40469	1.67097	1.28834	1.18781	0.717343	0.934154	0.534241	1.27984	1.1109	1.84007	0.811356	0.96701	0.860856
AC-OH(18:3)	AC-OH	PE(14:0)2 [M+H]+	C25H43NO5	0.185956	0.0957463	0.143289	0.17451	0.125308	0.0330468	0.0945937	0.0778122	0.0502643	0.0798209	0.345491	0.523629	0.377508	0.37257	0.219079	0.229475	0.168497	0.399426	0.237613	0.458479	0.221805	0.187312	0.223939
AC-OH(18:4)	AC-OH	PE(14:0)2 [M+H]+	C25H41NO5	0.136495	0.0795804	0.105572	0.112993	0.0658702	0.0354957	0.0952397	0.0196614	0.0960567	0.0553396	0.329626	0.371487	0.395115	0.310369	0.230405	0.209155	0.162544	0.19685	0.285558	0.484509	0.161726	0.169527	0.136415
AC-OH(19:1)	AC-OH	PE(14:0)2 [M+H]+	C26H49NO5	0.391536	0.454394	0.416582	0.465242	0.435723	0.287527	0.447137	0.299797	0.311682	0.204451	0.421556	0.342642	0.376303	0.197194	0.227026	0.236414	0.203217	0.376632	0.445299	0.527675	0.455546	0.398983	0.364192
AC-OH(20:3)	AC-OH	PE(14:0)2 [M+H]+	C27H47NO5	0.0611833	0.108368	0.0821633	0.100345	0.122599	0.0363771	0.0847351	0.0909458	0.0621207	0.0528411	0.526225	0.463462	0.523017	0.275216	0.279098	0.19878	0.244485	0.296362	0.293635	0.409574	0.224424	0.0758226	0.100433
AC-OH(20:4)	AC-OH	PE(14:0)2 [M+H]+	C27H45NO5	0.244739	0.287326	0.294561	0.401513	0.21356	0.159076	0.308072	0.157555	0.29158	0.128414	0.86278	1.0832	0.80551	0.761096	0.582124	0.645672	0.370506	0.823829	0.705287	0.929674	0.48448	0.384747	0.43162
SM(d32:0)	SM[d]	SM(12:0) [M+H]+	C37H77N2O6P	0.0184245	0.0278079	0.0311889	0.0216819	0.0387472	0.0254701	0.0310306	0.0211225	0.0268685	0.00924332	0.2725	0.398735	0.412885	0.232523	0.287159	0.907692	0.328358	0.733368	0.951098	0.895303	0.261476	0.232792	0.178315
SM(d32:1)	SM[d]	SM(12:0) [M+H]+	C37H75N2O6P	0.443125	0.351609	0.333011	0.467931	0.375848	0.449033	0.379231	0.356836	0.410459	0.267252	2.3723	2.52776	2.85015	2.25773	1.57458	2.89361	1.49997	2.84019	3.50317	3.48712	1.43272	1.27141	1.49461
SM(d33:0)	SM[d]	SM(12:0) [M+H]+	C38H79N2O6P	0.763207	0.765757	0.721097	0.844871	0.692562	0.663297	0.580666	0.708931	0.728066	0.456455	2.47803	2.36814	2.38762	2.06414	2.09215	1.78692	1.50391	2.37208	3.5852	2.80283	1.30518	1.32306	1.44193
SM(d33:1)	SM[d]	SM(12:0) [M+H]+	C38H77N2O6P	51.0005	52.2362	47.2701	61.5598	48.8143	49.6679	42.4136	49.2902	51.868	34.6367	54.5506	58.4324	62.752	52.3251	46.181	47.8866	31.2932	56.915	65.6743	60.936	55.8595	54.3738	57.2594
SM(d33:2)	SM[d]	SM(12:0) [M+H]+	C38H75N2O6P	0.0496327	0.0282485	0.070379	0.0768731	0.0278167	0.0485193	0.0548071	0.0488728	0.0732469	0.0590168	0.252026	0.144959	0.320252	0.226132	0.191447	0.338321	0.257639	0.455477	0.480969	0.444116	0.190758	0.147587	0.101211
SM(d34:0)	SM[d]	SM(12:0) [M+H]+	C39H81N2O6P	0.585188	0.502451	0.559972	0.644204	0.637065	0.531583	0.476701	0.568209	0.603218	0.321824	5.0934	4.62364	5.05504	4.33963	3.70148	3.89126	3.11354	5.03223	6.77855	5.9941	2.27695	2.17918	2.34735
SM(d34:1)	SM[d]	SM(12:0) [M+H]+	C39H79N2O6P	32.4173	32.6739	30.1653	40.3724	31.6785	34.1711	28.7598	32.8649	34.4905	22.3301	117.451	126.816	139.62	120.062	95.6788	112.524	74.5152	131.187	153.039	144.121	77.3808	73.6856	77.8091
SM(d34:2)	SM[d]	SM(12:0) [M+H]+	C39H77N2O6P	0.234466	0.24203	0.209526	0.227559	0.193811	0.227773	0.248462	0.25024	0.268061	0.163063	0.982861	0.909829	1.1312	0.970279	0.801392	1.0266	0.691544	1.52222	1.71562	1.59945	0.608939	0.594063	0.632649
SM(d35:0)	SM[d]	SM(12:0) [M+H]+	C40H83N2O6P	0.803533	1.01094	0.961591	0.995612	0.873586	0.669574	0.648559	0.873941	0.921128	0.560924	6.32863	7.08904	6.49982	5.73985	4.52628	4.16832	3.3516	5.69986	7.56296	6.1547	2.73049	2.7722	2.86558
SM(d35:1)	SM[d]	SM(12:0) [M+H]+	C40H81N2O6P	31.0405	31.4	28.6625	36.6702	30.8437	28.0771	25.8704	29.6961	30.3317	19.8608	106.301	100.541	109.609	96.8677	84.569	74.9791	61.4761	107.148	135.479	121.016	61.8459	61.3077	61.9506
SM(d35:2)	SM[d]	SM(12:0) [M+H]+	C40H79N2O6P	0.414162	0.297826	0.379452	0.484963	0.355855	0.388189	0.318762	0.394254	0.442749	0.277602	3.42046	2.91089	3.20133	2.97984	2.55914	2.46279	1.96954	3.57322	4.593	4.41225	1.57971	1.41788	1.4489
SM(d35:3)	SM[d]	SM(12:0) [M+H]+	C40H77N2O6P	0.0208575	0.00774527	0.0127085	0.0210671	0.0347983	0.00992858	0.00872466	0.0396135	0.0144795	0.0237911	0.225918	0.238511	0.239169	0.294288	0.31808	0.265399	0.28255	0.384548	0.549788	0.521517	0.130968	0.125523	0.123755
SM(d36:0)	SM[d]	SM(12:0) [M+H]+	C41H85N2O6P	0.300948	0.300005	0.322663	0.311629	0.343801	0.312057	0.28927	0.341041	0.259598	0.249976	3.20248	3.26824	3.12337	2.61532	2.10578	2.3786	1.77521	2.62722	3.41074	3.409	1.11337	1.12241	1.50414
SM(d36:1)	SM[d]	SM(12:0) [M+H]+	C41H83N2O6P	4.76583	4.81887	4.7212	5.78635	5.02883	5.17556	4.76008	5.29951	5.30798	3.47696	31.8551	30.4291	32.6859	29.8306	23.5428	27.4543	20.2608	34.385	43.5986	38.7144	15.7138	15.7693	16.121
SM(d36:2)	SM[d]	SM(12:0) [M+H]+	C41H81N2O6P	0.213612	0.267103	0.183975	0.216159	0.244582	0.215602	0.210745	0.255859	0.193289	0.159783	0.65534	0.588503	0.576491	0.636421	0.47387	0.673069	0.454671	0.744753	1.08945	1.03838	0.38077	0.40652	0.372455
SM(d37:0)	SM[d]	SM(12:0) [M+H]+	C42H87N2O6P	2.30292	2.21326	2.37275	2.6722	2.35187	2.06949	2.03404	2.35877	2.31803	1.61367	15.1042	16.2333	14.6381	13.2721	9.62146	9.32788	8.25556	12.9566	17.839	15.1212	6.3307	6.29154	6.50361
SM(d37:1)	SM[d]	SM(12:0) [M+H]+	C42H85N2O6P	23.1972	22.9358	22.6297	28.3957	23.45	21.3924	20.4173	23.3354	23.9633	15.6689	116.638	115.5	118.721	107.36	89.9989	87.0668	68.1463	117.347	152.904	136.656	59.7496	59.6405	61.1339
SM(d37:2)	SM[d]	SM(12:0) [M+H]+	C42H83N2O6P	0.076514	0.0392976	0.0628314	0.0983119	0.0402169	0.0641034	0.0505102	0.0735697	0.0333316	0.0608628	0.925801	0.976934	0.897271	0.835447	0.874345	0.816225	0.743883	1.06615	1.23051	1.20917	0.41147	0.451672	0.450923
SM(d38:0)	SM[d]	SM(12:0) [M+H]+	C43H89N2O6P	7.37079	7.11913	7.34662	8.34161	7.16761	7.30873	7.08383	7.85249	8.18466	5.81336	69.1686	74.1666	67.642	58.7479	46.7467	46.2278	37.6625	59.0147	84.4357	67.5148	27.4429	27.9055	27.206
SM(d38:1)	SM[d]	SM(12:0) [M+H]+	C43H87N2O6P	79.2635	78.5108	81.0304	94.3376	78.8423	82.055	76.9115	87.8393	89.3686	59.2856	596.716	633.55	610.171	549.602	425.427	482.525	362.25	578.12	783.751	693.238	279.204	276.872	289.441
SM(d38:2)	SM[d]	SM(12:0) [M+H]+	C43H85N2O6P	0.235286	0.20196	0.245243	0.242496	0.201481	0.216915	0.215828	0.225812	0.20452	0.176574	2.80785	2.96294	2.83825	2.95278	2.35	3.04059	1.67061	3.10455	4.12006	3.86615	1.35287	1.42722	1.34188
SM(d39:0)	SM[d]	SM(12:0) [M+H]+	C44H91N2O6P	53.4959	52.7413	51.518	61.9558	49.6104	48.1095	45.7532	51.7864	54.7887	36.9409	356.898	382.695	345.485	304.821	243.758	226.953	186.979	300.442	438.366	342.641	154.403	151.939	148.993
SM(d39:1)	SM[d]	SM(12:0) [M+H]+	C44H89N2O6P	763.424	747.994	776.632	886.098	739.287	715.091	657.947	769.225	792.003	514.643	3546.8	3821.29	3398.02	3199.94	2423.18	2708.31	2040.04	3097.93	4408.91	3870.15	1753.5	1761.11	1811.5
SM(d39:2)	SM[d]	SM(12:0) [M+H]+	C44H87N2O6P	2.12979	1.95552	2.15348	2.24874	1.87906	2.28102	1.9764	2.18368	2.38209	1.61702	13.7747	14.9178	13.4803	13.6239	10.0164	13.0612	9.12888	14.8866	19.1368	18.0785	6.78777	6.75376	7.03768
SM(d40:0)	SM[d]	SM(12:0) [M+H]+	C45H93N2O6P	5.86025	5.87219	5.81978	6.91269	5.44206	5.90795	5.79836	6.25333	6.3997	6.71556	91.4062	95.6229	87.7409	75.9659	62.4594	55.6616	47.1997	74.7311	109.706	88.8996	33.3171	31.836	31.6537
SM(d40:1)	SM[d]	SM(12:0) [M+H]+	C45H91N2O6P	66.077	66.1579	70.5547	77.5449	64.8578	74.3347	69.1346	79.7949	81.5269	55.5083	594.507	609.985	541.448	499.593	381.867	440.36	343.184	515.401	722.937	627.698	251.937	250.42	253.826
SM(d40:2)	SM[d]	SM(12:0) [M+H]+	C45H89N2O6P	0.364239	0.335453	0.377786	0.470785	0.353986	0.40741	0.355565	0.402339	0.457968	0.220592	3.1174	2.81595	2.5574	2.33055	1.8834	3.61759	2.03471	3.18687	4.31216	4.37628	1.57193	1.25969	1.39527
SM(d41:0)	SM[d]	SM(12:0) [M+H]+	C46H95N2O6P	25.787	25.8921	26.4799	28.409	23.0915	23.2221	22.5771	25.0354	25.8996	18.3502	98.6686	94.3975	90.0855	82.622	67.2076	56.1345	51.447	82.5229	115.975	95.8507	50.8947	49.0087	49.7338
SM(d41:1)	SM[d]	SM(12:0) [M+H]+	C46H93N2O6P	150.028	146.584	157.288	175.028	146.091	157.826	147.182	166.567	177.297	121.438	602.385	541.847	529.476	511.863	409.172	408.696	333.077	519.429	701.763	626.442	302.715	305.743	310.542
SM(d41:2)	SM[d]	SM(12:0) [M+H]+	C46H91N2O6P	0.633038	0.575376	0.605602	0.669376	0.594352	0.604208	0.619496	0.649636	0.668261	0.489966	3.90461	3.36858	3.23248	3.15447	2.48414	4.53906	2.65631	4.21122	5.25739	5.52882	1.92571	1.87294	1.93885
SM(d42:0)	SM[d]	SM(12:0) [M+H]+	C47H97N2O6P	3.22587	3.39693	3.48064	3.62084	3.11931	3.14261	3.19906	3.53276	3.73001	2.45179	26.9219	25.7015	24.4262	21.8948	17.6789	14.2067	14.1778	22.7312	31.0447	25.4941	10.3207	10.2745	10.3609
SM(d42:1)	SM[d]	SM(12:0) [M+H]+	C47H95N2O6P	21.3869	19.9707	21.9334	24.354	20.3069	23.125	22.6794	24.6657	26.4736	18.614	150.833	137.771	132.406	129.481	104.311	109.714	87.5406	136.461	185.404	162.93	66.8839	66.1318	66.0864
SM(d42:2)	SM[d]	SM(12:0) [M+H]+	C47H93N2O6P	0.0898573	0.132107	0.121018	0.0853318	0.167922	0.164927	0.13213	0.14845	0.114391	0.0852772	0.927623	0.628723	0.949193	0.928965	0.806525	1.97423	0.940836	1.5101	1.89877	2.19443	0.532333	0.5447	0.534357
SM(d43:0)	SM[d]	SM(12:0) [M+H]+	C48H99N2O6P	3.38232	3.57649	3.56144	3.80221	3.1408	3.07235	3.17093	3.43504	3.64462	2.27309	16.9934	14.9729	14.835	13.0326	10.5787	8.29257	8.81655	13.2017	19.2353	15.4837	7.58026	7.63954	7.40413
SM(d43:1)	SM[d]	SM(12:0) [M+H]+	C48H97N2O6P	18.3788	17.2583	18.1936	21.1436	17.0275	18.6129	18.2863	19.9939	21.7372	15.5803	84.0536	70.3428	73.3156	69.5273	57.8477	53.6367	45.1459	71.485	95.9708	84.8495	40.7172	40.3508	39.4158
SM(d43:2)	SM[d]	SM(12:0) [M+H]+	C48H95N2O6P	0.205604	0.182927	0.175484	0.192804	0.190379	0.153616	0.222002	0.222446	0.275065	0.156625	1.13324	1.01338	1.06633	1.05126	0.896936	1.38463	0.86306	1.33832	1.72486	1.52561	0.635939	0.586571	0.540729
SM(d44:0)	SM[d]	SM(12:0) [M+H]+	C49H101N2O6P	0.460837	0.452695	0.51178	0.510885	0.551126	0.452701	0.381837	0.422684	0.496076	0.230777	5.22345	4.61957	4.52634	3.94959	3.06663	2.35181	2.49407	3.85096	5.10812	3.95955	1.66536	1.66769	1.62945
SM(d44:1)	SM[d]	SM(12:0) [M+H]+	C49H99N2O6P	3.79193	3.54736	3.44964	4.56856	3.67815	3.79135	3.74543	4.13764	4.31139	3.39809	32.0767	31.0439	29.0525	26.731	21.4744	23.3088	17.9081	28.2676	39.4586	33.3728	13.1252	13.238	12.8392
SM(d45:0)	SM[d]	SM(12:0) [M+H]+	C50H103N2O6P	0.222457	0.226969	0.227266	0.254396	0.24051	0.207117	0.184483	0.217226	0.209544	0.0420141	0.890405	0.807496	0.745401	0.650442	0.501141	0.349194	0.369891	0.577241	0.801201	0.735885	0.377516	0.416207	0.390091
SM(d45:1)	SM[d]	SM(12:0) [M+H]+	C50H101N2O6P	0.0549634	0.0806445	0.0723306	0.0979453	0.132024	0.0758428	0.06767	0.0648387	0.0523754	0.0832405	0.685542	0.545526	0.537205	0.5518	0.459847	0.329177	0.339666	0.498378	0.797039	0.54513	0.234339	0.279177	0.260566
SM(d46:0)	SM[d]	SM(12:0) [M+H]+	C51H105N2O6P		0.0118633	0.0164654	0.0212345	0.0325365	0.0102345	0.00278501	0.0100573	0.00487035		0.284126	0.208961	0.217633	0.178302	0.130055	0.133995	0.101271	0.178303	0.280303	0.152971	0.0675353	0.0520302	0.0673774
SM(d46:1)	SM[d]	SM(12:0) [M+H]+	C51H103N2O6P	0.0182358	0.00365172	0.00582644	0.0164917	0.0514547	0.00685488	0.00960146		0.00507456	0.00489408	0.193279	0.13893	0.156738	0.202156	0.169464	0.159005	0.13798	0.235597	0.292239	0.251882	0.080481	0.0506086	0.0614232
SM(t32:0)	SM[t]	SM(12:0) [M+H]+	C37H77N2O7P	0.0256322	0.0448421	0.0180016	0.074033	0.0335805	0.0460633	0.0483786	0.0208822	0.021222	0.0607314	0.258225	0.391176	0.473243	0.243823	0.245392	0.443284	0.265586	0.412812	0.496953	0.554295	0.134322	0.235107	0.270504
SM(t32:1)	SM[t]	SM(12:0) [M+H]+	C37H75N2O7P	0.0427991	0.0420829	0.0316754	0.0545445	0.0461662	0.0435297	0.0450302	0.0436495	0.0545662	0.0275949	0.644848	0.651258	0.587971	0.573652	0.466979	0.490919	0.370374	0.610058	0.710917	0.767492	0.247138	0.270335	0.213757
SM(t33:0)	SM[t]	SM(12:0) [M+H]+	C38H79N2O7P	1.59268	1.54496	1.43976	1.80969	1.54518	1.42219	1.20004	1.54184	1.52054	1.07887	3.15264	4.2002	3.7079	3.34085	2.81905	2.93215	2.13129	3.16695	3.88669	3.91664	2.32141	2.27885	2.40288
SM(t33:1)	SM[t]	SM(12:0) [M+H]+	C38H77N2O7P	2.453	2.62572	2.43769	2.94496	2.26988	2.40674	2.38472	2.52742	2.60486	1.82596	14.0986	12.9436	12.9359	13.3019	11.4817	9.04941	8.76313	13.5012	17.7635	15.8915	6.95903	6.82787	6.639
SM(t34:0)	SM[t]	SM(12:0) [M+H]+	C39H81N2O7P	1.4742	1.53101	1.29106	1.52384	1.42535	1.31789	1.16183	1.48039	1.46285	0.933391	6.78886	8.90303	9.12068	7.68491	5.61097	7.93035	4.54382	7.83844	9.63039	8.88864	4.36338	4.36848	4.62351
SM(t34:1)	SM[t]	SM(12:0) [M+H]+	C39H79N2O7P	0.529753	0.495951	0.518594	0.696531	0.586928	0.698979	0.574885	0.742793	0.750643	0.449048	6.5143	5.98569	6.23238	6.72674	5.19825	5.1355	4.53176	7.19765	9.42768	7.72906	3.15318	3.07093	2.94821
SM(t35:0)	SM[t]	SM(12:0) [M+H]+	C40H83N2O7P	6.05833	6.44857	6.02468	6.83113	6.27375	5.31771	5.09243	5.6768	5.60962	4.1089	7.1186	10.088	9.39896	7.83475	6.3239	7.78461	4.53506	7.92964	9.22631	9.44585	7.49915	6.71025	7.4035
SM(t35:1)	SM[t]	SM(12:0) [M+H]+	C40H81N2O7P	3.56003	3.41	3.43328	4.18151	3.31395	3.14262	3.07537	3.30995	3.40371	2.45791	20.6776	18.6459	20.3853	18.8637	16.9333	14.6981	12.1243	20.5421	25.8769	24.3209	10.4838	10.3954	10.6324
SM(t35:2)	SM[t]	SM(12:0) [M+H]+	C40H79N2O7P	0.0803293	0.056975	0.0832483	0.0848238	0.0710288	0.0667587	0.0893177	0.107633	0.0757112	0.046022	0.657444	0.492025	0.611266	0.695076	0.44737	0.422338	0.394534	0.619513	0.903748	0.789916	0.36065	0.245406	0.336864
SM(t36:0)	SM[t]	SM(12:0) [M+H]+	C41H85N2O7P	2.01113	2.26683	1.92346	2.32656	2.16695	2.18409	1.87115	2.27798	2.03008	1.51682	3.35619	5.53636	5.35075	4.23928	3.10335	4.96139	2.77608	4.30537	5.60896	4.99989	3.26161	3.3018	3.52833
SM(t36:1)	SM[t]	SM(12:0) [M+H]+	C41H83N2O7P	0.721831	0.801769	0.736116	0.81365	0.695958	0.78636	0.719845	0.76641	0.740774	0.532034	3.49647	3.87727	3.98016	3.54113	3.04808	3.25574	2.33808	3.86771	4.67599	4.83762	2.11713	1.9387	2.23244
SM(t37:0)	SM[t]	SM(12:0) [M+H]+	C42H87N2O7P	6.22284	6.55768	5.76048	6.67842	6.22943	5.40564	5.12086	5.58247	5.75038	4.00268	10.4577	12.3275	12.7693	10.8737	8.36049	10.1378	6.47072	10.7966	13.4855	12.6107	8.88035	8.45599	8.80772
SM(t37:1)	SM[t]	SM(12:0) [M+H]+	C42H85N2O7P	16.8139	15.662	15.1927	18.6522	15.6255	14.7479	13.6043	15.4722	16.4044	11.0622	65.4991	71.8144	74.6599	64.3791	55.6892	58.0576	39.0131	67.1722	80.0214	81.5437	40.5377	39.361	39.4648
SM(t37:2)	SM[t]	SM(12:0) [M+H]+	C42H83N2O7P	0.0234527	0.0342241				0.0348128			0.0169125		0.606135	0.617644	0.42718	0.56908	0.470227	0.585558	0.262132	0.790168	0.599647	0.810257	0.381272	0.295398	0.220001
SM(t38:0)	SM[t]	SM(12:0) [M+H]+	C43H89N2O7P	6.50322	6.9957	6.42885	7.74397	6.57481	7.12786	7.03101	7.15095	7.34842	4.93021	32.1746	39.8987	38.9094	32.2925	23.0288	30.5007	20.7385	36.0623	47.3629	39.1827	19.336	18.48	18.9471
SM(t38:1)	SM[t]	SM(12:0) [M+H]+	C43H87N2O7P	95.0122	90.4817	86.4441	108.299	89.5256	94.8283	86.2609	98.0863	104.603	70.2957	335.472	428.608	417.131	340.413	270.931	347.287	211.316	358.695	437.886	419.88	223.306	221.876	225.593
SM(t38:2)	SM[t]	SM(12:0) [M+H]+	C43H85N2O7P	0.237581	0.214112	0.133378	0.239115	0.243149	0.173021	0.217355	0.1319	0.235591	0.194733	3.19924	3.39055	3.52084	2.95988	2.59605	3.71941	1.87458	3.7445	3.48196	3.61198	1.72239	1.53489	1.76091
SM(t39:0)	SM[t]	SM(12:0) [M+H]+	C44H91N2O7P	82.0506	83.7059	78.237	92.3802	83.0918	74.1674	70.111	79.8694	78.0655	49.1319	228.091	267.018	254.548	212.211	167.37	191.683	136.737	232.011	314.672	260.173	146.803	144.332	146.484
SM(t39:1)	SM[t]	SM(12:0) [M+H]+	C44H89N2O7P	726.019	705.002	672.479	840.654	697.001	664.019	597.326	684.836	717.175	491.893	2298.59	3099.33	2863.64	2306.11	1820.29	2341.38	1352.84	2264.54	2877.89	2652.25	1516.62	1484.7	1542.5
SM(t39:2)	SM[t]	SM(12:0) [M+H]+	C44H87N2O7P	2.08005	2.18622	1.87935	2.49483	1.93945	2.17042	1.91393	2.09725	2.0414	1.50814	10.3573	14.0548	11.3969	10.3757	8.00365	11.6675	6.37572	10.9401	12.9825	12.7311	6.27929	6.21023	6.6736
SM(t40:0)	SM[t]	SM(12:0) [M+H]+	C45H93N2O7P	8.974	9.12223	9.1057	9.96399	9.10791	9.43003	8.91438	10.0476	9.93197	6.56551	60.5802	70.5669	65.5441	53.3818	44.0339	45.8922	36.0686	59.0786	83.0102	67.0167	28.7557	29.2178	29.8047
SM(t40:1)	SM[t]	SM(12:0) [M+H]+	C45H91N2O7P	100.743	99.6992	95.1735	117.935	98.6531	106.889	96.1646	107.679	113.271	77.6335	403.068	542.039	519.429	410.539	321.908	420.479	250.714	424.019	527.47	477.309	265.112	253.631	265.561
SM(t40:2)	SM[t]	SM(12:0) [M+H]+	C45H89N2O7P	0.584171	0.467716	0.535842	0.420687	0.621238	0.635547	0.471999	0.453147	0.239472	0.455159	2.9807	3.75802	3.82419	3.30178	2.68695	3.46699	2.10531	3.67343	3.96995	4.31295	1.90478	1.7842	1.86329
SM(t41:0)	SM[t]	SM(12:0) [M+H]+	C46H95N2O7P	64.9371	63.3339	66.9468	72.0194	63.8041	61.0975	57.3301	66.1902	66.87	42.8679	86.3074	94.9598	91.8379	79.9088	65.096	68.6744	51.7809	84.7055	116.892	98.029	78.1894	78.3903	81.0667
SM(t41:1)	SM[t]	SM(12:0) [M+H]+	C46H93N2O7P	399.728	399.402	370.731	483.385	388.997	392.529	359.512	386.463	415.111	286.271	1137.53	1375.63	1341.72	1108.1	886.811	1036.52	663.572	1133.89	1434.56	1288.5	768.966	740.988	766.531
SM(t41:2)	SM[t]	SM(12:0) [M+H]+	C46H91N2O7P	1.49801	1.53625	1.39952	1.82351	1.53512	1.47221	1.42442	1.63146	1.79286	1.17224	7.51722	8.46545	8.5041	7.08259	5.63503	7.66747	4.36197	7.33259	9.09739	9.07883	4.27618	4.17029	4.49269
SM(t42:0)	SM[t]	SM(12:0) [M+H]+	C47H97N2O7P	9.4102	9.63717	10.9007	10.8786	9.36823	10.2124	9.88733	10.7821	11.443	7.51569	24.1786	27.1656	25.4106	20.7278	18.063	17.7114	14.7458	22.2543	31.2969	25.5717	15.9977	15.7677	16.3986
SM(t42:1)	SM[t]	SM(12:0) [M+H]+	C47H95N2O7P	62.1011	63.2571	58.9663	74.4263	62.0263	65.2232	62.2053	66.0239	70.13	47.5028	294.123	328.921	332.925	283.923	225.671	258.894	178.154	309.925	396.317	348.62	171.361	166.122	171.8
SM(t42:2)	SM[t]	SM(12:0) [M+H]+	C47H93N2O7P	0.418803	0.476713	0.454437	0.555798	0.375074	0.458915	0.378627	0.424812	0.488309	0.302392	2.3246	1.88285	1.96174	2.13436	1.7244	2.21642	1.31127	2.19978	2.95494	2.74126	1.21546	1.15732	1.316
SM(t43:0)	SM[t]	SM(12:0) [M+H]+	C48H99N2O7P	18.1771	18.5935	20.9648	21.0749	17.8671	18.3846	17.4374	20.0885	20.5317	13.9451	21.2226	21.5787	20.8183	18.8422	14.7301	15.4276	12.2897	18.9496	26.1957	22.1731	20.273	20.1603	20.2906
SM(t43:1)	SM[t]	SM(12:0) [M+H]+	C48H97N2O7P	57.1161	57.2019	54.8164	67.5486	55.7057	54.656	55.2783	57.8539	61.06	41.5994	197.394	194.946	202.957	175.894	149.01	147.436	112.399	194.619	266.868	224.664	118.684	116.042	116.984
SM(t43:2)	SM[t]	SM(12:0) [M+H]+	C48H95N2O7P	0.639176	0.705739	0.661755	0.824417	0.749186	0.736592	0.709516	0.792363	0.668169	0.523754	2.96196	3.08819	3.05774	2.86345	2.43783	2.74297	1.89293	3.54427	4.52427	3.90132	1.75804	1.63335	1.73843
SM(t44:1)	SM[t]	SM(12:0) [M+H]+	C49H99N2O7P	6.22297	6.41931	6.11247	7.47252	6.31049	6.28678	6.28717	6.63308	6.86144	4.45914	55.0061	56.8294	60.0724	52.4189	42.0212	45.5939	32.7585	57.3198	78.1778	67.1158	27.0164	26.3431	27.1459
SM(t44:2)	SM[t]	SM(12:0) [M+H]+	C49H97N2O7P	0.0353224	0.0481089	0.0508055	0.051596	0.0548497	0.0457926	0.0729182	0.0349296	0.0374549	0.0276499	0.251732	0.283116	0.254326	0.102046	0.224011	0.231663	0.15593	0.269757	0.310247	0.232153	0.0633621	0.0856918	0.0982547
SM(t45:1)	SM[t]	SM(12:0) [M+H]+	C50H101N2O7P	0.143431	0.174996	0.21615	0.265028	0.193223	0.18877	0.173914	0.20306	0.141487	0.134685	0.497736	0.495039	0.61213	0.537335	0.338868	0.392906	0.296268	0.507384	0.784088	0.621742	0.333214	0.254141	0.321902
TG(34:0)	TG	TAG(14:0)3 [M+NH4]+	C37H70O6	3.36256	2.12221	3.43544	3.33721	8.89643	2.89237	2.51187	3.2451	2.74962	1.42008	25.3591	23.063	21.673	19.9827	16.4818	23.1565	14.5841	21.7612	21.463	26.1572	12.4536	11.5531	11.6795
TG(34:1)	TG	TAG(14:0)3 [M+NH4]+	C37H68O6	1.65721	1.29442	1.71338	1.87191	3.19017	1.75345	1.51004	1.78457	1.80662	1.03768	26.8976	20.9405	19.6425	19.5989	17.9028	18.4523	14.9477	22.3079	25.3482	25.8697	9.62415	9.52297	9.31138
TG(34:2)	TG	TAG(14:0)3 [M+NH4]+	C37H66O6	0.231066	0.177353	0.239597	0.253359	0.197068	0.212456	0.135286	0.225399	0.203288	0.0896369	5.80244	2.98975	2.97226	4.36904	3.92087	2.87054	2.6329	4.03563	5.00105	3.56219	1.71934	1.32689	1.91836
TG(35:0)	TG	TAG(14:0)3 [M+NH4]+	C38H72O6	3.88495	3.6361	3.99973	4.50153	2.1751	3.37368	3.09914	3.55633	3.58328	2.48739	35.5657	26.7023	25.2307	28.7218	24.7572	26.7352	23.9781	36.2801	43.5042	39.088	15.7912	14.5487	14.907
TG(35:1)	TG	TAG(14:0)3 [M+NH4]+	C38H70O6	2.72353	2.63262	2.5067	3.15179	2.44718	2.67772	2.40384	2.41938	3.02169	1.80684	59.9217	43.2984	43.3345	43.6969	40.43	39.0428	36.5736	56.2184	64.5795	63.8604	20.4088	19.4681	20.0773
TG(35:2)	TG	TAG(14:0)3 [M+NH4]+	C38H68O6	1.53601	1.36371	1.34118	1.9049	1.29122	1.26248	1.12686	1.50643	1.66034	1.04685	18.2031	22.5821	29.7488	27.5099	24.8468	12.556	20.8096	16.7308	19.2645	31.9247	10.152	10.7607	10.77
TG(36:0)	TG	TAG(14:0)3 [M+NH4]+	C39H74O6	6.47991	3.91459	5.44306	5.90502	14.5646	5.14819	4.43267	5.6496	4.55464	2.68994	57.0953	46.1349	45.4304	43.4309	39.4975	47.8189	33.5274	52.9604	55.9184	59.0668	23.941	22.6585	23.2494
TG(36:1)	TG	TAG(14:0)3 [M+NH4]+	C39H72O6	7.32237	6.70417	7.34731	8.64479	11.28	7.54314	6.9184	7.54058	7.92832	5.14569	150.335	102.651	111.565	114.525	109.237	100.169	92.6944	147.695	171.447	159.208	53.3363	51.6844	50.9629
TG(36:2)	TG	TAG(14:0)3 [M+NH4]+	C39H70O6	8.23937	7.83073	8.65435	9.70096	7.84803	8.4952	7.00835	8.8199	9.79769	4.7447	104.679	73.2787	78.3668	79.4397	74.4583	65.7114	53.2023	93.3734	105.314	104.268	38.9898	37.4566	37.7202
TG(36:3)	TG	TAG(14:0)3 [M+NH4]+	C39H68O6	0.557522	0.45085	0.493262	0.806807	0.445326	0.265873	0.27154	0.628328	0.636711	0.325029	11.732	10.1268	9.93757	11.1135	9.10657	9.31961	7.81422	12.6852	14.1132	14.5689	4.45817	4.53174	4.7724
TG(37:0)	TG	TAG(14:0)3 [M+NH4]+	C40H76O6	5.00624	4.57541	4.74998	5.44211	5.55526	4.26692	3.95041	4.47484	4.33832	3.35124	59.5914	50.8771	49.3185	49.9513	43.3271	46.4151	38.7707	62.1209	74.1075	68.8762	25.2974	23.7029	24.3647
TG(37:1)	TG	TAG(14:0)3 [M+NH4]+	C40H74O6	20.0593	19.1494	18.2702	22.1621	17.8369	17.0723	15.9778	18.4866	18.904	13.3669	281.867	204.218	216.123	222.076	205.125	195.671	178.369	285.923	341.867	310.946	105.542	101.474	102.117
TG(37:2)	TG	TAG(14:0)3 [M+NH4]+	C40H72O6	9.28228	8.74684	9.27044	10.9931	8.36239	9.3738	8.24988	9.35462	11.4222	6.56119	213.361	145.416	162.524	163.415	149.245	137.219	126.482	197.568	230.956	219.215	72.5784	69.7083	69.5353
TG(37:3)	TG	TAG(14:0)3 [M+NH4]+	C40H70O6	2.19928	2.1714	2.24452	2.46716	1.92823	2.21867	1.72457	2.07487	2.41406	1.22045	49.1929	37.098	36.4361	37.5514	31.8837	31.9387	27.4104	41.0053	47.2066	47.5167	15.8612	14.8713	14.9151
TG(38:0)	TG	TAG(14:0)3 [M+NH4]+	C41H78O6	5.25494	3.43894	4.47334	5.34595	11.018	4.38174	3.95143	4.75998	4.05164	2.5071	56.0992	46.0817	49.2849	44.008	41.2202	43.305	34.5219	55.4443	63.7647	61.4265	25.3451	22.9846	23.7128
TG(38:1)	TG	TAG(14:0)3 [M+NH4]+	C41H76O6	15.9783	14.2745	14.741	18.9358	20.5707	14.883	14.1682	15.8518	16.6223	11.2639	371.61	287.628	297.865	299.471	284.337	276.071	245.569	387.257	449.953	432.204	141.498	132.153	135.441
TG(38:2)	TG	TAG(14:0)3 [M+NH4]+	C41H74O6	14.5136	13.3474	13.1764	17.0382	14.2982	14.2816	12.4197	14.9053	15.7948	10.1512	667.318	454.467	532.678	518.488	517.483	473.369	453.616	697.556	815.172	782.34	229.3	221.461	223.45
TG(38:3)	TG	TAG(14:0)3 [M+NH4]+	C41H72O6	3.63525	3.6757	3.39269	4.37655	3.3775	3.78801	2.78842	3.82819	4.14024	1.90788	267.046	185.657	213.131	196.808	204.863	191.477	181.641	271.205	303.247	300.609	87.4405	85.991	84.4735
TG(38:4)	TG	TAG(14:0)3 [M+NH4]+	C41H70O6	1.38005	1.41379	1.48378	1.70119	1.32089	1.49222	1.28834	1.61001	1.75433	0.739315	38.8451	27.8062	31.0415	30.7261	27.7845	27.1098	25.1709	38.1353	42.0805	40.9866	13.2339	13.1606	12.6222
TG(39:0)	TG	TAG(14:0)3 [M+NH4]+	C42H80O6	2.97467	3.1487	3.07648	3.26795	3.60512	3.31998	2.85356	0.586767	3.433	2.05589	59.4647	3.16495	10.4144	11.2469	4.59477	9.22191	9.56103	9.95957	18.3113	17.4179	4.72435	5.49689	15.133
TG(39:1)	TG	TAG(14:0)3 [M+NH4]+	C42H78O6	22.2038	21.6096	21.3101	25.3685	19.975	20.3447	18.9578	20.7373	21.7656	16.1421	352.638	278.132	295.654	287.586	268.496	256.505	230.403	367.373	429.19	410.385	147.441	133.857	137.88
TG(39:2)	TG	TAG(14:0)3 [M+NH4]+	C42H76O6	61.6669	59.8615	60.2984	69.5532	53.0852	53.4516	51.2265	55.9822	59.7643	42.1231	687.514	521.462	566.862	554.804	529.783	467.709	417.888	668.94	800.555	761.893	281.116	263.437	267.444
TG(39:3)	TG	TAG(14:0)3 [M+NH4]+	C42H74O6	4.27563	4.11481	4.17888	5.05804	3.70451	4.28826	3.66475	4.30745	4.6757	2.95816	136.29	101.431	108.848	106.668	94.6961	93.7241	83.9514	130.277	151.816	144.383	45.4119	43.7655	44.2523
TG(39:4)	TG	TAG(14:0)3 [M+NH4]+	C42H72O6	1.84948	1.8488	1.84525	2.25237	1.72216	1.92439	1.63988	1.92735	2.27024	1.30044	40.2393	27.2695	29.0266	29.7621	26.2248	24.1453	23.6498	37.0944	41.0564	38.4075	13.2601	12.6326	12.4145
TG(40:0)	TG	TAG(14:0)3 [M+NH4]+	C43H82O6	4.81949	3.78024	4.21287	4.87675	7.33305	4.31855	4.06897	4.70629	4.4483	2.94128	60.6891	48.7508	50.7399	48.0038	46.7234	48.0005	39.2821	63.9998	78.0176	72.9633	27.0444	25.9823	26.2235
TG(40:1)	TG	TAG(14:0)3 [M+NH4]+	C43H80O6	16.2623	15.5834	15.5695	18.7443	19.2067	15.8391	15.1791	16.4447	17.4544	12.4559	404.742	321.839	346.304	333.477	308.531	304.175	260.73	430.128	498.702	473.563	168.562	154.023	161.018
TG(40:2)	TG	TAG(14:0)3 [M+NH4]+	C43H78O6	32.7771	31.3072	30.3388	38.7141	29.9204	30.9315	28.4233	31.9648	34.4237	24.643	798.153	610.705	679.722	654.284	602.832	564.527	498.122	795.81	927.571	893.707	303.227	280.796	292.443
TG(40:3)	TG	TAG(14:0)3 [M+NH4]+	C43H76O6	18.2736	17.81	17.1138	21.5355	16.7517	14.7678	13.7754	15.6082	16.9564	11.3034	354.877	264.791	282.352	274.255	255.19	252.137	213.593	330.837	388.74	367.802	123.187	117.367	117.691
TG(40:4)	TG	TAG(14:0)3 [M+NH4]+	C43H74O6	5.24502	5.07639	5.12887	6.13143	4.89471	4.77332	4.42644	4.80465	5.41472	3.23059	108.364	75.0538	85.4815	83.7771	79.0743	70.1379	66.4954	103.181	119.779	110.98	37.9167	35.9685	36.0984
TG(40:5)	TG	TAG(14:0)3 [M+NH4]+	C43H72O6	6.00662	6.10858	6.32897	7.19048	5.61161	6.27034	5.55377	6.41734	7.44744	4.17419	110.813	74.5777	77.5243	80.6701	76.1544	62.8014	63.1805	97.8775	110.331	101.41	36.5233	35.3566	35.5301
TG(40:6)	TG	TAG(14:0)3 [M+NH4]+	C43H70O6	3.63446	3.48276	3.73982	4.37034	3.52899	4.42426	3.27091	4.13461	5.24672	2.73043	84.5306	62.5263	64.401	65.4151	59.3073	51.0066	50.0676	76.0731	84.9834	77.9367	28.5363	27.0129	27.3573
TG(41:0)	TG	TAG(14:0)3 [M+NH4]+	C44H84O6	5.14581	4.99242	4.97054	5.59353	5.12729	5.20158	4.99926	5.55065	5.59863	3.89026	73.0074	60.2909	62.0499	64.3242	59.1939	59.083	46.9455	77.5814	95.925	89.1623	33.1596	32.3049	32.6249
TG(41:1)	TG	TAG(14:0)3 [M+NH4]+	C44H82O6	21.7788	21.4773	20.4886	24.2432	19.2459	21.889	20.4117	22.0443	23.6217	17.2214	436.814	336.035	356.532	351.369	334.618	310.625	282.423	459.122	553.738	509.75	182.663	170.189	174.816
TG(41:2)	TG	TAG(14:0)3 [M+NH4]+	C44H80O6	45.5386	45.6349	44.0928	53.3931	38.765	42.8392	40.4015	43.9377	48.4262	34.23	882.059	701.441	765.84	724.864	671.158	646.571	566.819	913.423	1078.93	1036.32	360.906	333.87	345.136
TG(41:3)	TG	TAG(14:0)3 [M+NH4]+	C44H78O6	19.2379	18.2385	17.4733	22.7813	15.8709	17.5547	16.0624	18.33	19.6441	13.3517	388.661	314.365	328.54	320.134	280.878	294.274	240.133	375.104	453.392	433.093	144.141	134.969	140.034
TG(41:4)	TG	TAG(14:0)3 [M+NH4]+	C44H76O6	6.42871	6.26522	5.7625	7.49088	5.4503	5.63862	4.85457	5.73565	6.33668	4.22199	107.48	80.919	82.4616	86.0574	74.329	75.7698	63.3568	98.471	119.386	108.79	38.4499	35.9966	37.0707
TG(41:5)	TG	TAG(14:0)3 [M+NH4]+	C44H74O6	5.29291	5.34004	5.34001	6.22021	4.82581	5.26524	4.60335	5.08832	6.16511	3.88808	87.5568	59.8046	62.0146	65.0778	60.0415	48.8259	49.5121	77.3793	88.1969	79.8008	29.6256	28.6642	28.3244
TG(41:6)	TG	TAG(14:0)3 [M+NH4]+	C44H72O6	4.4174	4.62909	4.49688	5.34854	4.22617	5.05427	3.80104	4.70911	6.28742	3.15401	81.4761	56.0468	54.2381	57.7754	54.2683	43.9829	46.265	72.7415	79.6599	70.9662	26.5425	25.3887	24.8792
TG(42:1)	TG	TAG(14:0)3 [M+NH4]+	C45H84O6	17.9516	17.2133	17.3447	20.9902	18.3144	18.6017	17.3601	19.6642	20.3919	14.4332	430.143	340.715	361.365	351.155	338.892	323.976	275.641	453.604	541.766	499.075	184.291	170.99	177.406
TG(42:2)	TG	TAG(14:0)3 [M+NH4]+	C45H82O6	43.324	42.2894	42.3957	50.3284	39.1176	43.4947	40.9338	44.3504	48.2749	33.676	879.471	665.984	732.722	696.27	673.551	623.772	558.744	902.423	1063.4	1002.26	360.546	335.505	345.409
TG(42:3)	TG	TAG(14:0)3 [M+NH4]+	C45H80O6	32.0078	31.1994	30.3765	37.8541	27.6957	31.0376	28.8895	31.4164	34.8038	24.0731	365.803	292.183	328.249	296.903	268.623	260.892	220.913	346.093	413.847	403.158	152.96	141.727	147.009
TG(42:4)	TG	TAG(14:0)3 [M+NH4]+	C45H78O6	5.43297	5.3679	5.36707	6.26086	4.69063	5.0565	4.78123	5.05838	5.78706	4.04957	105.785	80.0732	87.1741	85.7198	78.5536	71.052	64.6064	101.401	117.241	109.629	39.1558	35.7522	36.6968
TG(42:5)	TG	TAG(14:0)3 [M+NH4]+	C45H76O6	6.45783	6.45919	6.08041	7.37409	5.59685	5.85487	5.58117	6.06119	6.93337	4.55329	105.009	73.6062	79.5005	80.2311	75.5767	62.8371	58.3502	92.2192	109.249	96.0754	36.6153	34.2096	34.4157
TG(42:6)	TG	TAG(14:0)3 [M+NH4]+	C45H74O6	13.3562	13.135	13.2803	14.8713	11.9815	10.9422	10.872	11.2176	13.6724	9.15871	110.471	75.8903	83.0433	84.2043	75.5564	59.7735	58.0149	93.6737	105.944	94.7432	42.8607	41.2098	41.8092
TG(42:7)	TG	TAG(14:0)3 [M+NH4]+	C45H72O6	0.656517	0.804074	0.751063	0.812358	0.658527	0.872046	0.632436	0.775122	0.932694	0.549235	26.2034	17.9898	18.6907	19.3129	17.427	15.9903	14.8437	22.7638	25.6991	24.217	7.96578	7.09164	7.2424
TG(43:0)	TG	TAG(14:0)3 [M+NH4]+	C46H88O6	14.0181	12.6701	12.64	16.5271	12.7761	14.5002	13.1432	14.4103	16.1355	10.9833	81.3534	82.8762	79.3537	75.7996	66.831	75.7578	52.3648	86.2463	104.501	100.173	45.7854	45.8468	44.8505
TG(43:1)	TG	TAG(14:0)3 [M+NH4]+	C46H86O6	29.9375	27.3289	27.3012	32.2797	25.5518	28.6542	27.2897	30.2637	31.3999	21.7181	379.931	334.631	351.992	338.417	312.71	316.118	246.259	409.866	493.834	465.838	183.874	178.93	179.124
TG(43:2)	TG	TAG(14:0)3 [M+NH4]+	C46H84O6	65.0735	62.2151	63.3527	72.4221	57.2796	63.3148	60.4685	66.22	70.3696	49.537	900.298	692.849	776.927	726.046	707.046	645.506	565.609	925.039	1110.16	1037.83	396.367	368.823	379.619
TG(43:3)	TG	TAG(14:0)3 [M+NH4]+	C46H82O6	62.217	60.6348	59.142	71.0555	53.251	60.881	56.0191	62.7351	67.5686	46.1288	512.877	398.372	463.362	406.959	377.583	353.961	304.156	492.55	588.035	564.174	232.79	215.926	224.374
TG(43:4)	TG	TAG(14:0)3 [M+NH4]+	C46H80O6	5.5867	5.35181	5.1033	6.7825	4.48138	5.52663	5.27062	5.78057	6.5567	4.69546	143.26	111.625	125.211	117.268	107.024	96.9898	86.9555	136.794	163.415	154.061	53.3851	49.3365	50.448
TG(43:5)	TG	TAG(14:0)3 [M+NH4]+	C46H78O6	7.23586	6.69747	6.65697	8.34032	5.62932	6.46023	5.84895	6.50165	7.47863	5.29931	145.303	107.68	113.696	118.302	107.55	93.0656	84.7807	132.518	153.206	138.459	49.657	46.8327	48.624
TG(43:6)	TG	TAG(14:0)3 [M+NH4]+	C46H76O6	13.7759	13.0931	12.3595	15.249	11.2322	11.8349	11.0227	12.2246	13.9653	9.72594	212.364	157.437	164.913	171.999	146.781	130.643	116.765	184.728	206.898	183.603	72.7889	69.9477	69.8208
TG(43:7)	TG	TAG(14:0)3 [M+NH4]+	C46H74O6	9.11216	9.05153	8.89215	10.5351	7.97708	7.04221	6.65951	7.42655	8.25812	5.92551	88.9815	64.6531	65.1427	69.8641	54.6005	53.0876	46.2306	69.7056	75.1367	70.8735	31.3699	30.5395	29.948
TG(44:0)	TG	TAG(14:0)3 [M+NH4]+	C47H90O6	23.1281	20.6738	20.7172	26.2937	21.6069	23.3461	20.7489	23.8073	25.2306	17.8729	96.8794	105.492	97.4447	93.023	84.0161	95.9227	60.3738	100.692	123.011	124.065	60.6968	60.4945	59.822
TG(44:1)	TG	TAG(14:0)3 [M+NH4]+	C47H88O6	48.6477	43.9696	42.5829	53.0831	42.4431	47.2534	42.6032	48.6198	51.6203	35.8535	430.486	395.829	411.131	375.673	348.059	378.575	276.141	457.633	545.173	518.829	221.686	217.569	219.919
TG(44:2)	TG	TAG(14:0)3 [M+NH4]+	C47H86O6	71.4867	66.7494	65.7852	81.0564	63.2051	70.8393	65.4799	72.584	77.1781	54.3047	884.409	735.451	832.782	761.617	715.911	688.584	563.972	934.339	1108.66	1044.12	418.88	400.723	401.726
TG(44:3)	TG	TAG(14:0)3 [M+NH4]+	C47H84O6	96.3649	90.4186	93.2286	109.496	84.2388	94.9534	86.7639	100.227	105.647	72.7337	678.542	523.693	619.261	544.358	520.506	479.593	411.852	659.135	791.432	765.721	328.481	305.305	317.118
TG(44:4)	TG	TAG(14:0)3 [M+NH4]+	C47H82O6	9.18766	9.21923	9.08841	10.9041	8.11926	9.45635	9.31476	9.83161	10.7102	7.5577	162.171	128.668	142.887	129.958	120.097	109.941	99.6795	160.133	187.929	176.658	65.6494	60.6438	62.2298
TG(44:5)	TG	TAG(14:0)3 [M+NH4]+	C47H80O6	4.83071	4.86766	4.73999	5.74443	4.0911	4.91107	4.6079	4.77654	5.45737	3.99304	101.145	73.3173	81.3014	78.7348	72.337	62.3246	58.3308	92.4275	111.343	96.4209	35.5038	32.9837	34.2373
TG(44:6)	TG	TAG(14:0)3 [M+NH4]+	C47H78O6	6.82163	6.94584	6.77062	7.74131	5.80351	5.71075	5.82962	5.83	6.68763	4.29013	101.245	73.0975	75.1158	76.2944	70.6191	59.5336	54.9988	85.6638	100.332	89.2163	35.1319	32.6246	33.6265
TG(44:7)	TG	TAG(14:0)3 [M+NH4]+	C47H76O6	0.314051	0.264188	0.323641	0.395579	0.272393	0.317246	0.272898	0.316556	0.399398	0.233601	29.2464	19.8985	20.4509	21.5545	19.7328	15.8812	15.6429	23.2591	25.8193	24.3694	8.12315	7.29657	7.50553
TG(45:0)	TG	TAG(14:0)3 [M+NH4]+	C48H92O6	37.0149	34.4113	33.6221	41.305	33.5504	35.2095	31.7163	36.3388	39.1445	27.3888	114.959	137.938	126.277	113.713	88.9779	122.752	72.0875	113.049	143.251	140.577	75.6448	71.6896	76.0972
TG(45:1)	TG	TAG(14:0)3 [M+NH4]+	C48H90O6	94.7311	87.176	85.6009	105.8	85.1699	90.6433	81.7619	92.0738	98.5525	69.8668	505.376	507.417	502.127	469.033	420.555	464.981	322.582	540.08	647.567	629.403	288.413	280.878	293.161
TG(45:2)	TG	TAG(14:0)3 [M+NH4]+	C48H88O6	118.12	111.542	109.878	132.39	103.855	110.527	102.322	116.906	123.572	83.0965	905.823	818.983	912.774	814.154	741.095	790.504	576.751	955.471	1131.71	1089.84	462.788	461.171	464.892
TG(45:3)	TG	TAG(14:0)3 [M+NH4]+	C48H86O6	151.711	145.835	147.136	171.621	134.134	143.351	133.148	151.374	157.195	109.732	800.627	667.004	790.303	684.557	637.174	616.21	490.047	798.704	958.497	913.919	426.364	413.373	420.713
TG(45:4)	TG	TAG(14:0)3 [M+NH4]+	C48H84O6	11.4535	10.5332	10.6468	13.2463	9.29328	12.0396	11.1451	12.5738	13.7472	9.85783	184.106	143.308	154.815	144.773	133.372	119.451	109.496	172.779	215.13	194.997	74.0804	70.664	71.7317
TG(45:5)	TG	TAG(14:0)3 [M+NH4]+	C48H82O6	5.50014	5.11575	5.16997	6.51181	4.37256	5.89989	5.74346	5.83413	6.65497	4.77776	104.881	80.5883	86.7574	79.9154	72.7358	60.2551	61.5066	98.3319	121.952	104.246	40.0931	36.8246	38.1428
TG(45:6)	TG	TAG(14:0)3 [M+NH4]+	C48H80O6	2.85049	2.61508	2.75981	3.43378	2.24424	2.86641	2.6798	2.93006	3.35408	2.39721	90.2914	66.504	72.6838	69.4978	62.0377	49.5757	50.6054	80.1455	95.0425	80.4829	29.4774	26.7273	27.8973
TG(45:7)	TG	TAG(14:0)3 [M+NH4]+	C48H78O6	1.84535	1.91456	1.87687	2.22776	1.59591	1.66452	1.66341	1.70971	1.96352	1.38825	56.332	42.4504	44.0237	46.5887	39.2656	35.982	30.4465	48.3753	54.9109	48.0133	17.7732	16.4383	17.1375
TG(46:0)	TG	TAG(14:0)3 [M+NH4]+	C49H94O6	26.2901	23.7761	23.1464	29.1734	23.3686	24.1635	21.3663	23.8845	26.4885	18.2854	54.3971	70.5264	60.721	53.4932	41.8207	58.9519	30.6317	51.8867	65.093	64.4417	39.1441	38.0364	38.1513
TG(46:1)	TG	TAG(14:0)3 [M+NH4]+	C49H92O6	136.443	127.198	121.582	155.078	123.609	129.647	117.717	136.473	146.101	104.407	571.433	635.059	605.972	545.983	478.153	568.836	363.893	603.333	732.489	705.631	355.775	343.773	356.03
TG(46:2)	TG	TAG(14:0)3 [M+NH4]+	C49H90O6	179.486	165.917	164.666	208.042	159.08	170.047	152.655	178.131	188.629	128.619	1030.84	983.688	1062.18	932.335	840.173	937.919	660.801	1066.31	1293.63	1251.81	573.734	553.684	573.969
TG(46:3)	TG	TAG(14:0)3 [M+NH4]+	C49H88O6	162	150.691	147.076	181.138	140.501	156.11	142.875	163.089	172.869	118.373	814.479	753.476	845.331	725.104	661.221	680.161	512.102	820.281	982.804	961.29	446.955	443.648	450.651
TG(46:4)	TG	TAG(14:0)3 [M+NH4]+	C49H86O6	21.0611	19.7235	20.699	24.3101	18.5674	21.7978	20.1713	22.2903	25.0135	16.5623	245.044	196.906	223.52	198.304	180.009	165.13	145.037	231.585	289.531	256.858	107.845	102.15	106.063
TG(46:5)	TG	TAG(14:0)3 [M+NH4]+	C49H84O6	10.5265	10.3579	10.6284	12.5917	9.07952	11.013	10.7292	11.0659	12.617	8.95064	151.562	114.102	121.777	114.107	107.095	87.9759	87.4199	139.273	174.931	149.468	60.6965	56.2978	58.5013
TG(46:6)	TG	TAG(14:0)3 [M+NH4]+	C49H82O6	5.7519	5.74472	6.03095	7.12708	4.86824	5.98852	5.82372	6.1477	6.7957	5.19314	110.08	81.0839	92.3596	81.0163	75.9269	56.8364	61.1058	99.6248	120.095	97.5782	40.78	37.0503	38.9947
TG(46:7)	TG	TAG(14:0)3 [M+NH4]+	C49H80O6	0.445391	0.458848	0.52073	0.675869	0.390684	0.427849	0.388326	0.382261	0.525805	0.455028	44.6229	31.6663	35.8328	33.3017	31.2105	23.359	24.8097	38.8726	47.4711	38.655	12.485	11.2706	11.0752
TG(46:8)	TG	TAG(14:0)3 [M+NH4]+	C49H78O6	0.0990341	0.126542	0.09949	0.176992	0.0830751	0.0707051	0.079931	0.0842848	0.0811603	0.0985745	19.5968	12.6513	13.499	15.1964	13.2128	12.1332	10.323	15.8254	18.3027	15.4939	5.04748	4.39329	4.81828
TG(47:0)	TG	TAG(14:0)3 [M+NH4]+	C50H96O6	24.3318	22.2057	20.4018	27.7112	22.3222	22.8054	20.2695	21.9937	24.5103	16.8085	65.7719	92.1649	80.5637	62.3958	46.7995	72.5365	35.4523	58.5501	75.0941	74.3494	42.5157	41.946	43.5114
TG(47:1)	TG	TAG(14:0)3 [M+NH4]+	C50H94O6	224.769	206.165	202.573	241.798	201.02	203.187	185.021	206.15	223.007	161.672	598.429	732.72	661.275	572.815	475.651	621.496	351.32	577.483	717.346	702.729	396.335	387.603	404.023
TG(47:2)	TG	TAG(14:0)3 [M+NH4]+	C50H92O6	258.007	248.341	241.661	292.135	235.244	238.812	211.66	245.279	257.124	186.691	1184.61	1253.94	1257.07	1088.36	980.385	1137.5	763.177	1238.29	1479.95	1441.95	707.541	684.459	705.883
TG(47:3)	TG	TAG(14:0)3 [M+NH4]+	C50H90O6	279.582	268.102	268.911	321.821	254.415	246.504	225.799	256.834	271.601	184.893	1016.42	993.736	1095.96	935.848	818.265	901.912	617.336	1005.09	1209.24	1204.46	588.208	585.964	599.128
TG(47:4)	TG	TAG(14:0)3 [M+NH4]+	C50H88O6	23.7902	20.9432	20.8079	27.1937	19.5383	24.6993	22.6527	25.4177	27.6595	18.8115	269.647	246.034	272.739	236.914	205.96	205.268	161.349	262.605	324.68	299.897	125.146	121.772	122.845
TG(47:5)	TG	TAG(14:0)3 [M+NH4]+	C50H86O6	14.625	13.5083	13.756	16.9552	12.2667	15.4253	14.7842	15.6988	17.5301	12.6309	203.867	162.948	176.068	160.042	145.676	122.706	116.204	187.895	247.331	200.03	83.7069	79.3069	81.1598
TG(47:6)	TG	TAG(14:0)3 [M+NH4]+	C50H84O6	11.3635	10.9861	11.613	13.8066	9.54965	12.3169	11.9458	12.2631	13.4504	9.82659	189.372	148.637	156.003	143.762	133.658	102.279	107.044	169.781	215.308	177.032	72.0108	67.7828	70.8233
TG(47:7)	TG	TAG(14:0)3 [M+NH4]+	C50H82O6	1.96665	2.10856	2.01299	2.62236	1.76499	2.04632	2.03107	2.0561	2.4841	1.79849	54.569	44.9731	46.8409	42.9918	37.2277	31.0348	30.9817	48.6573	59.3471	49.6141	18.8903	17.9469	18.256
TG(47:8)	TG	TAG(14:0)3 [M+NH4]+	C50H80O6	0.602887	0.628912	0.632366	0.745484	0.502288	0.555637	0.537898	0.506113	0.61481	0.474826	17.8317	13.5049	14.8741	14.5084	11.6395	10.6473	10.1185	14.7129	18.9353	15.3791	5.82717	5.52075	5.72669
TG(48:0)	TG	TAG(14:0)3 [M+NH4]+	C51H98O6	17.0942	15.2445	14.959	21.0821	16.1025	16.1107	13.8794	15.8715	17.8917	11.9326	25.677	39.3367	32.6332	26.3268	19.2667	28.6316	14.4375	24.8248	31.8666	28.9853	19.5792	19.4164	19.4037
TG(48:1)	TG	TAG(14:0)3 [M+NH4]+	C51H96O6	144.08	129.451	120.393	163.551	128.372	138.928	117.482	133.611	146.145	106.848	445.312	586.784	519.444	443.094	351.436	497.385	260.042	434.06	546.495	527.992	291.339	288.027	296.362
TG(48:2)	TG	TAG(14:0)3 [M+NH4]+	C51H94O6	371.609	344.623	339.581	406.028	334.02	335.146	300.012	340.383	366.968	263.339	1358.39	1594.37	1515.08	1284.58	1098.64	1349.1	819.966	1337.56	1628.76	1612.38	844.099	820.052	848.681
TG(48:3)	TG	TAG(14:0)3 [M+NH4]+	C51H92O6	283.79	264.855	258.634	317.801	251.523	262.565	229.694	271.464	288.982	200.986	1153.4	1190.93	1263.45	1067.11	926.787	1083.39	717.978	1147.99	1390.01	1364.28	684.402	663.03	680.295
TG(48:4)	TG	TAG(14:0)3 [M+NH4]+	C51H90O6	49.1145	44.9564	44.9463	57.822	42.8006	48.6259	44.8311	50.1341	53.154	36.8826	392.719	374.861	401.193	348.541	291.533	317.015	231.732	361.861	454.422	436.627	189.609	192.981	192.197
TG(48:5)	TG	TAG(14:0)3 [M+NH4]+	C51H88O6	25.4725	22.9895	24.0927	29.2147	21.8351	25.5969	24.7972	26.517	28.8549	20.6623	243.624	215.964	228.893	200.062	180.493	161.735	136.31	221.332	282.968	247.018	109.323	106.658	109.35
TG(48:6)	TG	TAG(14:0)3 [M+NH4]+	C51H86O6	12.9163	12.1226	12.6203	15.0741	11.5409	13.4046	12.9554	14.5355	15.7663	10.3573	224.715	164.538	186.155	169.991	156.822	117.089	125.165	192.268	250.515	200.118	84.6096	80.0621	80.139
TG(48:7)	TG	TAG(14:0)3 [M+NH4]+	C51H84O6	3.8855	3.8317	4.1156	4.82478	3.21456	3.96887	3.75592	4.03647	4.59344	3.09641	100.108	78.0395	82.7759	73.0356	65.4535	47.1831	55.3478	84.2275	111.75	86.8018	35.5391	32.5872	33.692
TG(48:8)	TG	TAG(14:0)3 [M+NH4]+	C51H82O6	0.45151	0.468796	0.382613	0.578977	0.34095	0.424627	0.40455	0.396523	0.522045	0.415046	25.8419	19.3874	19.5431	18.6382	16.9071	13.5939	14.034	22.1655	28.8837	22.3997	8.15771	7.71206	7.6956
TG(48:9)	TG	TAG(14:0)3 [M+NH4]+	C51H80O6	0.144887	0.156442	0.153327	0.214568	0.155429	0.167153	0.146157	0.178115	0.186952	0.119576	16.5873	12.2347	12.7256	12.2208	11.8145	9.596	8.98421	14.5479	18.0949	14.2194	4.86865	4.89495	4.74279
TG(49:0)	TG	TAG(14:0)3 [M+NH4]+	C52H100O6	18.0271	16.94	16.5667	21.1578	17.1566	16.729	14.8848	16.2378	18.5533	11.7261	36.3147	52.6522	43.4847	36.2758	25.0192	40.9171	19.1258	31.1903	42.3423	39.4805	24.3849	25.5706	26.3107
TG(49:1)	TG	TAG(14:0)3 [M+NH4]+	C52H98O6	148.58	130.995	125.572	166.912	129.138	136.103	113.148	135.497	149.943	103.635	351.445	508.082	430.703	346.393	274.565	367.534	201.222	324.787	414.368	407.56	241.042	230.786	253.104
TG(49:2)	TG	TAG(14:0)3 [M+NH4]+	C52H96O6	593.583	554.124	527.357	632.42	540.283	527.437	456.315	513.945	555.178	402.247	1433.31	1816.25	1683.99	1367.97	1144.99	1478.87	817.33	1367.31	1656.97	1659.21	963.729	940.901	974.725
TG(49:3)	TG	TAG(14:0)3 [M+NH4]+	C52H94O6	347.312	328.202	326.831	391.089	319.295	303.399	269.579	312.218	328.476	231.198	1307.46	1489.6	1475.79	1225.26	1047.4	1265.42	787.443	1266.27	1548.17	1533.52	792.56	766.99	793.062
TG(49:4)	TG	TAG(14:0)3 [M+NH4]+	C52H92O6	66.6196	59.584	58.5422	79.8326	58.2041	66.2819	57.642	65.8742	73.8426	49.3745	486.583	491.632	521.751	444.201	375.366	416.931	284.039	460.751	581.026	547.804	250.298	242.745	254.151
TG(49:5)	TG	TAG(14:0)3 [M+NH4]+	C52H90O6	41.2053	37.2905	36.587	48.0276	34.7087	42.5384	40.1359	43.7486	47.6468	32.5801	324.731	314.359	320.383	273.68	238.195	240.104	179.704	294.257	376.787	344.503	155.629	154.341	155.325
TG(49:6)	TG	TAG(14:0)3 [M+NH4]+	C52H88O6	19.0015	17.5379	18.0917	22.6521	16.4413	19.7906	18.3707	20.5012	22.9279	15.8654	282.688	251.998	259.871	224.871	203.084	165.692	155.202	243.294	317.826	265.56	115.7	111.882	112.757
TG(49:7)	TG	TAG(14:0)3 [M+NH4]+	C52H86O6	6.81371	6.66818	6.86346	8.3149	5.86859	7.43704	6.63177	7.34313	8.24563	5.65628	154.533	124.128	134.293	115.63	103.3	76.3611	79.1144	121.932	160.938	130.088	54.3802	51.5783	52.8284
TG(49:8)	TG	TAG(14:0)3 [M+NH4]+	C52H84O6	1.89753	1.99935	2.0354	2.54397	1.68706	1.94168	1.92533	1.93607	2.39019	1.65042	42.6928	34.8186	36.4295	31.8738	28.3246	24.5437	24.025	37.6883	48.7844	40.7024	15.7534	14.3798	15.3333
TG(49:9)	TG	TAG(14:0)3 [M+NH4]+	C52H82O6	0.980386	0.999034	0.978945	1.26967	0.854788	1.00015	0.96378	0.962039	1.17248	0.861523	25.9923	19.4457	22.2407	20.6425	16.9235	15.8163	14.3829	23.822	27.7808	23.9143	9.365	8.32603	8.80296
TG(50:0)	TG	TAG(14:0)3 [M+NH4]+	C53H102O6	17.6131	15.9927	15.9765	22.0501	16.5726	16.7799	14.285	16.2705	17.9409	11.4433	28.9366	41.5149	35.9477	28.4868	21.8991	28.7086	15.3555	25.438	36.162	33.8105	21.0787	20.6684	22.038
TG(50:1)	TG	TAG(14:0)3 [M+NH4]+	C53H100O6	138.577	125.998	120.262	166.11	126.481	127.631	110.799	123.96	141.779	98.3274	334.439	474.055	409.211	335.204	259.74	366.097	189.871	311.907	403.715	378.622	228.743	227.803	230.759
TG(50:2)	TG	TAG(14:0)3 [M+NH4]+	C53H98O6	383.936	348.863	333.708	431.658	341.463	354.058	306.088	350.046	385.213	278.468	1282.06	1749.28	1572.87	1240.58	1016.39	1369.45	739.76	1212.7	1501.81	1467.46	826.829	818.473	865.918
TG(50:3)	TG	TAG(14:0)3 [M+NH4]+	C53H96O6	353.019	314.769	298.198	379.415	308.376	324.008	274.537	317.719	345.889	241.316	1549.39	1888.73	1814.61	1467.07	1214.6	1561.08	877.39	1441.6	1758.13	1748.63	935.417	912.606	949.343
TG(50:4)	TG	TAG(14:0)3 [M+NH4]+	C53H94O6	119.001	107.55	105.532	137.492	106.008	112.832	98.8118	114.817	124.068	86.8138	670.487	747.942	731.079	616.423	506.77	606.355	399.047	621.865	780.504	757.047	368.553	355.198	365.418
TG(50:5)	TG	TAG(14:0)3 [M+NH4]+	C53H92O6	93.2514	84.994	85.4414	108.872	81.7625	93.3138	83.2107	94.2767	100.917	70.0946	499.028	505.2	508.674	441.689	370.421	388.81	276.142	441.432	568.374	529.792	256.183	251.263	259.816
TG(50:6)	TG	TAG(14:0)3 [M+NH4]+	C53H90O6	41.4094	38.6251	38.1461	47.8755	35.6059	40.4004	38.1277	41.4422	45.0161	30.9404	418.808	394.914	399.32	343.61	306.021	272.893	227.063	360.014	462.707	393.375	182.807	182.955	186.173
TG(50:7)	TG	TAG(14:0)3 [M+NH4]+	C53H88O6	13.6713	13.3645	13.7084	16.9023	12.2763	13.9314	12.8529	14.0921	14.9804	10.4671	257.452	228.808	236.473	202.931	177.203	141.516	132.576	210.747	281.992	226.163	99.1302	95.3945	95.7051
TG(50:8)	TG	TAG(14:0)3 [M+NH4]+	C53H86O6	2.48489	2.41366	2.5268	3.01481	2.17508	2.62398	2.37059	2.62782	2.96712	1.95188	70.2716	54.1128	53.5834	49.1278	44.3099	39.3842	40.8879	60.4878	84.579	63.6585	25.6094	23.9324	25.1879
TG(50:9)	TG	TAG(14:0)3 [M+NH4]+	C53H84O6	0.933417	0.981662	0.968013	1.25181	0.860946	1.04844	1.02721	1.0555	1.19091	0.788423	37.0968	28.365	29.183	27.087	23.1794	20.4407	22.2532	34.2753	45.8803	33.397	13.5345	12.6902	12.8046
TG(50:10)	TG	TAG(14:0)3 [M+NH4]+	C53H82O6	0.647716	0.641614	0.679733	0.86291	0.57528	0.669473	0.619962	0.628801	0.698827	0.485064	35.8795	25.2461	25.0818	22.7278	21.8941	15.6435	21.3526	33.0165	44.5093	28.7809	11.0109	10.2433	10.7242
TG(50:11)	TG	TAG(14:0)3 [M+NH4]+	C53H80O6	0.110421	0.0789687	0.0923268	0.0965521	0.0719572	0.0896189	0.0643704	0.0770749	0.126656	0.058558	5.61895	4.315	4.34702	4.31703	3.26803	2.72294	2.92905	4.8777	7.42742	4.50621	1.79229	1.56036	1.45341
TG(51:0)	TG	TAG(14:0)3 [M+NH4]+	C54H104O6	16.2798	16.0348	15.2509	19.9704	15.8039	15.5038	13.0971	15.8927	16.4191	11.0523	35.1557	47.6934	41.6907	35.6333	24.9215	35.8065	19.7751	29.8298	40.0418	39.0043	23.4309	24.0829	24.2896
TG(51:1)	TG	TAG(14:0)3 [M+NH4]+	C54H102O6	150.692	134.645	132.841	173.725	138.412	146.139	121.105	138.395	155.343	102.231	348.277	476.135	419.848	334.756	259.285	368.004	188.137	312.952	396.376	393.923	231.993	234.103	247.342
TG(51:2)	TG	TAG(14:0)3 [M+NH4]+	C54H100O6	470.849	509.052	498.287	620.628	522.884	505.237	432.786	488.331	546.294	386.499	1343.12	1892.15	1674.28	1295.06	1072.69	1427.32	770.791	1232.41	1599.21	1518.24	931.295	911.144	971.259
TG(51:3)	TG	TAG(14:0)3 [M+NH4]+	C54H98O6	1015.72	960.395	938.029	1103.09	942.275	841.721	736.862	835.542	909.971	650.391	1773.05	2367	2203.37	1710.14	1393.3	1807.47	975.554	1618.66	1987.4	1968.51	1242.9	1219.04	1285
TG(51:4)	TG	TAG(14:0)3 [M+NH4]+	C54H96O6	114.044	99.907	95.9492	132.382	99.3841	104.511	90.3481	105.109	115.102	76.0352	753.998	908.811	863.016	716.269	562.786	726.657	417.147	670.231	842.403	832.013	410.699	401.965	418.017
TG(51:5)	TG	TAG(14:0)3 [M+NH4]+	C54H94O6	97.3993	87.7642	87.0758	115.487	86.5817	94.1014	83.6806	96.0665	104.419	71.3086	491.605	548.398	529.238	449.346	371.321	421.115	274.879	444.172	576.567	539.433	267.895	260.233	267.96
TG(51:6)	TG	TAG(14:0)3 [M+NH4]+	C54H92O6	72.7039	66.5829	66.511	86.6663	63.1969	72.573	66.0706	73.1941	79.8088	55.9974	635.185	626.45	644.544	553.791	473.557	445.508	339.183	545.432	706.217	632.976	295.337	290.706	298.922
TG(51:7)	TG	TAG(14:0)3 [M+NH4]+	C54H90O6	22.2818	20.9588	20.4736	25.6898	19.3778	22.6456	20.44	22.9508	24.4497	16.6925	325.3	304.269	315.996	268.549	228.551	203.494	163.947	263.347	341.321	297.158	132.328	130.048	130.213
TG(51:8)	TG	TAG(14:0)3 [M+NH4]+	C54H88O6	7.40859	7.31172	7.35194	8.54206	6.80463	6.86847	6.69689	7.27004	7.80392	5.07538	116.12	101.475	105.141	88.4498	72.9062	63.9666	58.3585	89.4906	122.687	100.689	43.9441	41.8323	43.3243
TG(51:9)	TG	TAG(14:0)3 [M+NH4]+	C54H86O6	3.63152	4.03043	3.94572	4.52328	3.45642	3.66589	3.3256	3.7393	4.13675	2.76236	53.3196	43.1992	45.1848	38.6934	33.2281	27.4369	28.0397	43.6485	61.2757	46.6567	20.1668	18.9757	19.6335
TG(51:10)	TG	TAG(14:0)3 [M+NH4]+	C54H84O6	2.23644	2.29281	2.38094	2.84029	1.95143	2.23569	2.16398	2.12341	2.54535	1.75045	41.3325	33.9075	35.332	29.5325	24.2027	19.6698	22.3471	33.5159	46.1226	32.8857	14.6422	13.131	14.1797
TG(51:11)	TG	TAG(14:0)3 [M+NH4]+	C54H82O6	1.2957	0.834539	0.88713	1.6158	0.703604	0.780361	0.827125	0.78213	0.935623	0.569711	8.89135	6.88768	7.58342	6.04208	7.49742	4.46662	5.16448	7.36661	9.55808	7.44457	3.41743	3.16037	3.51959
TG(52:0)	TG	TAG(14:0)3 [M+NH4]+	C55H106O6	13.1778	13.0289	13.0917	15.9555	12.2921	12.7283	11.6506	13.4153	14.5301	9.40273	38.5538	48.8986	44.0152	37.9044	28.2121	36.7472	21.7572	36.7115	47.3107	45.1181	25.3926	23.7895	23.868
TG(52:1)	TG	TAG(14:0)3 [M+NH4]+	C55H104O6	154.321	138.487	132.988	181.076	138.326	145.223	124.375	144.919	152.619	103.257	431.599	553.226	504.18	419.151	321.395	421.535	236.511	385.809	499.366	494.554	275.76	267.516	285.212
TG(52:2)	TG	TAG(14:0)3 [M+NH4]+	C55H102O6	414.89	388.811	375.877	478.576	380.586	388.559	341.937	379.475	422.684	297.776	1367.79	1881.42	1740.4	1367.64	1093.35	1484.66	752.128	1294.59	1612.4	1503.71	932.859	912.535	978.932
TG(52:3)	TG	TAG(14:0)3 [M+NH4]+	C55H100O6	413.582	373.937	365.007	464.25	370.188	388.504	334.059	386.298	431.312	308.697	1714.04	2366.63	2200.19	1656.59	1374.28	1773.27	962.707	1569.86	1986.65	1903.57	1099.97	1075.59	1127.01
TG(52:4)	TG	TAG(14:0)3 [M+NH4]+	C55H98O6	170.572	155.614	145.598	192.61	154.19	150.874	128.166	148.138	157.52	112.244	843.418	1111.09	1022.58	818.633	630.149	845.736	451.267	744.318	919.828	896.602	491.883	482.584	501.796
TG(52:5)	TG	TAG(14:0)3 [M+NH4]+	C55H96O6	134.212	123.04	122.599	153.905	121.56	126.13	112.871	125.635	135.914	95.6436	570.8	679.284	634.479	531.403	428.075	514.319	312.769	505.407	637.76	619.69	320.849	316.541	328.891
TG(52:6)	TG	TAG(14:0)3 [M+NH4]+	C55H94O6	153.935	140.74	141.707	180.391	136.782	146.39	133.551	149.507	160.94	114.007	814.932	865.728	839.037	728.47	612.909	622.89	442.84	706.667	907.406	831.19	432.132	407.932	426.95
TG(52:7)	TG	TAG(14:0)3 [M+NH4]+	C55H92O6	49.4222	45.8245	45.8045	58.6105	43.4761	49.0957	44.1915	50.2499	53.3299	36.7329	565.765	543.265	557.275	474.381	409.251	377.781	295.582	463.894	605.041	535.468	248.41	243.778	248.444
TG(52:8)	TG	TAG(14:0)3 [M+NH4]+	C55H90O6	14.524	13.1366	13.1854	16.4463	12.3874	14.6154	12.7819	14.3619	15.8096	10.1688	187.588	176.592	182.267	153.221	128.573	114.137	93.6063	149.208	202.683	172.751	75.2286	73.3726	75.9535
TG(52:9)	TG	TAG(14:0)3 [M+NH4]+	C55H88O6	7.49961	7.14428	7.48247	8.72959	6.61111	7.65054	6.85066	7.55877	8.55284	5.74084	105.748	86.4651	85.8954	76.9026	66.8811	57.7423	56.0068	86.5388	117.416	91.6142	39.472	38.2395	39.1785
TG(52:10)	TG	TAG(14:0)3 [M+NH4]+	C55H86O6	4.6659	4.74941	4.84414	5.57029	4.06737	4.97095	4.43915	4.68492	5.41888	3.75265	116.132	92.9608	89.6184	76.7054	73.3917	59.5942	66.7515	96.1252	139.631	98.1654	42.0681	38.3813	39.3446
TG(52:11)	TG	TAG(14:0)3 [M+NH4]+	C55H84O6	0.676206	0.78638	0.725336	0.904889	0.581903	0.769471	0.728415	0.719756	0.859823	0.620306	29.758	25.1184	23.1976	20.9269	18.1122	16.8205	20.9035	30.3874	43.135	27.6303	10.8011	10.2603	10.5271
TG(52:12)	TG	TAG(14:0)3 [M+NH4]+	C55H82O6	0.025645	0.0418168	0.0481185	0.036602	0.0223878	0.0422214	0.0477012	0.0435285	0.0532727	0.0104618	8.24787	6.25669	6.15073	5.08517	4.77507	5.20784	5.4594	8.05236	10.958	7.17215	2.57375	2.4631	2.65076
TG(53:0)	TG	TAG(14:0)3 [M+NH4]+	C56H108O6	10.9109	10.1175	9.86059	12.7352	9.92491	10.3599	9.38464	10.5007	11.345	7.48379	35.0759	38.4252	34.3677	32.9356	23.8751	27.9656	20.1615	29.2016	41.2608	36.8203	19.9402	19.1811	19.9693
TG(53:1)	TG	TAG(14:0)3 [M+NH4]+	C56H106O6	128.895	116.065	113.619	151.848	112.272	120.029	107.414	124.973	135.585	90.4597	472.009	547.917	545.31	459.383	359.47	437.772	272.13	435.257	577.108	542.898	278.166	275.561	282.865
TG(53:2)	TG	TAG(14:0)3 [M+NH4]+	C56H104O6	412.132	435.042	451.752	536.57	441.859	456.743	395.614	443.254	474.59	344.439	1770.37	2402.4	2178.85	1740.27	1445.92	1827.79	1015.58	1633.66	2101.3	2031.3	1142.55	1146.07	1205.55
TG(53:3)	TG	TAG(14:0)3 [M+NH4]+	C56H102O6	726.614	686.297	685.817	795.398	671.579	636.432	556.685	626.022	674.265	487.413	2028.14	2804.06	2568.14	1972.15	1604.21	2146.19	1135.06	1865.5	2362.6	2259.65	1392.43	1381.51	1428.44
TG(53:4)	TG	TAG(14:0)3 [M+NH4]+	C56H100O6	122.626	107.056	100.213	139.43	105.001	111.958	94.9436	110.592	122.116	83.5374	787.769	1181.53	1044.87	786.311	601.068	843.331	430.531	698.788	889.795	863.407	473.462	461.152	489.294
TG(53:5)	TG	TAG(14:0)3 [M+NH4]+	C56H98O6	106.599	96.4105	90.3548	120.161	94.0257	99.5385	84.2246	95.0215	102.843	72.7854	549.823	696.102	638.444	518.937	398.386	514.976	277.361	460.461	579.096	576.885	305.328	300.534	315.383
TG(53:6)	TG	TAG(14:0)3 [M+NH4]+	C56H96O6	136.325	123.057	123.221	163.755	123.085	129.36	116.799	132.574	143.674	99.8399	880.157	1035.3	961.3	827.657	650.304	729.803	471.227	747.612	970.009	915.432	456.808	444.601	460.018
TG(53:7)	TG	TAG(14:0)3 [M+NH4]+	C56H94O6	95.2923	86.4379	84.7054	113.085	85.5262	91.967	80.7545	91.8714	98.4808	67.2882	953.603	1020.34	1004.12	834.097	675.441	710.463	487.438	779.358	1010.96	920.976	447.034	425.165	437.197
TG(53:8)	TG	TAG(14:0)3 [M+NH4]+	C56H92O6	31.4803	29.5165	29.5193	36.8058	27.6965	30.4889	27.713	30.6384	33.7077	22.4207	376.567	389.166	382.807	314.478	253.32	248.92	184.033	283.845	391.605	349.114	158.334	157.509	157.83
TG(53:9)	TG	TAG(14:0)3 [M+NH4]+	C56H90O6	15.0049	14.5526	14.2623	16.9812	13.3495	14.9745	13.4199	14.8608	15.9041	10.7749	163.088	150.523	153.489	125.112	105.44	97.0157	83.6465	123.517	175.015	145.693	66.041	65.0329	64.8072
TG(53:10)	TG	TAG(14:0)3 [M+NH4]+	C56H88O6	9.78033	9.9305	10.4217	11.5432	9.22889	9.88991	9.14057	9.98501	10.6693	7.45639	200.876	166.916	167.764	141.79	129.032	105.264	101.314	156.653	216.326	163.382	74.1669	67.1736	69.7981
TG(53:11)	TG	TAG(14:0)3 [M+NH4]+	C56H86O6	6.36257	6.86719	7.37484	8.08316	6.04457	6.18454	5.96502	6.29317	6.8773	4.59887	73.9535	63.4288	61.4724	52.2177	41.9055	32.0597	37.5962	52.3607	72.6168	52.8166	27.2378	25.4264	26.7671
TG(53:12)	TG	TAG(14:0)3 [M+NH4]+	C56H84O6	0.0481076	0.0450502	0.043392	0.0341573	0.0353715	0.0453311	0.0545216	0.0389105	0.0615492	0.0247733	1.09878	0.971308	1.12439	0.779698	0.937586	0.681253	0.809316	0.925186	1.47006	0.820958	0.43995	0.394306	0.42127
TG(54:0)	TG	TAG(14:0)3 [M+NH4]+	C57H110O6	8.38715	8.54376	8.45442	9.8606	8.09058	7.52071	7.30814	7.91614	8.99121	5.90609	34.339	40.1764	37.9662	32.8839	23.4845	30.2676	21.2435	30.8787	41.5705	40.4029	20.8035	20.3725	20.5031
TG(54:1)	TG	TAG(14:0)3 [M+NH4]+	C57H108O6	118.269	111.428	106.598	138.754	110.706	110.815	109.084	120.176	126.915	87.3837	446.11	494.005	478.54	430.62	335.431	380.426	265.314	422.685	577.384	504.167	260.909	248.683	259.564
TG(54:2)	TG	TAG(14:0)3 [M+NH4]+	C57H106O6	337.091	315.604	311.523	384.284	303.836	314.081	287.005	324.748	343.307	241.749	1795.14	2227.88	2133.06	1731.46	1450.02	1782.5	1042.71	1743.2	2184.35	2019.54	1103.89	1061.03	956.55
TG(54:3)	TG	TAG(14:0)3 [M+NH4]+	C57H104O6	388.35	354.074	351.861	434.176	349.504	376.018	333.207	379.557	403.489	292.156	2164.42	2837.05	2677.33	2065.45	1726.87	2252.26	1239.12	1996.21	2469.48	2486.75	1374.41	1353.65	1388.08
TG(54:4)	TG	TAG(14:0)3 [M+NH4]+	C57H102O6	123.592	111.249	110.503	145.357	113.078	106.628	93.5036	105.051	117.15	77.3386	706.699	1001.58	918.07	693.818	527.387	759.801	387.909	607.115	788.751	745.445	432.554	424.607	442.825
TG(54:5)	TG	TAG(14:0)3 [M+NH4]+	C57H100O6	82.6292	73.7247	73.1484	94.5286	73.5257	78.7641	67.8827	75.6521	85.1769	60.4625	405.921	560.939	501.306	398.916	306.538	400.636	221.349	354.542	452.08	447.391	240.288	236.728	249.305
TG(54:6)	TG	TAG(14:0)3 [M+NH4]+	C57H98O6	112.473	101.795	99.082	129.648	98.3994	107.984	91.5356	102.352	113.851	80.8924	565.107	706.719	653.564	528.848	422.939	490.125	290.332	468.644	605.721	585.572	320.275	305.143	322.676
TG(54:7)	TG	TAG(14:0)3 [M+NH4]+	C57H96O6	133.438	125.165	124.76	159.189	122.315	123.875	111.961	126.497	137.697	94.9855	876.949	992.54	948.194	795.628	651.02	674.086	463.647	739.871	939.123	864.887	449.355	433.424	449.502
TG(54:8)	TG	TAG(14:0)3 [M+NH4]+	C57H94O6	38.32	33.4679	32.7076	46.5206	32.6486	37.7483	33.9113	37.7481	41.0905	27.4166	428.824	449.472	443.821	379.218	313.889	315.851	222.051	357.102	460.091	422.81	200.654	188.785	197.224
TG(54:9)	TG	TAG(14:0)3 [M+NH4]+	C57H92O6	22.7256	20.4469	20.6757	26.5326	19.8174	23.7324	21.3686	23.6109	25.8437	17.7301	240.003	235.366	233.656	203.557	166.88	171.645	130.057	202.964	268.222	239.782	108.873	106.905	110.396
TG(54:10)	TG	TAG(14:0)3 [M+NH4]+	C57H90O6	24.3816	23.0048	23.3354	28.7485	21.7618	26.491	24.3019	26.0857	28.7416	19.0198	307.565	280.919	284.094	239.45	213.737	184.273	159.502	246.268	337.12	277.985	126.077	123.277	124.22
TG(54:11)	TG	TAG(14:0)3 [M+NH4]+	C57H88O6	10.9881	10.5242	11.0111	12.7841	9.49693	11.6501	10.2403	11.2556	12.6814	8.74563	158.683	133.484	138.34	112.938	99.1631	64.6927	76.5427	107.848	155.897	114.765	56.8322	51.8992	53.7398
TG(54:12)	TG	TAG(14:0)3 [M+NH4]+	C57H86O6	0.835242	0.921149	0.914908	0.978655	0.74391	0.895598	0.851053	0.84563	1.02922	0.674949	14.1487	12.8694	12.4472	10.6107	8.92927	6.14278	7.43008	10.8708	15.8955	11.7808	5.2439	4.79224	4.98315
TG(54:13)	TG	TAG(14:0)3 [M+NH4]+	C57H84O6	0.125133	0.108368	0.11759	0.159906	0.0928099	0.124768	0.1019	0.120625	0.105351	0.0886871	6.23525	5.3609	5.03263	4.30764	3.62453	2.29369	3.38135	5.15359	7.04697	4.20524	2.0453	1.67591	1.83207
TG(55:0)	TG	TAG(14:0)3 [M+NH4]+	C58H112O6	5.9784	5.60819	5.70391	7.07498	5.73143	5.71027	5.63858	5.90721	6.62842	3.95398	26.31	32.7094	29.3746	26.911	18.8513	23.455	16.6063	23.5975	37.1986	30.8925	15.8924	16.5389	15.965
TG(55:1)	TG	TAG(14:0)3 [M+NH4]+	C58H110O6	74.82	68.7589	70.1705	85.3187	65.7337	72.0955	70.0932	74.9237	84.91	55.3493	367.201	408.247	384.063	351.955	264.298	308.281	230.003	347.824	466.404	424.559	215.29	208.227	204.427
TG(55:2)	TG	TAG(14:0)3 [M+NH4]+	C58H108O6	264.372	248.598	248.92	279.454	235.517	247.421	233.753	257.427	269.846	197.694	1468.71	1673.93	1689.98	1421.33	1192.58	1339.48	911.628	1493.46	1835.37	1743.72	871.084	823.707	835.335
TG(55:3)	TG	TAG(14:0)3 [M+NH4]+	C58H106O6	347.906	338.769	339.456	392.22	322.558	323.236	300.71	332.764	349.232	250.606	1958.42	2357.27	2316.88	1845.95	1514.29	1909.04	1135.84	1840.71	2307	2191.92	1198.13	1147.63	1184.92
TG(55:4)	TG	TAG(14:0)3 [M+NH4]+	C58H104O6	67.1362	60.7534	59.0787	80.6462	60.5793	64.4617	54.6178	62.3181	68.1494	46.9913	576.842	792.384	731.631	556.586	433.605	601.204	307.597	497.226	632.188	605.336	343.581	345.235	355.284
TG(55:5)	TG	TAG(14:0)3 [M+NH4]+	C58H102O6	52.656	47.7137	45.757	64.369	46.5675	50.2628	44.1935	49.1676	56.5245	38.9438	332.666	444.344	410.874	319.547	257.519	318.663	173.959	278.071	370.619	353.02	199.058	190.248	199.546
TG(55:6)	TG	TAG(14:0)3 [M+NH4]+	C58H100O6	72.7108	66.274	62.7369	86.6699	63.9709	69.4005	60.5186	68.9217	74.882	53.1367	485.749	645.405	610.737	470.198	376.626	430.13	252.587	408.365	528.904	497.414	273.393	268.576	280.158
TG(55:7)	TG	TAG(14:0)3 [M+NH4]+	C58H98O6	97.9345	88.9698	86.7956	114.715	86.1637	97.4016	83.7771	94.8925	104.104	71.9271	864.758	1042.66	1008.5	802.582	631.275	713.634	415.708	682.334	868.412	825.167	445.556	434.549	445.224
TG(55:8)	TG	TAG(14:0)3 [M+NH4]+	C58H96O6	93.3399	90.1892	89.2074	114.079	88.1101	85.6294	77.6104	88.4023	94.2886	64.1135	681.913	816.301	754.576	633.881	487.813	562.797	351.94	545.203	725.041	672.598	336.167	326.479	338.168
TG(55:9)	TG	TAG(14:0)3 [M+NH4]+	C58H94O6	61.607	57.016	57.2018	73.3501	56.6595	58.5411	54.8886	58.4574	64.8405	43.6966	450.922	486.186	475.345	407.731	320.291	353.711	237.071	372.753	501.336	456.305	219.764	214.351	217.318
TG(55:10)	TG	TAG(14:0)3 [M+NH4]+	C58H92O6	55.8759	51.9974	53.9152	64.7676	50.4204	56.744	53.3748	57.3062	63.2975	42.3235	660.013	675.291	650.593	538.999	450.478	471.674	342.357	530.139	719.096	605.902	283.927	279.755	283.466
TG(55:11)	TG	TAG(14:0)3 [M+NH4]+	C58H90O6	16.0752	15.907	16.7615	18.4516	14.7949	15.7381	14.9371	15.6598	17.0791	11.9233	312.772	307.424	309.386	229.08	209.118	141.476	148.805	223.099	315.391	241.32	114.141	109.492	112.402
TG(55:12)	TG	TAG(14:0)3 [M+NH4]+	C58H88O6	0.140874	0.0636252	0.144471	0.139755	0.0819447	0.100646	0.165266	0.166662	0.193777	0.138414	6.79686	5.07877	5.3637	3.88954	3.7553	3.47167	3.31701	4.77968	6.56923	4.32679	1.92036	1.84534	1.84068
TG(55:13)	TG	TAG(14:0)3 [M+NH4]+	C58H86O6		0.0068845		0.00936966			0.00677			0.0142837	1.38979	0.735815	1.09676	0.800275	0.539815	1.35308	1.02589	0.880361	0.176104	0.255189	0.232499	0.312409	0.307432
TG(56:0)	TG	TAG(14:0)3 [M+NH4]+	C59H114O6	3.96176	3.8919	3.81672	5.11529	3.93394	3.89891	3.45355	4.09593	4.2835	2.75026	23.6292	28.589	26.5031	24.7684	17.0346	22.2726	15.759	20.7242	32.6882	27.8862	14.2686	14.535	13.1582
TG(56:2)	TG	TAG(14:0)3 [M+NH4]+	C59H110O6	210.161	200.687	207.333	232.771	192.669	195.043	184.552	202.641	220.628	153.565	1155.64	1300.8	1289.17	1095.85	896.587	1002.81	732.955	1119.79	1452.38	1342.52	681.173	642.007	641.598
TG(56:3)	TG	TAG(14:0)3 [M+NH4]+	C59H108O6	176.729	164.012	167.791	195.461	155.179	171.777	161.265	182.229	190.308	136.802	1510.29	1710.93	1760.48	1448.71	1172.55	1403.48	919.595	1472.89	1841.67	1733.29	852.404	804.566	835.035
TG(56:4)	TG	TAG(14:0)3 [M+NH4]+	C59H106O6	57.855	53.668	54.1767	68.2269	53.5808	53.4489	47.5537	51.9492	56.0942	37.1792	557.733	693.852	688.511	525.359	410.38	524.173	301.461	474.432	586.594	565.7	312.139	305.038	316.983
TG(56:5)	TG	TAG(14:0)3 [M+NH4]+	C59H104O6	41.655	38.4178	37.6126	48.6506	37.1968	40.1401	35.4008	39.295	42.1185	30.6101	262.068	348.286	330.024	258.146	205.585	259.569	145.888	233.912	298.905	281.436	161.67	161.282	164.418
TG(56:6)	TG	TAG(14:0)3 [M+NH4]+	C59H102O6	40.6788	36.4983	35.5533	48.8789	35.7459	40.3851	33.9718	38.6426	45.0187	30.3692	307.533	420.675	379.672	295.157	240.595	285.222	166.332	268.999	344.64	327.424	184.982	178.417	186.237
TG(56:7)	TG	TAG(14:0)3 [M+NH4]+	C59H100O6	53.6012	50.3835	45.5918	65.2918	46.4216	53.957	46.3753	51.5931	57.3591	40.5319	582.688	766.347	695.748	543.273	432.187	497.192	300.816	487.314	617.008	580.843	304.847	304.123	319.349
TG(56:8)	TG	TAG(14:0)3 [M+NH4]+	C59H98O6	43.2108	37.8117	37.0739	51.0736	36.8369	42.2343	36.7253	43.054	46.8498	31.321	595.24	729.329	677.78	547.801	422.512	506.758	309.035	480.999	621.619	579.278	288.921	281.178	297.905
TG(56:9)	TG	TAG(14:0)3 [M+NH4]+	C59H96O6	42.1334	38.3483	38.1616	51.583	37.2623	41.1199	37.1758	42.1464	46.4946	31.3085	477.466	540.935	514.916	428.529	330.702	392.296	249.905	387.085	521.743	471.046	227.109	215.977	226.669
TG(56:10)	TG	TAG(14:0)3 [M+NH4]+	C59H94O6	49.2111	45.7849	46.6504	62.4454	43.8487	49.9541	45.3272	50.6477	56.0956	37.1875	511.237	546.414	514.614	433.219	351.606	373.837	263.883	413.545	556.421	478.185	229.721	223.582	228.675
TG(56:11)	TG	TAG(14:0)3 [M+NH4]+	C59H92O6	18.9468	17.0122	17.1027	22.4813	16.1837	20.7672	17.8218	20.6254	22.4979	14.6603	342.06	348.256	342.649	283.314	239.323	223.046	174.697	282.112	372.363	312.096	140.428	137.314	138.761
TG(56:12)	TG	TAG(14:0)3 [M+NH4]+	C59H90O6	4.54347	4.51206	4.53428	5.56539	4.14495	5.05833	4.53189	5.28112	5.49423	3.86093	61.9454	56.7359	55.5225	45.6406	39.3908	31.2943	29.9854	45.9416	65.6451	50.0476	23.4587	21.3536	22.2437
TG(56:13)	TG	TAG(14:0)3 [M+NH4]+	C59H88O6	1.63206	1.61463	1.68752	1.89918	1.396	1.77911	1.72869	1.80805	2.10041	1.43125	18.979	16.3461	16.1274	12.8575	10.9321	8.44648	9.39281	13.0466	21.0444	14.8633	7.29221	6.19589	6.8896
TG(57:0)	TG	TAG(14:0)3 [M+NH4]+	C60H116O6	2.36325	2.07656	2.07079	2.65475	2.37245	2.30298	2.1829	2.31556	2.28155	1.42679	15.6463	16.4923	17.3975	14.4499	10.8323	11.3737	9.27856	13.0523	21.5863	17.8934	8.48342	8.95093	7.8198
TG(57:1)	TG	TAG(14:0)3 [M+NH4]+	C60H114O6	42.5128	39.6936	40.8539	50.0847	39.6166	44.421	40.3198	43.5447	49.0894	32.3581	339.827	413.213	400.943	326.371	247.617	313.345	238.426	318.148	499.811	417.321	202.307	199.569	192.917
TG(57:2)	TG	TAG(14:0)3 [M+NH4]+	C60H112O6	116.719	110.688	112.793	131.797	105.161	117.735	112.42	124.646	136.992	92.6766	992.022	1109.71	1109.27	956.623	758.181	864.444	645.662	960.689	1259.92	1167.61	569.709	545.679	535.03
TG(57:3)	TG	TAG(14:0)3 [M+NH4]+	C60H110O6	95.1876	92.5778	95.2514	106.873	88.0371	87.5202	83.2465	93.2211	97.271	67.5652	743.294	827.271	845.547	707.167	560.089	672.641	464.16	703.471	887.367	825.738	413.915	385.545	396.255
TG(57:4)	TG	TAG(14:0)3 [M+NH4]+	C60H108O6	24.7271	24.1112	24.1798	30.9683	22.8952	24.8627	23.0819	25.4165	26.2682	18.2481	348.96	421.162	427.198	336.62	267.659	320.408	199.509	317.241	401.897	369.195	191.847	183.144	185.162
TG(57:5)	TG	TAG(14:0)3 [M+NH4]+	C60H106O6	23.1009	20.4139	20.5272	27.0302	19.9277	23.3647	20.4191	22.412	24.5775	17.4196	177.575	211.102	201.224	167.131	139.148	163.133	96.2101	156.697	197.769	184.644	101.612	101.066	105.352
TG(57:6)	TG	TAG(14:0)3 [M+NH4]+	C60H104O6	24.3471	22.2334	22.7963	29.9855	22.3813	23.5619	20.3204	23.0984	25.6371	17.1445	139.55	184.707	173.91	136.837	111.204	129.393	72.812	121.037	160.479	149.133	84.9169	84.9917	88.4335
TG(57:7)	TG	TAG(14:0)3 [M+NH4]+	C60H102O6	19.4489	17.2153	16.8793	22.7973	17.0358	20.0065	16.9442	19.8881	22.5878	15.7474	168.339	229.41	206.553	160.447	128.249	150.032	81.5702	135.951	178.887	168.514	95.2828	93.1377	95.9672
TG(57:8)	TG	TAG(14:0)3 [M+NH4]+	C60H100O6	21.606	19.8193	18.9909	24.6815	18.9823	20.2678	16.813	19.3898	20.6949	14.8892	166.836	216.176	197.865	157.192	117.326	146.408	77.2618	127.345	165.513	159.486	89.7271	87.3789	91.3509
TG(57:9)	TG	TAG(14:0)3 [M+NH4]+	C60H98O6	31.2494	28.5773	30.0415	36.7041	28.3698	30.2565	27.5228	29.5751	34.1719	22.0819	226.949	263.277	255.842	212.363	166.365	197.385	115.717	186.904	242.696	232.73	119.139	116.069	119.658
TG(57:10)	TG	TAG(14:0)3 [M+NH4]+	C60H96O6	59.4164	56.6115	58.3293	71.28	55.2268	58.6463	53.3612	58.2958	62.72	43.9807	495.381	569.267	549.317	444.342	355.587	400.592	265.326	411.088	557.977	487.31	247.355	239.112	248.065
TG(57:11)	TG	TAG(14:0)3 [M+NH4]+	C60H94O6	92.8296	86.5841	91.5943	107.874	86.4232	88.8321	82.6609	88.3062	99.8289	66.0935	581.236	624.221	615.255	504.674	401.804	417.851	293.449	459.482	599.104	537.051	277.784	273.841	282.66
TG(57:12)	TG	TAG(14:0)3 [M+NH4]+	C60H92O6	0.868221	0.865476	0.99551	1.20087	0.918817	1.36594	1.25502	1.21738	1.63506	1.01634	15.7664	13.9693	15.6937	12.3871	10.1519	11.5969	8.81893	14.8342	19.2076	17.933	7.09471	6.92953	6.98901
TG(57:13)	TG	TAG(14:0)3 [M+NH4]+	C60H90O6	0.142164	0.120046	0.109736	0.141366	0.109162	0.270138	0.182786	0.208597	0.246642	0.152935	2.10379	1.77878	1.62676	1.38731	1.28492	1.56523	1.03427	1.90517	2.9204	1.80807	0.828041	0.902883	0.872453
TG(58:0)	TG	TAG(14:0)3 [M+NH4]+	C61H118O6	1.19122	1.10661	1.13043	1.48431	1.33632	1.20588	1.13629	1.24834	1.31901	0.707856	9.63075	8.7077	8.11311	9.27654	5.8465	7.00805	5.73193	7.34104	12.2431	10.7258	4.84458	4.42952	4.57975
TG(58:2)	TG	TAG(14:0)3 [M+NH4]+	C61H114O6	105.273	99.7528	103.627	122.071	95.6253	105.027	96.8018	105.167	116.207	78.4737	868.411	961.413	976.76	833.663	649.807	756.459	576.861	814.582	1134.87	1016.85	498.269	485.68	462.026
TG(58:3)	TG	TAG(14:0)3 [M+NH4]+	C61H112O6	41.0161	38.6729	38.6996	46.8832	36.6635	40.9617	38.1202	42.62	45.4477	30.5194	448.619	499.701	494.672	425.457	323.558	401.733	283.895	416.519	545.084	501.648	235.135	228.562	225.68
TG(58:4)	TG	TAG(14:0)3 [M+NH4]+	C61H110O6	18.2445	17.1738	17.6752	21.3451	16.2098	17.4507	16.0008	18.5407	19.1532	12.7282	241.583	271.441	274.667	226.195	174.521	203.747	140.071	214.962	271.102	248.441	122.488	117.169	120.243
TG(58:5)	TG	TAG(14:0)3 [M+NH4]+	C61H108O6	17.4427	16.3225	16.2938	20.6806	15.2176	16.6414	16.1253	16.9289	18.3159	13.1222	127.354	139.614	146.752	116.88	99.1108	104.548	68.7692	111.848	141.458	132.036	67.7258	65.0435	68.7909
TG(58:6)	TG	TAG(14:0)3 [M+NH4]+	C61H106O6	10.4127	9.7244	9.3145	12.4787	9.12939	10.8006	9.35854	10.5541	11.4375	7.82655	83.6804	102.299	102.67	76.6757	65.1587	72.1433	45.2185	71.3674	90.7616	84.5291	47.6577	46.4042	48.7294
TG(58:7)	TG	TAG(14:0)3 [M+NH4]+	C61H104O6	9.32507	8.83154	9.29832	11.7021	8.5765	9.40198	8.34445	9.21889	9.82525	6.77656	73.8383	95.4633	88.3322	67.9449	53.6699	62.2695	36.0821	57.8829	77.0158	69.1897	40.4634	43.3374	42.4502
TG(58:8)	TG	TAG(14:0)3 [M+NH4]+	C61H102O6	4.61838	4.19835	3.97006	5.51638	3.74527	4.82656	3.94014	4.69876	5.27561	3.66144	93.9205	125.698	123.248	90.9722	72.1964	75.9771	45.2761	74.5758	95.1057	87.7803	48.6406	46.7387	50.6258
TG(58:9)	TG	TAG(14:0)3 [M+NH4]+	C61H100O6	10.7989	9.96195	9.11203	12.5978	8.64373	11.5061	9.63488	10.8446	12.1885	8.63085	174.211	213.77	199.14	164.533	133.744	142.739	86.5001	146.082	184.049	172.077	89.0168	87.1713	88.8088
TG(58:10)	TG	TAG(14:0)3 [M+NH4]+	C61H98O6	27.3751	24.7699	25.4198	32.9852	24.1549	28.3902	24.741	28.5651	31.0826	20.9948	446.763	510.258	480.662	393.815	321.508	346.904	227.066	348.083	480.105	425.133	206.729	203.5	207.621
TG(58:11)	TG	TAG(14:0)3 [M+NH4]+	C61H96O6	42.4634	38.3764	40.5993	54.5672	38.3362	48.7225	41.3085	47.5853	53.2875	34.7626	988.513	1087.27	1067.95	857.126	695.637	734.209	516.08	796.716	1067.32	903.883	448.425	420.947	431.46
TG(58:12)	TG	TAG(14:0)3 [M+NH4]+	C61H94O6	31.0779	29.4149	30.3013	39.8683	28.7735	33.2492	29.1522	33.0026	37.173	22.6817	895.292	933.205	869.86	713.876	572.099	609.708	438.284	663.737	931.119	766.508	345.704	342.228	346.883
TG(58:13)	TG	TAG(14:0)3 [M+NH4]+	C61H92O6	14.3269	13.7178	13.8132	16.4343	12.68	16.1764	13.4315	15.2781	17.5517	11.1301	237.54	243.017	233.61	191.729	160.325	154.06	122.263	193.556	267.27	218.83	96.3219	93.5066	92.8492
TG(58:14)	TG	TAG(14:0)3 [M+NH4]+	C61H90O6	5.6293	5.19166	5.76481	6.73361	5.15295	6.3795	5.34049	5.8989	7.09037	4.51018	77.3529	67.2578	64.6472	52.8577	46.4555	43.057	39.0159	60.3562	86.5541	66.5893	30.2907	27.1724	29.0387
TG(59:0)	TG	TAG(14:0)3 [M+NH4]+	C62H120O6	0.805022	0.709086	0.755626	0.925093	0.853983	0.810421	0.758545	0.837299	0.771919	0.519277	7.53632	8.91798	8.0979	7.03522	5.96587	6.91146	5.50216	5.86336	10.9241	9.93623	4.37454	3.74482	3.79821
TG(59:1)	TG	TAG(14:0)3 [M+NH4]+	C62H118O6	14.4924	13.011	14.1493	16.7083	13.4697	15.3366	13.7686	14.9746	16.5027	10.4035	145.507	148.872	143.462	134.939	102.939	107.344	91.3705	124.437	197.423	153.249	80.2097	72.8951	69.3173
TG(59:2)	TG	TAG(14:0)3 [M+NH4]+	C62H116O6	49.5117	46.2767	49.2328	58.6699	45.3116	53.8091	48.6743	52.4322	59.1668	39.6911	582.258	634.194	646.571	546.585	427.857	486.18	386.746	531.156	756.342	670.242	319.271	303.067	295.201
TG(59:3)	TG	TAG(14:0)3 [M+NH4]+	C62H114O6	27.423	26.0906	26.8886	32.2256	25.2816	25.3034	23.756	25.9786	27.8961	18.5781	301.27	340.536	342.761	282.825	210.105	258.372	181.723	258.667	358.795	324.449	155.355	152.954	147.419
TG(59:4)	TG	TAG(14:0)3 [M+NH4]+	C62H112O6	10.8432	10.279	10.9879	13.0235	9.94497	11.3578	10.8694	11.7321	12.9508	8.76607	117.108	127.596	131.201	111.098	88.1658	99.0082	69.9082	107.255	142.906	126.689	62.051	59.553	58.9029
TG(59:5)	TG	TAG(14:0)3 [M+NH4]+	C62H110O6	10.592	9.83744	9.90398	12.7079	9.29035	10.5856	10.3692	11.3129	11.8777	8.39024	89.7552	95.838	97.2504	83.3936	68.0003	74.2678	51.4918	80.668	102.801	94.8276	48.8684	43.7615	46.9904
TG(59:6)	TG	TAG(14:0)3 [M+NH4]+	C62H108O6	9.96281	9.15092	9.35241	11.2025	9.01513	9.39813	8.90062	9.9526	10.5939	7.0681	60.1095	67.1153	66.8365	54.5805	43.8895	48.3544	32.1213	53.107	67.9197	61.0263	33.9706	31.7064	32.2539
TG(59:7)	TG	TAG(14:0)3 [M+NH4]+	C62H106O6	2.0338	1.85575	1.70021	2.59244	1.84447	2.30944	1.95558	2.05725	2.45752	1.58128	22.8786	29.7169	26.5655	21.4453	16.9227	20.876	11.504	18.8014	23.4421	22.7997	12.8532	12.4609	13.2208
TG(59:8)	TG	TAG(14:0)3 [M+NH4]+	C62H104O6	1.82643	1.57713	1.59958	2.24085	1.5536	1.89443	1.46926	1.48413	1.86391	1.23554	16.6112	24.7115	23.9522	15.9536	13.5869	15.5784	9.18861	14.4365	18.3458	18.1891	9.96485	10.5762	10.0054
TG(59:9)	TG	TAG(14:0)3 [M+NH4]+	C62H102O6	3.18815	3.13622	3.13347	3.95544	2.99546	3.24989	2.99556	3.09058	3.56979	2.4302	20.8272	26.9649	24.0491	18.8832	15.5033	18.0843	9.94746	17.8161	23.1423	22.8014	12.2788	11.7837	12.4608
TG(59:10)	TG	TAG(14:0)3 [M+NH4]+	C62H100O6	6.39492	5.94445	6.49788	7.41622	5.58349	6.33474	5.36695	6.13818	6.80697	4.60623	36.7722	53.1942	46.5038	36.6349	30.1797	34.0875	19.065	31.686	41.7821	38.1774	21.1481	20.953	20.8853
TG(59:11)	TG	TAG(14:0)3 [M+NH4]+	C62H98O6	15.1524	14.1843	15.8575	17.9659	13.828	14.7927	13.5284	15.0889	16.6213	10.9352	75.4828	95.896	87.5471	66.6076	52.1548	65.5746	40.678	62.041	80.8733	71.959	41.9562	40.3265	43.564
TG(59:12)	TG	TAG(14:0)3 [M+NH4]+	C62H96O6	0.298924	0.324968	0.340457	0.469427	0.294161	0.442889	0.375031	0.468015	0.493574	0.410902	6.41828	6.72962	7.8637	5.32553	4.09909	5.09279	3.83595	5.8471	8.124	7.07965	3.59459	3.14786	3.42249
TG(59:13)	TG	TAG(14:0)3 [M+NH4]+	C62H94O6	0.159696	0.234395	0.194426	0.183073	0.201053	0.335449	0.210359	0.328763	0.45552	0.215287	4.82196	5.00447	5.41892	4.1415	3.7916	4.29814	3.92475	5.87977	7.74027	5.32876	2.0382	2.68805	2.61148
TG(59:14)	TG	TAG(14:0)3 [M+NH4]+	C62H92O6	0.179176	0.188035	0.205966	0.283696	0.15591	0.36807	0.333648	0.346088	0.433668	0.247008	7.09281	6.31202	6.95097	5.50323	4.86633	6.58225	5.30952	7.9831	11.5468	8.31747	3.30646	2.93267	3.03689
TG(60:0)	TG	TAG(14:0)3 [M+NH4]+	C63H122O6	0.455075	0.40539	0.439318	0.521446	0.50793	0.475397	0.437089	0.470756	0.482239	0.300043	5.16607	4.86706	4.53023	4.42503	3.34646	3.49972	3.14407	3.74789	6.13517	5.93724	2.34595	2.17441	2.11498
TG(60:1)	TG	TAG(14:0)3 [M+NH4]+	C63H120O6	8.54386	6.75066	7.14768	9.24296	7.41994	7.92267	8.34565	9.23013	9.85724	5.79265	104.364	97.2689	108.947	94.6585	73.9083	77.7591	66.6881	87.4207	138.311	122.055	53.9491	50.3398	49.257
TG(60:2)	TG	TAG(14:0)3 [M+NH4]+	C63H118O6	36.1039	33.1455	36.926	42.7199	33.2533	36.4054	34.3437	36.4672	39.8593	26.2244	381.511	381.972	401.156	338.29	271.3	280.189	240.852	321.191	480.946	424.505	202.936	185.966	184.903
TG(60:3)	TG	TAG(14:0)3 [M+NH4]+	C63H116O6	8.70471	8.41864	8.77454	10.7507	8.15936	8.80685	8.25284	8.75137	9.99421	6.83407	174.367	187.881	198.483	164.142	125.601	142.716	107.69	150.123	204.031	181.638	86.3182	82.669	80.8917
TG(60:4)	TG	TAG(14:0)3 [M+NH4]+	C63H114O6	6.9706	6.47058	6.43101	7.89084	6.13937	6.87056	6.69858	7.18911	8.02938	5.21126	85.5063	93.7268	91.6405	80.5461	65.0486	71.5603	52.0693	81.9882	105.337	95.1026	44.1801	42.9576	42.3654
TG(60:5)	TG	TAG(14:0)3 [M+NH4]+	C63H112O6	9.44352	8.64472	8.7648	11.129	8.38321	9.03741	8.33365	9.51655	10.177	7.15701	76.6901	79.9857	78.3785	68.0459	56.8213	60.1032	44.4354	64.8903	89.3337	81.8411	39.5357	37.0191	36.969
TG(60:6)	TG	TAG(14:0)3 [M+NH4]+	C63H110O6	6.64982	6.01025	5.88206	7.96336	5.61782	6.85177	6.34274	7.40217	7.35625	5.38021	56.2927	62.9446	59.9481	49.076	40.9705	45.5938	31.3838	50.7144	63.7213	57.6063	29.2139	26.6857	28.6209
TG(60:7)	TG	TAG(14:0)3 [M+NH4]+	C63H108O6	2.7875	2.71014	2.49779	3.14746	2.56298	2.58142	2.25939	2.62527	2.60888	1.82795	18.7781	21.7175	22.5589	16.8432	12.7079	15.0078	10.1186	14.0356	19.036	17.9873	9.81994	9.73409	10.2204
TG(60:8)	TG	TAG(14:0)3 [M+NH4]+	C63H106O6	0.742945	0.711504	0.766375	0.957663	0.69303	0.734545	0.736157	0.737774	0.7952	0.605678	7.34746	10.2147	9.82251	7.75746	5.72202	6.68001	3.50835	5.82581	8.51975	7.43681	4.58758	4.27032	4.36202
TG(60:9)	TG	TAG(14:0)3 [M+NH4]+	C63H104O6	0.727059	0.604572	0.535594	0.635333	0.547984	0.54084	0.444858	0.574024	0.57204	0.404757	9.1582	11.342	10.7854	7.85164	6.19271	6.00538	4.11866	6.69937	7.85811	8.39268	4.51187	4.20696	5.09247
TG(60:10)	TG	TAG(14:0)3 [M+NH4]+	C63H102O6	0.891219	0.898107	0.783871	1.25335	0.722465	0.953996	0.759119	0.872126	1.24907	0.664077	16.2485	20.6546	19.249	14.7906	12.2094	12.6918	7.48806	12.3782	15.3285	14.9243	8.24	8.51752	8.16308
TG(60:11)	TG	TAG(14:0)3 [M+NH4]+	C63H100O6	1.50628	1.57791	1.60054	2.10459	1.53518	1.62755	1.58673	1.70369	1.85617	1.3327	37.0012	45.4209	46.2088	36.7458	28.3653	28.2819	19.3778	28.0215	36.9695	36.48	18.2728	17.2914	19.7983
TG(60:12)	TG	TAG(14:0)3 [M+NH4]+	C63H98O6	4.07088	3.91794	4.17674	5.43532	3.88742	4.63926	3.71839	4.49238	5.08427	3.33603	109.947	125.621	123.104	101.394	79.1533	80.2331	58.089	89.3431	119.286	98.1723	51.5358	48.2568	48.7067
TG(60:13)	TG	TAG(14:0)3 [M+NH4]+	C63H96O6	10.7213	10.4553	11.2122	14.0717	10.0919	13.3446	11.2808	12.4944	15.0576	9.56213	296.427	301.542	294.058	244.141	208.94	196.635	152.268	237.607	326.572	267.83	127.734	124.179	126.562
TG(60:14)	TG	TAG(14:0)3 [M+NH4]+	C63H94O6	16.5357	16.3333	16.6371	21.2954	15.3441	20.8132	16.8494	19.4134	22.9309	14.2543	703.864	688.978	623.115	512.72	458.457	457.619	357.844	576.626	796.08	573.373	259.958	253.3	257.172
TG(60:15)	TG	TAG(14:0)3 [M+NH4]+	C63H92O6	27.0965	27.5604	29.0439	37.2385	25.6556	33.8448	28.3627	32.5258	36.7075	22.8276	1283.04	1177.21	1140.86	905.998	809.131	795.08	671.158	1017.73	1426.2	1075.52	466.811	449.442	453.556
TG(60:16)	TG	TAG(14:0)3 [M+NH4]+	C63H90O6	0.0808514	0.119882	0.0856495	0.177969	0.082892	0.184002	0.0580446	0.172522	0.138907	0.0583416	13.0721	12.0599	13.0161	9.24635	8.6856	6.61592	6.47567	11.6921	15.1161	11.3274	4.41355	4.39321	4.1973
TG(61:0)	TG	TAG(14:0)3 [M+NH4]+	C64H124O6	0.206727	0.215393	0.270844	0.30993	0.258836	0.21765	0.240416	0.259272	0.270185	0.108215	3.52605	3.89053	3.70304	3.37156	2.22244	2.9821	2.46639	3.00012	5.45611	4.2278	1.73112	1.58581	1.4532
TG(61:1)	TG	TAG(14:0)3 [M+NH4]+	C64H122O6	5.84964	5.4882	5.83544	6.71265	5.101	6.23105	5.7613	5.98721	6.67085	4.25837	77.219	77.3821	78.5232	68.148	53.9005	56.9816	50.186	61.98	103.965	90.6514	38.8693	31.8975	33.5421
TG(61:2)	TG	TAG(14:0)3 [M+NH4]+	C64H120O6	21.4305	19.7151	22.2449	25.3001	19.8763	22.8282	20.751	22.3739	24.3458	15.7474	269.654	263.063	278.727	239.553	197.904	190.494	170.82	222.398	339.064	303.033	138.969	127.75	123.413
TG(61:3)	TG	TAG(14:0)3 [M+NH4]+	C64H118O6	5.54228	5.19579	5.45917	6.77099	5.11956	5.75764	5.5743	5.80189	6.40518	4.0301	119.983	127.417	135.079	112.186	85.8647	90.0971	71.8917	99.3104	141.08	126.489	57.5306	54.0213	52.9714
TG(61:4)	TG	TAG(14:0)3 [M+NH4]+	C64H116O6	4.13415	3.97766	4.09897	4.83394	3.69851	4.26887	4.14242	4.26586	4.98059	3.25762	50.4889	51.7929	53.5338	47.8264	37.2026	39.2401	31.5085	45.6986	62.6689	54.2635	26.2836	24.6062	24.5176
TG(61:5)	TG	TAG(14:0)3 [M+NH4]+	C64H114O6	4.38931	4.17648	4.29851	5.00305	3.99634	4.51344	4.15147	4.66863	5.35574	3.58557	42.2027	46.7163	44.4511	39.7342	33.3374	34.7944	27.1975	39.757	56.4662	47.0133	23.4105	23.1083	21.156
TG(61:6)	TG	TAG(14:0)3 [M+NH4]+	C64H112O6	5.67695	5.2676	5.47993	6.80968	4.9393	5.50259	5.36255	5.65638	6.54965	4.34827	38.686	42.2027	41.0975	33.1193	26.5038	29.5276	22.6701	33.9381	43.9602	37.1557	20.2212	19.2883	18.5927
TG(61:7)	TG	TAG(14:0)3 [M+NH4]+	C64H110O6	0.569117	0.44708	0.604881	0.654515	0.507775	0.575731	0.39576	0.640978	0.664609	0.458073	6.70352	8.05011	7.01178	4.73508	4.80332	5.03258	3.17278	5.56104	7.41432	5.74809	3.0222	3.13274	3.05452
TG(61:8)	TG	TAG(14:0)3 [M+NH4]+	C64H108O6	0.164897	0.154293	0.221299	0.209626	0.165044	0.223365	0.101905	0.23109	0.115075	0.182491	2.71194	3.09966	2.602	2.09794	1.49545	1.67087	1.09946	2.07191	2.17305	2.47763	1.17464	1.4417	1.32313
TG(61:9)	TG	TAG(14:0)3 [M+NH4]+	C64H106O6	0.129845	0.0981663	0.0965048	0.0823565	0.0970816	0.118013	0.184554	0.0913845	0.156521	0.102888	1.10145	1.63102	1.67871	1.04349	1.0291	1.22818	0.648081	1.24247	1.10644	0.885837	0.768488	0.731117	0.844074
TG(61:10)	TG	TAG(14:0)3 [M+NH4]+	C64H104O6	0.0528386	0.152907	0.168685	0.238329	0.056149	0.172796	0.166878	0.157943	0.14114	0.0694242	1.34862	2.01598	1.49141	1.3281	1.00257	1.25954	0.665332	1.09949	1.10875	0.845718	0.729671	0.522822	0.981745
TG(61:11)	TG	TAG(14:0)3 [M+NH4]+	C64H102O6	0.102404	0.0418123	0.119276	0.264699	0.161406	0.135824	0.11245	0.105156	0.128881	0.0729893	1.08325	2.00218	1.3524	1.6729	1.22883	1.35606	0.340974	0.765529	1.39596	0.626521	0.473636	0.832552	0.635428
TG(61:12)	TG	TAG(14:0)3 [M+NH4]+	C64H100O6	0.14268	0.0452625	0.0917783	0.180537	0.145617	0.156583	0.0982708	0.10753	0.109465	0.0738147	1.32025	2.43243	2.47754	1.56381	0.982533	1.42927	0.66153	0.780731	1.33167	1.16934	1.04199	1.0539	1.12852
TG(61:14)	TG	TAG(14:0)3 [M+NH4]+	C64H96O6			0.0561458	0.0356045		0.0309183	0.0420098	0.111064	0.0706619	0.0298837	0.714941	0.499017	1.02579	0.295608	0.689457	0.25781	0.712029	0.567913	0.808663	0.409501	0.61153	0.53082	0.372886
TG(61:15)	TG	TAG(14:0)3 [M+NH4]+	C64H94O6	0.0725943	0.0525709	0.124172	0.180142	0.12656	0.166681	0.149107	0.179916	0.196424	0.109826	1.80225	1.85414	2.24007	1.64523	1.97152	0.754334	0.909542	1.55673	2.47733	0.285247	0.9748	0.961377	0.783132
TG(62:0)	TG	TAG(14:0)3 [M+NH4]+	C65H126O6	0.203426	0.161849	0.193755	0.204795	0.208629	0.179738	0.148543	0.213421	0.169779	0.0985557	2.3956	2.1923	1.90018	1.88062	1.28995	1.52102	1.31944	1.55118	3.10391	2.75081	1.03306	1.03558	0.931673
TG(62:1)	TG	TAG(14:0)3 [M+NH4]+	C65H124O6	2.74676	2.59128	2.72012	3.22071	2.62265	2.94096	2.71424	2.89383	3.25252	1.99517	54.9643	51.4131	51.16	46.9443	35.8598	41.2881	35.0935	43.4352	70.7193	66.1746	25.3647	22.3854	21.8802
TG(62:2)	TG	TAG(14:0)3 [M+NH4]+	C65H122O6	12.4414	11.3278	12.5789	14.5308	11.3883	13.4027	12.3748	13.2467	14.4248	9.30655	201.892	191.415	200.046	173.05	140.57	140.78	122.546	163.961	253.762	232.487	96.771	87.5504	86.8881
TG(62:3)	TG	TAG(14:0)3 [M+NH4]+	C65H120O6	3.51515	3.12527	3.27219	4.33639	3.18512	3.70171	3.32967	3.71758	4.11645	2.54111	89.7155	93.8993	95.8157	80.8694	60.7466	64.8444	54.0482	70.1398	107.092	95.7025	41.5405	37.9035	36.3544
TG(62:4)	TG	TAG(14:0)3 [M+NH4]+	C65H118O6	1.71926	1.52103	1.63469	2.06832	1.49074	1.94803	1.74594	1.85916	2.11904	1.4709	35.5384	36.1342	38.3737	30.8135	25.9057	24.9712	22.2755	28.7705	41.5681	38.217	16.6109	15.3675	15.2893
TG(62:5)	TG	TAG(14:0)3 [M+NH4]+	C65H116O6	2.28677	2.0915	1.97443	2.81459	1.95076	2.44442	2.17545	2.45157	2.66486	1.81564	32.5775	33.106	33.9691	28.819	23.3972	23.4052	18.9796	28.9891	38.834	33.6704	16.6377	13.822	15.2665
TG(62:6)	TG	TAG(14:0)3 [M+NH4]+	C65H114O6	1.64971	1.68224	1.67246	1.96489	1.39581	1.80281	1.68168	1.80437	1.83451	1.47139	23.6776	23.9126	23.3824	20.3309	16.6447	15.9663	13.6351	20.134	25.7831	23.4288	10.7907	10.4018	10.3912
TG(62:7)	TG	TAG(14:0)3 [M+NH4]+	C65H112O6	1.02252	1.11989	1.06218	1.09597	0.949647	0.94543	1.01539	1.03453	0.97829	0.831687	9.18436	9.55243	9.26297	7.40345	5.87546	5.99326	5.0124	6.87656	9.77906	8.68586	4.44494	3.93533	3.92344
TG(62:8)	TG	TAG(14:0)3 [M+NH4]+	C65H110O6	0.618136	0.65803	0.546684	0.825227	0.623012	0.742875	0.698865	0.693313	0.697073	0.588773	5.01552	5.37478	4.76164	4.17388	3.0508	3.81863	2.80269	3.88489	5.61192	4.23891	2.47976	2.07578	2.37529
TG(62:9)	TG	TAG(14:0)3 [M+NH4]+	C65H108O6	0.57344	0.595544	0.562808	0.67917	0.462374	0.604974	0.59464	0.575626	0.689345	0.416653	3.20689	3.76629	3.49911	2.49977	2.30267	2.93775	1.67324	2.72925	3.2731	3.16694	1.95935	1.78211	1.53852
TG(62:10)	TG	TAG(14:0)3 [M+NH4]+	C65H106O6	0.670966	0.632011	0.679204	0.8352	0.626254	0.762421	0.560944	0.601198	0.723645	0.439401	3.07839	4.47318	3.41292	2.8169	2.09085	2.68716	1.44183	2.44331	3.44391	3.04712	2.03926	1.80541	1.82952
TG(62:13)	TG	TAG(14:0)3 [M+NH4]+	C65H100O6	0.0486028	0.0195644	0.0196282	0.0572633	0.041024	0.0328969				0.0253387	1.01963	1.26082	1.17492	1.09922	0.702723	0.820555	0.493868	0.665548	1.23098	1.06977	0.557782	0.247293	0.49937
TG(62:14)	TG	TAG(14:0)3 [M+NH4]+	C65H98O6	0.084628	0.0676698	0.0560152	0.0430357	0.0830774	0.0703781	0.0649685	0.0372667	0.0469833	0.034183	2.37197	2.09983	2.581	1.93292	1.57525	1.10011	1.23818	1.67196	2.08936	1.74092	1.18326	0.907363	1.18522
TG(62:15)	TG	TAG(14:0)3 [M+NH4]+	C65H96O6	0.0663464	0.049846	0.0893555	0.10111	0.0660504	0.0766451	0.0909789	0.112269	0.0314275	0.0285143	2.61615	2.39976	3.05624	2.45363	2.10525	1.16758	1.32417	1.74426	2.56651	2.27205	1.08892	0.831106	0.9733
TG(63:0)	TG	TAG(14:0)3 [M+NH4]+	C66H128O6	0.0525631	0.0644112	0.0740506	0.0869083	0.0944412	0.0727298	0.0723939	0.0835491	0.0751032	0.0391788	0.911917	0.919042	0.733946	0.88808	0.387411	0.578952	0.617739	0.557029	1.38778	0.80554	0.381659	0.316918	0.37944
TG(63:1)	TG	TAG(14:0)3 [M+NH4]+	C66H126O6	1.61591	1.57321	1.67538	1.87319	1.58158	1.74347	1.56265	1.74565	1.96777	1.17826	29.9272	26.5698	27.2833	26.8659	18.9907	22.0568	19.5012	24.9999	41.0818	35.3154	13.2357	11.7745	11.7482
TG(63:2)	TG	TAG(14:0)3 [M+NH4]+	C66H124O6	9.11343	8.67181	9.43861	10.6797	8.58136	9.40055	8.56982	9.42325	9.97736	6.31042	126.132	116.882	125.709	111.649	86.6102	90.3509	81.0369	103.817	168.44	151.015	63.2395	56.6474	54.8467
TG(63:3)	TG	TAG(14:0)3 [M+NH4]+	C66H122O6	1.99668	1.73038	1.83416	2.39608	1.74083	2.18046	1.93547	2.13159	2.31353	1.40973	66.583	66.2174	68.3979	57.8736	43.3387	50.484	40.4171	53.2768	82.0995	74.7923	29.9665	26.8578	26.3736
TG(63:4)	TG	TAG(14:0)3 [M+NH4]+	C66H120O6	1.33093	1.19634	1.29086	1.59908	1.20775	1.53779	1.41291	1.47061	1.69047	1.11573	28.233	29.0508	29.2969	25.9973	21.2972	20.549	17.8166	23.2168	36.2823	31.315	13.4839	12.9196	12.2035
TG(63:5)	TG	TAG(14:0)3 [M+NH4]+	C66H118O6	1.54884	1.42304	1.64048	1.97189	1.45576	1.84709	1.72574	1.84875	2.04559	1.44299	27.6796	27.1894	27.5085	23.488	19.0965	19.7679	16.773	22.7158	34.1617	28.8726	12.7857	12.6547	11.8962
TG(63:6)	TG	TAG(14:0)3 [M+NH4]+	C66H116O6	2.03627	1.76283	1.83653	2.23829	1.63715	2.03536	1.95917	2.07147	2.54607	1.75479	20.37	20.1007	20.828	17.08	14.6698	12.918	11.6379	17.4195	23.3396	19.9141	10.0505	9.61049	8.98262
TG(63:7)	TG	TAG(14:0)3 [M+NH4]+	C66H114O6	0.380983	0.295967	0.312893	0.297681	0.290479	0.28488	0.302986	0.319696	0.315525	0.27623	2.75713	3.00399	2.26861	2.62104	1.80661	1.8894	1.44429	2.67882	3.40537	3.25971	1.31113	1.37703	1.50443
TG(63:8)	TG	TAG(14:0)3 [M+NH4]+	C66H112O6	0.0410645	0.0890745	0.0360934	0.080506		0.0602065	0.0351328	0.0849007	0.0803091	0.0320386	1.12832	1.20903	1.10049	0.952702	0.864769	0.66876	0.564878	0.63169	1.02915	0.960616	0.470682	0.389865	0.453973
TG(64:0)	TG	TAG(14:0)3 [M+NH4]+	C67H130O6	0.0480167	0.056055	0.0411405	0.0708866	0.064908	0.0442057	0.0357142	0.0651975	0.0462432	0.0199017	0.796271	0.716951	0.528545	0.618677	0.424566	0.567095	0.426088	0.501703	0.826914	0.560881	0.375982	0.327616	0.306249
TG(64:1)	TG	TAG(14:0)3 [M+NH4]+	C67H128O6	0.630334	0.604445	0.618712	0.582254	0.525614	0.632456	0.607587	0.588128	0.641352	0.452393	12.7401	10.392	11.1267	10.497	8.0886	8.47455	7.7481	9.84914	16.427	13.4917	5.42391	4.59777	4.1124
TG(64:2)	TG	TAG(14:0)3 [M+NH4]+	C67H126O6	3.07318	2.87223	3.29159	3.54329	2.95319	3.48667	3.19825	3.41253	3.67147	2.39991	58.217	54.0252	58.3411	52.0433	40.8493	42.8727	37.3627	47.0883	76.6669	71.1972	27.0577	24.6458	23.2288
TG(64:3)	TG	TAG(14:0)3 [M+NH4]+	C67H124O6	1.22776	1.20279	1.2533	1.58896	1.23919	1.32867	1.2013	1.25771	1.43419	0.83943	38.2431	40.8373	40.3289	34.4913	25.1933	29.0689	23.0981	29.3886	49.0007	44.1278	17.0813	15.1327	15.1453
TG(64:4)	TG	TAG(14:0)3 [M+NH4]+	C67H122O6	0.847471	0.716548	0.839927	1.00135	0.750147	0.92938	0.908106	0.974513	1.05898	0.641951	21.9867	20.0544	22.0236	19.2162	15.9186	15.0516	13.8451	18.1391	27.2425	24.7373	10.2335	8.88113	8.81069
TG(64:5)	TG	TAG(14:0)3 [M+NH4]+	C67H120O6	1.24919	1.11354	1.27131	1.53994	1.04743	1.44404	1.29807	1.3597	1.63732	1.05594	29.8204	30.0297	29.3479	25.8761	21.0252	20.3135	17.8224	23.8449	37.3318	32.079	13.9256	12.5027	11.7338
TG(64:6)	TG	TAG(14:0)3 [M+NH4]+	C67H118O6	1.42202	1.20751	1.31877	1.66966	1.24355	1.51619	1.38596	1.5835	1.72534	1.21733	23.6425	23.397	24.0452	20.755	16.5937	15.426	13.2025	18.1455	27.3398	22.9823	10.8561	10.0508	9.98587
TG(64:7)	TG	TAG(14:0)3 [M+NH4]+	C67H116O6	0.467382	0.399117	0.453453	0.419896	0.366909	0.372217	0.371521	0.417849	0.401948	0.336174	4.35923	4.43375	4.51455	3.64556	3.4518	2.75895	2.62187	3.70567	5.51799	4.73196	1.84099	2.101	1.97249
TG(64:8)	TG	TAG(14:0)3 [M+NH4]+	C67H114O6	0.0218924	0.0290344	0.0272334	0.0750526	0.0599073	0.0445123	0.0854649	0.0614947	0.0181424	0.0324414	1.21937	1.28093	1.33942	1.07992	1.10142	0.653465	0.758673	1.07126	1.43761	1.2973	0.693375	0.863192	0.705458
TG(65:0)	TG	TAG(14:0)3 [M+NH4]+	C68H132O6	0.0467298	0.03318	0.0468869	0.0484655	0.0544278	0.0365098	0.0359347	0.0317369	0.0334556	0.0212224	0.522966	0.397933	0.432626	0.329933	0.188589	0.319982	0.278421	0.279503	0.709141	0.233317	0.238052	0.213185	0.15975
TG(65:1)	TG	TAG(14:0)3 [M+NH4]+	C68H130O6	0.411221	0.385982	0.4073	0.473245	0.404752	0.43816	0.414027	0.424345	0.440806	0.268383	7.48523	6.30706	6.55131	6.43222	4.91007	5.06783	4.69038	6.18307	9.73801	8.32466	2.89937	2.82558	2.82623
TG(65:2)	TG	TAG(14:0)3 [M+NH4]+	C68H128O6	2.12114	2.1604	2.50161	2.46548	2.15755	2.1478	1.94138	2.13678	2.27855	1.47105	23.9318	20.7711	22.5199	20.2368	15.5444	16.5306	15.5166	20.2044	30.8971	28.4856	11.6656	10.3703	10.1669
TG(65:3)	TG	TAG(14:0)3 [M+NH4]+	C68H126O6	0.359041	0.357183	0.351066	0.447231	0.36174	0.374002	0.345437	0.366743	0.385981	0.207367	16.2194	16.552	16.4799	15.5696	11.3113	12.1424	10.2934	13.0623	20.7923	19.2561	6.82977	6.25322	6.12613
TG(65:4)	TG	TAG(14:0)3 [M+NH4]+	C68H124O6	0.394758	0.365278	0.364676	0.503451	0.3709	0.479736	0.456303	0.490686	0.492315	0.342464	13.9572	13.6835	13.7854	11.7446	10.0079	10.0083	8.98007	11.5398	18.6423	16.8954	6.33869	5.72034	5.68711
TG(65:5)	TG	TAG(14:0)3 [M+NH4]+	C68H122O6	0.617213	0.583407	0.599501	0.820866	0.541077	0.784483	0.706898	0.787774	0.797786	0.532478	20.4373	19.5422	18.6422	16.9268	14.0477	14.4856	12.5894	16.6493	25.7535	23.3313	8.94905	8.00703	7.84366
TG(65:6)	TG	TAG(14:0)3 [M+NH4]+	C68H120O6	0.912082	0.751821	0.875476	1.16732	0.781525	1.0813	1.00629	0.975578	1.29613	0.790062	20.4261	23.1245	21.9544	19.3061	15.0436	15.5561	13.058	17.5227	27.0719	22.5551	10.5207	9.19866	9.12039
TG(65:7)	TG	TAG(14:0)3 [M+NH4]+	C68H118O6	0.311754	0.265252	0.299872	0.33586	0.238177	0.25751	0.351956	0.289351	0.324858	0.243048	5.73174	6.75946	5.98101	5.93003	3.76705	4.58244	3.34989	4.79099	6.90156	5.87897	2.71935	2.43398	2.49417
TG(65:8)	TG	TAG(14:0)3 [M+NH4]+	C68H116O6	0.0179909	0.0217286	0.047367	0.0952454	0.0320986	0.0890726	0.0953596	0.0251351	0.075788	0.0312109	1.19838	1.18143	0.854863	0.782151	0.739715	0.612419	0.623214	0.865253	1.34087	0.660194	0.352111	0.635032	0.393148
TG(66:0)	TG	TAG(14:0)3 [M+NH4]+	C69H134O6	0.017045	0.0262707	0.0284306	0.0317638	0.042982	0.0297197	0.018149	0.0213391	0.0253968	0.0144638	0.38985	0.319904	0.231997	0.273978	0.243264	0.210089	0.174114	0.163347	0.50017	0.405188	0.159882	0.135357	0.163689
TG(66:1)	TG	TAG(14:0)3 [M+NH4]+	C69H132O6	0.204931	0.208045	0.240816	0.257991	0.221005	0.221902	0.209961	0.223561	0.233451	0.14121	3.98129	3.11642	3.14649	3.01069	2.54393	2.4017	2.30697	3.37398	4.8757	4.35487	1.70826	1.3609	1.29112
TG(66:2)	TG	TAG(14:0)3 [M+NH4]+	C69H130O6	0.726749	0.656943	0.739898	0.812544	0.739508	0.803574	0.723513	0.792861	0.88057	0.575041	9.52529	8.00663	8.22065	7.89526	6.50299	6.7828	6.27658	8.26165	12.0353	10.9531	4.32937	3.88818	3.87505
TG(66:3)	TG	TAG(14:0)3 [M+NH4]+	C69H128O6	0.27748	0.286059	0.265557	0.300895	0.30048	0.276276	0.255312	0.297769	0.280353	0.155169	7.40953	6.52574	7.3926	6.53033	4.73535	5.30299	4.69539	5.67385	8.92109	7.78872	3.03975	2.64188	2.66653
TG(66:4)	TG	TAG(14:0)3 [M+NH4]+	C69H126O6	0.219824	0.22322	0.253632	0.277432	0.26521	0.242435	0.229675	0.246292	0.267846	0.179919	5.70033	4.8866	5.13255	4.83431	4.01197	3.63879	3.52473	4.49715	7.12011	6.40313	2.47044	2.25491	2.11184
TG(66:5)	TG	TAG(14:0)3 [M+NH4]+	C69H124O6	0.292151	0.270908	0.263327	0.361114	0.267058	0.317457	0.289089	0.32433	0.349264	0.210051	9.21359	7.79059	8.59921	7.24393	5.81777	5.28277	5.14045	6.4188	10.613	10.1964	3.41052	3.48705	3.24634
TG(66:6)	TG	TAG(14:0)3 [M+NH4]+	C69H122O6	0.509476	0.471206	0.501844	0.655217	0.464016	0.571758	0.542889	0.54962	0.681193	0.435179	9.91257	9.79078	9.86306	8.94188	6.88953	6.70621	5.82967	7.24734	11.8297	11.2662	4.62987	4.07037	4.14757
TG(66:7)	TG	TAG(14:0)3 [M+NH4]+	C69H120O6	0.149637	0.104935	0.149262	0.131894	0.117311	0.125859	0.14191	0.122137	0.123295	0.0838154	1.7948	1.90289	1.9211	1.79275	1.24744	1.04813	1.22013	1.29161	2.05981	1.86724	0.864479	0.725693	0.670825
TG(66:8)	TG	TAG(14:0)3 [M+NH4]+	C69H118O6	0.0406405	0.0517863	0.0145378	0.0302041	0.028901	0.0669737	0.0383871	0.0325789	0.0581845	0.0421811	1.05441	1.12489	1.25187	1.01279	0.886247	0.575392	0.531338	0.61749	1.53848	0.973458	0.627147	0.565087	0.384932
TG(66:9)	TG	TAG(14:0)3 [M+NH4]+	C69H116O6	0.0191648	0.0329023	0.00784125	0.0131812	0.0448604	0.0278137	0.0169966	0.0448883		0.00649907	0.654763	1.16179	0.842938	0.632542	0.825469	0.359193	0.573349	0.667016	0.55981	0.629159	0.316002	0.508349	0.389504
TG(66:10)	TG	TAG(14:0)3 [M+NH4]+	C69H114O6	0.0139854	0.0424808	0.0131834	0.0300194	0.0241489	0.0360436	0.0146033	0.0720666	0.0371093	0.0130235	1.07963	0.834168	1.19317	0.670272	0.600894	0.515579	0.372079	0.812125	1.32483	0.562035	0.355451	0.347089	0.407931
TG(67:0)	TG	TAG(14:0)3 [M+NH4]+	C70H136O6	0.0124788	0.0146367	0.00639899	0.0179998	0.0171955	0.00569447	0.00486408	0.00985532	0.0121876	0.0010035	0.200014	0.142702	0.0525751	0.0549131	0.0737383	0.0970323	0.102347	0.0598097	0.140652	0.110531	0.0731702	0.0894181	0.0398446
TG(67:1)	TG	TAG(14:0)3 [M+NH4]+	C70H134O6	0.115	0.106622	0.115724	0.127878	0.115427	0.114709	0.109907	0.127343	0.131635	0.0790933	2.22238	2.04707	1.87957	1.6809	1.72569	1.52538	1.56685	2.14286	2.94309	2.62217	0.974874	0.821739	0.771848
TG(67:2)	TG	TAG(14:0)3 [M+NH4]+	C70H132O6	0.633327	0.639313	0.65422	0.699714	0.673498	0.661857	0.552759	0.613081	0.656942	0.441191	4.91805	3.82187	4.28785	3.96219	3.14122	3.43874	2.98574	4.26442	5.95007	5.76081	2.49524	2.15015	2.05614
TG(67:3)	TG	TAG(14:0)3 [M+NH4]+	C70H130O6	0.0878213	0.0873185	0.107285	0.0843067	0.105656	0.0904489	0.0789777	0.0830172	0.09022	0.0587529	2.50981	2.25021	2.44528	2.09812	1.70592	1.876	1.63847	2.63289	3.27639	2.98595	1.07946	1.11341	1.04536
TG(67:4)	TG	TAG(14:0)3 [M+NH4]+	C70H128O6	0.0727507	0.075416	0.0660701	0.0868707	0.075973	0.0795536	0.0739911	0.0785702	0.0769891	0.0507411	2.11565	1.86401	2.25278	2.05367	1.73609	1.7742	1.40295	1.77226	2.76361	2.52746	1.16925	0.925052	0.736604
TG(67:5)	TG	TAG(14:0)3 [M+NH4]+	C70H126O6	0.105971	0.105589	0.0962129	0.161108	0.113117	0.125279	0.117891	0.105645	0.116218	0.0877495	3.75031	3.36325	3.68148	2.9822	2.83896	2.68593	2.29298	2.98791	5.19171	4.56383	1.52847	1.3826	1.31368
TG(67:6)	TG	TAG(14:0)3 [M+NH4]+	C70H124O6	0.140506	0.126879	0.164004	0.178434	0.148282	0.149403	0.152766	0.165645	0.18516	0.113216	3.82313	3.89199	3.73197	3.38223	2.93562	2.814	2.4296	3.21923	4.90906	4.568	1.67545	1.65229	1.49258
TG(67:7)	TG	TAG(14:0)3 [M+NH4]+	C70H122O6	0.0335221	0.0724227	0.0557386	0.0752654	0.0373054	0.0883762	0.0662723	0.0636251	0.0981948	0.0540173	2.5477	3.03839	2.73961	2.44715	1.63828	1.65643	1.62983	2.38258	3.51743	2.62177	1.09734	1.05422	0.97183
TG(67:8)	TG	TAG(14:0)3 [M+NH4]+	C70H120O6	0.0465754	0.0655912	0.0241615	0.062558	0.0596681	0.0686134	0.087625	0.0454397	0.0641116	0.0445981	2.1852	2.33407	2.05154	1.70849	1.46013	1.32625	1.11314	1.43731	2.37598	2.26535	0.816935	0.887688	0.687268
TG(67:9)	TG	TAG(14:0)3 [M+NH4]+	C70H118O6	0.052001	0.0920059	0.0361027	0.0876009	0.0294575	0.0704802	0.034863	0.0745502	0.048803	0.0440976	1.63423	2.37958	2.08415	1.65655	1.26695	1.40322	0.945345	1.19339	2.79383	1.73418	0.493751	0.720275	0.811045
TG(67:10)	TG	TAG(14:0)3 [M+NH4]+	C70H116O6	0.0332875	0.0736782	0.0699763	0.0419851	0.0623557	0.0392697	0.113739	0.053231	0.0730972	0.0504148	1.76225	2.2788	1.9804	1.53803	1.07503	0.91155	0.847127	1.57884	2.06288	1.89604	0.8862	0.862017	0.836356
TG(68:1)	TG	TAG(14:0)3 [M+NH4]+	C71H136O6	0.074285	0.0640195	0.06702	0.0874242	0.0677575	0.0652881	0.063819	0.0625294	0.0726122	0.0390125	1.13616	0.96116	0.98443	0.916871	0.696477	0.681356	0.644429	1.13671	1.54329	1.25917	0.321274	0.455963	0.39155
TG(68:2)	TG	TAG(14:0)3 [M+NH4]+	C71H134O6	0.204778	0.214312	0.232882	0.231247	0.233242	0.231938	0.222887	0.289386	0.262424	0.176111	1.76498	1.32531	1.54366	1.12646	1.2567	1.2092	1.07917	1.63114	2.43412	1.85453	1.09724	0.781511	0.855885
TG(68:3)	TG	TAG(14:0)3 [M+NH4]+	C71H132O6	0.0775066	0.0920527	0.0855079	0.0941597	0.101273	0.0790067	0.0667058	0.0775311	0.0843179	0.0485572	1.22876	1.09366	1.17314	0.967754	0.812522	0.825686	0.795897	1.00972	1.45745	1.4645	0.44737	0.46984	0.476379
TG(68:4)	TG	TAG(14:0)3 [M+NH4]+	C71H130O6	0.0732361	0.0668807	0.064852	0.0844388	0.0885808	0.0758779	0.0724369	0.0680686	0.0806725	0.02202	0.793106	0.902398	0.930538	0.698077	0.724925	0.624087	0.614906	0.746424	1.1171	1.13235	0.400492	0.31862	0.373931
TG(68:5)	TG	TAG(14:0)3 [M+NH4]+	C71H128O6	0.0814846	0.0703043	0.0850116	0.105185	0.0996923	0.0873784	0.0807039	0.0770532	0.0975135	0.0548768	1.46206	1.50385	1.45813	1.34071	1.13982	0.943405	1.11708	1.17306	2.04349	1.82649	0.593037	0.709099	0.544419
TG(68:6)	TG	TAG(14:0)3 [M+NH4]+	C71H126O6	0.113972	0.0976418	0.128734	0.101855	0.114918	0.118966	0.102334	0.119637	0.121251	0.0855563	0.958975	1.21573	1.1106	0.952362	0.917571	0.751477	0.754286	0.865438	1.58133	1.29427	0.496702	0.523724	0.523604
TG(68:7)	TG	TAG(14:0)3 [M+NH4]+	C71H124O6	0.0468464	0.0481156	0.0694365	0.0364816	0.0657637	0.050598	0.0637412	0.0603438	0.0650249	0.0457423	0.0388866	0.253989	0.184162	0.306687	0.0838072	0.087034	0.172348	0.0565596	0.231665	0.171376	0.171043	0.0965391	0.0776386
TG(69:1)	TG	TAG(14:0)3 [M+NH4]+	C72H138O6	0.0175619	0.0214567	0.02677	0.0353021	0.0230935	0.0287475	0.0265593	0.0318376	0.0225929	0.00970158	0.637483	0.460452	0.398633	0.349837	0.350826	0.330371	0.371787	0.577527	0.833218	0.54442	0.202537	0.2136	0.155877
TG(69:2)	TG	TAG(14:0)3 [M+NH4]+	C72H136O6	0.116214	0.116776	0.1217	0.135877	0.105135	0.113449	0.105256	0.133572	0.12409	0.0775368	0.992374	0.640364	0.791341	0.647506	0.574994	0.514899	0.571739	0.827319	1.21343	1.2354	0.3862	0.363896	0.375762
TG(69:3)	TG	TAG(14:0)3 [M+NH4]+	C72H134O6	0.0147389	0.00849939	0.0173187	0.014691	0.0184853	0.0218425	0.0129842	0.0187218	0.0154893	0.0137838	0.372067	0.433876	0.443663	0.320772	0.243651	0.318609	0.255492	0.397608	0.56123	0.610077	0.20718	0.174718	0.1304
TG(69:4)	TG	TAG(14:0)3 [M+NH4]+	C72H132O6	0.00864397	0.0149054	0.0187689	0.00984444	0.0185345	0.0116051	0.0201741	0.0180272	0.0154198	0.0125084	0.433076	0.406547	0.276472	0.425958	0.255862	0.326923	0.276837	0.37952	0.507707	0.469074	0.15521	0.169559	0.148302
TG(69:5)	TG	TAG(14:0)3 [M+NH4]+	C72H130O6	0.0282804	0.0322346	0.0387989	0.0357498	0.0351631	0.047722	0.0281227	0.03109	0.0342307	0.0235937	1.05267	0.985548	0.893782	0.862954	0.631196	0.706323	0.643916	0.590691	1.11004	1.00712	0.395411	0.342903	0.315042
TG(69:6)	TG	TAG(14:0)3 [M+NH4]+	C72H128O6	0.0222922	0.0152786	0.0321094	0.0197894	0.0251621	0.0203444	0.0361931	0.0193094	0.0406522	0.0160556	0.571646	0.43672	0.440588	0.577061	0.375637	0.308967	0.319071	0.334987	0.520461	0.629315	0.244646	0.158946	0.17716
TG(69:7)	TG	TAG(14:0)3 [M+NH4]+	C72H126O6	0.0274835	0.0063664	0.0212928	0.0333324	0.0163908	0.031228	0.0167876	0.0399069	0.0338964	0.0204977	0.581379	0.320847	0.30389	0.333019	0.157697	0.102538	0.133392	0.269717	0.449112	0.428698	0.173101	0.0937805	0.0789281
TG(70:1)	TG	TAG(14:0)3 [M+NH4]+	C73H140O6	0.0188408	0.0204078	0.00972499	0.0136258	0.022958	0.0132036	0.0174911	0.0258357	0.0170951	0.0102186	0.281476	0.252734	0.269031	0.218632	0.203934	0.1836	0.194493	0.261955	0.37025	0.284887	0.107524	0.111923	0.0941782
TG(70:2)	TG	TAG(14:0)3 [M+NH4]+	C73H138O6	0.043072	0.0463261	0.0410272	0.052709	0.0413937	0.0476098	0.045275	0.0483198	0.0477998	0.0338963	0.391226	0.279922	0.296557	0.267212	0.189689	0.215335	0.178811	0.239732	0.389315	0.310816	0.158573	0.158911	0.141584
TG(70:3)	TG	TAG(14:0)3 [M+NH4]+	C73H136O6	0.00748909	0.0229504	0.0159151	0.0139201	0.0188881	0.0100654	0.0114848	0.0182372	0.012222	0.00583117	0.233595	0.15819	0.109829	0.131553	0.100316	0.0740199	0.147235	0.0757002	0.212877	0.306068	0.0858563	0.0727947	0.0881363
TG(70:4)	TG	TAG(14:0)3 [M+NH4]+	C73H134O6	0.0207632	0.00971467	0.015327	0.0244528	0.0333965	0.0220113	0.0222641	0.0137443	0.0168316	0.0121295	0.157738	0.0968049	0.14505	0.135891	0.061656	0.0598112	0.0941083	0.0410262	0.141628	0.203448	0.0410208	0.0576151	0.0527232
TG(70:5)	TG	TAG(14:0)3 [M+NH4]+	C73H132O6	0.00942829	0.00305259	0.00683942	0.0212145	0.0272933	0.0138485	0.00857693	0.00830768	0.0166963	0.012653	0.299927	0.262791	0.237452	0.309911	0.321739	0.198529	0.192857	0.312253	0.470057	0.316272	0.221746	0.149365	0.107959
TG(70:6)	TG	TAG(14:0)3 [M+NH4]+	C73H130O6	0.026639	0.0218546	0.0341587	0.0187092	0.025986	0.0324496	0.0316953	0.0232521	0.0437388	0.0231199	0.0758855	0.0872791	0.0735959	0.217149	0.0611165	0.104451	0.118977	0.103801	0.297025	0.201846	0.069641	0.0816739	0.0887771
TG(70:7)	TG	TAG(14:0)3 [M+NH4]+	C73H128O6	0.0280643	0.0356471	0.0264838	0.0308122	0.0298881	0.0319669	0.0381495	0.0317655	0.0351655	0.0201846	0.107718	0.0602727	0.0722663	0.0746083	0.0447909	0.0562889			0.147582		0.07707	0.0702167	0.023647
TG(O-48:0)	TG[O]	TAG(14:0)3 [M+NH4]+	C51H100O5	0.123208	0.138032	0.129301	0.182481	0.181941	0.12844	0.206177	0.161415	0.238123	0.117861		0.086124				0.247712		0.123726	0.205509		0.0945788	0.120464	0.232097
TG(O-48:1)	TG[O]	TAG(14:0)3 [M+NH4]+	C51H98O5	0.466349	0.358819	0.391901	0.491238	0.388044	0.433702	0.397442	0.473472	0.419056	0.293031	0.260374	0.364165	0.138533	0.231107	0.218865	0.167362	0.127817	0.20156	0.374416	0.231195	0.177539	0.227361	0.297675
TG(O-49:0)	TG[O]	TAG(14:0)3 [M+NH4]+	C52H102O5	0.408652	0.342111	0.449089	0.485799	0.412301	0.414614	0.385169	0.351921	0.417184	0.25339	0.27208	0.616333	0.446248	0.35123	0.180038	0.46933	0.235288	0.447487	0.354109	0.109913	0.342299	0.251172	0.385594
TG(O-49:1)	TG[O]	TAG(14:0)3 [M+NH4]+	C52H100O5	1.48717	1.48773	1.57845	1.94927	1.6188	1.54224	1.3079	1.49986	1.78314	1.0912	1.64814	2.68646	2.16429	1.8873	1.43081	1.84105	1.02588	1.49864	2.72642	1.98893	1.65421	1.5589	1.23579
TG(O-49:2)	TG[O]	TAG(14:0)3 [M+NH4]+	C52H98O5	0.803348	0.522444	0.586065	0.679301	0.610849	0.606611	0.440165	0.606911	0.687872	0.431314	0.499006	0.94422	0.276471	0.476139	0.285031	0.584391	0.33829	0.397441	0.321533	0.405076	0.237094	0.467692	0.420251
TG(O-50:0)	TG[O]	TAG(14:0)3 [M+NH4]+	C53H104O5	0.499347	0.519498	0.457928	0.532022	0.51983	0.381775	0.402276	0.455015	0.453146	0.303451	0.731722	1.21598	0.839457	0.520103	0.252984	0.595909	0.351951	0.593864	0.773399	1.17004	0.64826	0.572079	0.536664
TG(O-50:1)	TG[O]	TAG(14:0)3 [M+NH4]+	C53H102O5	6.81763	6.32582	5.90852	7.92033	6.12802	6.30541	5.95739	6.82465	7.13251	4.68836	11.4238	14.4101	12.4809	10.1524	7.63158	11.1996	5.78836	9.51344	14.089	11.0081	8.4009	7.73934	7.3454
TG(O-50:2)	TG[O]	TAG(14:0)3 [M+NH4]+	C53H100O5	3.99016	3.40622	3.37459	4.40689	3.69876	3.4472	2.99925	3.43131	3.7059	2.45276	6.96183	10.0237	7.94244	5.25754	4.63783	6.30352	3.85263	6.0663	7.36108	6.92496	4.9196	4.8431	4.72094
TG(O-50:3)	TG[O]	TAG(14:0)3 [M+NH4]+	C53H98O5	0.658606	0.514279	0.624833	0.774772	0.54378	0.693597	0.561231	0.51372	0.644095	0.463181	0.64877	0.958969	0.864316	0.324655	0.339229	0.523712	0.190242	0.500143	0.715707	0.201348	0.730832	0.498711	0.733621
TG(O-51:0)	TG[O]	TAG(14:0)3 [M+NH4]+	C54H106O5	0.433898	0.419616	0.389776	0.492499	0.359914	0.422312	0.344122	0.412662	0.416458	0.24309	1.05389	1.27072	1.08566	0.931819	0.789096	0.745566	0.566709	0.930786	1.67967	1.01848	0.849936	0.66129	0.730355
TG(O-51:1)	TG[O]	TAG(14:0)3 [M+NH4]+	C54H104O5	13.4692	12.2088	12.0575	15.5685	12.3188	12.6854	11.4034	13.2684	14.4633	9.09324	27.8948	37.3208	30.695	26.8684	18.1462	25.0209	15.0323	22.6371	35.6066	31.8636	18.6907	18.0689	17.6453
TG(O-51:2)	TG[O]	TAG(14:0)3 [M+NH4]+	C54H102O5	10.7344	9.89546	9.59754	12.3398	9.56527	10.1494	8.3122	10.2638	10.617	7.01447	26.8558	35.3273	29.5387	23.4813	17.9621	25.3323	14.7294	22.8882	32.1632	29.5858	17.4671	16.5572	16.8606
TG(O-51:3)	TG[O]	TAG(14:0)3 [M+NH4]+	C54H100O5	2.43677	2.39915	2.02169	2.65575	2.13167	2.4209	1.96382	2.07658	2.35164	1.73944	6.23923	8.86862	7.75159	5.05824	4.48062	5.4958	2.81153	4.9146	7.46926	6.12514	3.96956	3.86151	3.73888
TG(O-52:0)	TG[O]	TAG(14:0)3 [M+NH4]+	C55H108O5	0.272334	0.239945	0.291552	0.353232	0.300045	0.262978	0.270007	0.263389	0.359285	0.174389	1.03026	1.04157	0.875946	0.840757	0.59679	0.528103	0.635087	0.661057	1.15459	0.961637	0.569627	0.591906	0.672255
TG(O-52:1)	TG[O]	TAG(14:0)3 [M+NH4]+	C55H106O5	19.1925	17.2345	17.1558	22.0155	17.3277	19.4425	17.241	19.7065	22.6556	13.8489	46.7315	60.9622	52.9255	42.457	32.5441	42.9688	28.2838	39.9255	62.1996	54.9593	32.3862	30.1735	29.9064
TG(O-52:2)	TG[O]	TAG(14:0)3 [M+NH4]+	C55H104O5	53.3328	51.3233	51.1077	60.0775	49.8829	46.1619	42.9908	49.0746	52.3376	33.9711	104.271	128.38	115.614	94.0763	72.3152	87.6237	57.583	88.5303	125.104	106.59	70.8724	66.7126	67.0826
TG(O-52:3)	TG[O]	TAG(14:0)3 [M+NH4]+	C55H102O5	27.3189	26.5201	25.8648	30.135	25.0296	22.8166	21.0702	24.04	24.5478	16.6976	39.4441	51.2477	47.1534	36.3603	28.3272	33.9762	21.7846	32.4109	45.6034	39.7695	28.1829	27.507	27.9675
TG(O-52:4)	TG[O]	TAG(14:0)3 [M+NH4]+	C55H100O5	0.947748	1.09116	1.08943	1.27822	0.993309	1.20569	0.883569	1.07589	1.23814	0.711968	2.91544	3.16031	3.6761	2.21861	1.79833	2.48573	1.12294	1.73103	2.58846	2.39542	1.60521	1.6783	1.8793
TG(O-52:5)	TG[O]	TAG(14:0)3 [M+NH4]+	C55H98O5	0.523915	0.436461	0.292738	0.502205	0.37149	0.453777	0.138305	0.462552	0.577729	0.313789	0.412834	0.802205	0.78349	0.4102	0.158789	0.284193	0.113715	0.301768	0.385016	0.237019	0.330614	0.289182	0.369331
TG(O-52:6)	TG[O]	TAG(14:0)3 [M+NH4]+	C55H96O5	0.165246	0.215348	0.164195	0.255675	0.258277	0.256321	0.201311	0.157189	0.18655	0.115345	0.306698	0.0720043	0.321754	0.359024	0.168029		0.0712149	0.32168	0.391017	0.280409	0.129548	0.353161	0.240249
TG(O-53:0)	TG[O]	TAG(14:0)3 [M+NH4]+	C56H110O5	0.131129	0.153636	0.134089	0.174764	0.167321	0.193034	0.123842	0.15374	0.192471	0.0457289	0.87336	0.774403	0.964037	0.459525	0.546242	0.413809	0.39714	0.529132	1.0727	0.428106	0.575234	0.516512	0.502555
TG(O-53:1)	TG[O]	TAG(14:0)3 [M+NH4]+	C56H108O5	16.8554	16.1383	15.9077	19.475	15.5422	16.4311	15.7305	17.31	18.8963	11.5457	68.4544	87.0435	77.4948	66.7176	45.0906	61.7354	40.4712	57.5854	88.587	77.3048	43.3777	41.0089	40.2418
TG(O-53:2)	TG[O]	TAG(14:0)3 [M+NH4]+	C56H106O5	99.3502	90.6903	91.2044	109.24	88.289	98.2027	88.9175	99.3061	111.764	72.7446	293.115	357.469	329.1	276.482	207.827	258.094	171.682	262.688	362.419	328.547	186.097	179.384	176.426
TG(O-53:3)	TG[O]	TAG(14:0)3 [M+NH4]+	C56H104O5	94.1741	90.3908	88.9144	104.752	87.2801	88.3471	80.6535	93.113	97.6157	68.0993	275.238	333.384	310.289	245.255	196.05	231.157	156.662	234.651	330.813	284.407	169.469	160.725	162.828
TG(O-53:4)	TG[O]	TAG(14:0)3 [M+NH4]+	C56H102O5	15.2798	15.3823	14.8162	17.7159	14.7506	13.3018	11.6308	13.3534	13.6545	9.24464	44.3327	58.6713	50.0928	38.1077	29.2924	38.1091	21.6647	35.2263	47.7267	42.3628	26.0578	26.3036	26.548
TG(O-53:5)	TG[O]	TAG(14:0)3 [M+NH4]+	C56H100O5	2.55052	2.40885	2.52563	2.65455	2.346	2.42205	2.18182	2.50935	2.7323	1.82928	3.3776	4.97773	3.67314	3.14043	2.24383	2.44587	1.58978	2.56886	3.32335	4.03895	2.58792	2.80723	2.56322
TG(O-53:6)	TG[O]	TAG(14:0)3 [M+NH4]+	C56H98O5	0.339035	0.362428	0.446549	0.404709	0.288698	0.287499	0.24253	0.218854	0.633879	0.349123	0.472495	0.889014	1.13008	0.360023	0.15428	0.117305	0.35081	0.644251	0.680531	0.738965	0.167192	0.576065	0.319962
TG(O-54:0)	TG[O]	TAG(14:0)3 [M+NH4]+	C57H112O5	0.12728	0.109742	0.139264	0.132882	0.122188	0.0950445	0.0369439	0.137022	0.100564	0.0672643	0.576992	0.421346	0.848971	0.579432	0.355295	0.277651	0.256945	0.488072	0.727781	0.306358	0.265914	0.262803	0.353032
TG(O-54:1)	TG[O]	TAG(14:0)3 [M+NH4]+	C57H110O5	13.4314	11.9051	12.5982	15.2538	11.8768	13.5013	12.6093	13.2981	15.2157	9.82532	59.3817	70.3547	63.0282	53.9311	38.2094	52.6557	35.1027	48.3578	74.9067	66.0354	35.8295	35.0317	34.2498
TG(O-54:2)	TG[O]	TAG(14:0)3 [M+NH4]+	C57H108O5	59.9137	55.9324	56.2466	67.0993	53.7686	58.3196	54.1139	59.4387	67.476	42.691	265.816	324.998	297.648	246.66	179.495	231.388	157.153	228.533	338.647	293.015	157.067	154.2	151.592
TG(O-54:3)	TG[O]	TAG(14:0)3 [M+NH4]+	C57H106O5	56.5562	54.2262	54.0935	64.9083	52.5053	56.7765	50.4969	58.0195	62.5596	41.8378	272.036	344.985	321.347	255.718	195.806	243.892	164.148	242.659	343.296	303.705	161.818	153.695	150.166
TG(O-54:4)	TG[O]	TAG(14:0)3 [M+NH4]+	C57H104O5	14.0536	12.5836	12.8562	16.4693	13.4441	12.929	11.1525	12.9226	13.8386	9.03991	74.011	99.81	85.9168	65.665	50.4781	65.246	36.9474	58.789	84.1462	74.7124	39.2148	37.7536	38.0815
TG(O-54:5)	TG[O]	TAG(14:0)3 [M+NH4]+	C57H102O5	4.83156	4.15843	4.24316	5.47203	4.21855	4.48314	3.98107	4.72298	4.85176	3.44699	13.7665	20.7025	15.7184	12.2166	8.17188	12.4388	6.38487	9.85727	15.0822	12.6674	8.22898	8.15267	8.00165
TG(O-54:6)	TG[O]	TAG(14:0)3 [M+NH4]+	C57H100O5	1.98491	1.53349	1.63916	2.27693	1.68243	1.75805	1.46527	1.82152	1.90308	1.21961	3.25091	5.19619	2.94235	2.81288	2.04206	2.91413	1.14486	2.02398	3.04795	2.4578	1.77682	1.49133	2.26789
TG(O-54:7)	TG[O]	TAG(14:0)3 [M+NH4]+	C57H98O5	0.232432	0.153683	0.0662074	0.29701	0.124711	0.190523	0.120513	0.17672	0.114651	0.12476	0.116184	0.48472	0.176523	0.099982		0.240343	0.0965606	0.182974	0.224072	0.196492		0.11302	0.206077
TG(O-55:1)	TG[O]	TAG(14:0)3 [M+NH4]+	C58H112O5	3.89426	3.65417	3.57314	4.58058	3.4783	3.85162	3.4166	3.70657	4.20634	2.61569	18.0597	21.5808	20.0025	17.2314	11.3754	17.2355	11.4245	14.8513	24.8406	22.1427	11.5388	10.7184	10.4893
TG(O-55:2)	TG[O]	TAG(14:0)3 [M+NH4]+	C58H110O5	43.1704	39.7955	40.606	49.1304	38.3122	45.32	40.8748	45.4609	51.2994	32.6837	170.809	207.349	195.749	165.694	117.184	158.06	108.336	151.707	231.207	202.458	112.649	109.776	103.501
TG(O-55:3)	TG[O]	TAG(14:0)3 [M+NH4]+	C58H108O5	54.8686	51.9153	53.9708	62.4122	49.8723	52.472	49.4933	54.2874	59.6376	38.4743	270.572	331.74	315.345	251.329	182.742	233.361	160.052	233.83	338.005	292.519	157.496	151.933	149.621
TG(O-55:4)	TG[O]	TAG(14:0)3 [M+NH4]+	C58H106O5	22.6294	22.281	22.4923	26.2757	21.8364	21.6234	19.6189	22.2075	24.0012	15.9635	87.9523	108.914	98.7465	78.4545	59.3771	73.4832	49.1761	73.1446	104.432	87.2306	51.4208	47.8352	49.7747
TG(O-55:5)	TG[O]	TAG(14:0)3 [M+NH4]+	C58H104O5	14.1509	12.7606	12.825	15.8409	13.0718	13.1735	12.0488	13.5401	14.2101	9.71655	33.3184	41.334	36.5623	30.4235	22.6373	27.0984	17.8949	28.3889	39.2341	35.4917	20.0553	19.6918	20.1942
TG(O-55:6)	TG[O]	TAG(14:0)3 [M+NH4]+	C58H102O5	10.6098	9.79989	9.53496	11.9082	9.40342	9.8334	8.84351	9.58451	10.4279	7.20887	19.1549	26.3191	19.8984	15.2665	12.3201	15.2032	8.77629	13.8928	20.1331	17.6917	12.4236	12.1613	12.3677
TG(O-55:7)	TG[O]	TAG(14:0)3 [M+NH4]+	C58H100O5	4.50627	4.38017	4.25319	5.12159	4.03491	4.12735	3.65939	3.98684	4.4958	2.90398	4.69313	8.42265	6.02727	3.65769	3.39318	3.5228	2.63708	3.39174	5.10955	4.91174	3.90475	3.49996	3.93413
TG(O-56:1)	TG[O]	TAG(14:0)3 [M+NH4]+	C59H114O5	2.30025	1.92696	2.01509	2.7295	2.03245	2.37792	2.12245	2.44612	2.61045	1.56539	14.685	16.0393	14.8189	12.9991	9.1858	12.8425	9.02958	10.6228	18.9771	16.3916	8.17891	7.64561	7.42418
TG(O-56:2)	TG[O]	TAG(14:0)3 [M+NH4]+	C59H112O5	10.885	9.76878	11.0853	13.2831	10.0701	11.6408	10.547	11.2997	12.7673	8.04534	56.9035	66.0662	63.1152	53.742	37.1512	53.1126	36.4957	46.6656	73.8975	65.4885	35.3971	33.5504	32.5997
TG(O-56:3)	TG[O]	TAG(14:0)3 [M+NH4]+	C59H110O5	18.3323	17.1974	18.3077	21.6972	16.786	18.6731	17.7735	18.9844	20.9885	13.6318	101.194	124.326	120.006	98.01	67.8579	93.0483	63.9552	89.5529	129.176	114.808	58.9215	58.2779	54.767
TG(O-56:4)	TG[O]	TAG(14:0)3 [M+NH4]+	C59H108O5	11.6922	10.5669	10.9092	13.3806	10.6438	11.5252	10.5636	11.7416	13.4331	8.35155	66.8277	79.7827	73.9582	61.272	43.8745	54.4511	37.5614	54.0177	77.3329	70.2881	36.2895	34.7034	33.9886
TG(O-56:5)	TG[O]	TAG(14:0)3 [M+NH4]+	C59H106O5	9.10638	8.62821	8.46361	10.9622	8.15622	9.59055	8.27422	9.57259	10.4805	6.74158	48.2606	59.3529	50.721	43.9215	32.6074	37.592	25.6061	39.1347	57.2719	51.0636	25.9884	23.2038	24.7365
TG(O-56:6)	TG[O]	TAG(14:0)3 [M+NH4]+	C59H104O5	8.77813	7.7019	7.50155	9.98149	7.26348	8.5896	7.82972	9.00843	9.86191	6.58126	40.5956	55.8212	46.2511	35.7044	26.7837	33.8788	19.4441	29.9431	45.1414	40.4429	21.5288	21.0044	21.7555
TG(O-56:7)	TG[O]	TAG(14:0)3 [M+NH4]+	C59H102O5	4.51095	3.93209	4.18918	5.33015	4.28983	4.57663	4.00973	4.67919	4.88695	3.47523	25.0922	34.4845	30.2306	20.1926	14.8436	21.6085	10.9365	15.2614	23.9111	21.7401	12.4221	12.4804	13.3935
TG(O-56:8)	TG[O]	TAG(14:0)3 [M+NH4]+	C59H100O5	0.441442	0.669259	0.70807	0.998385	0.588377	0.719047	0.670763	0.6215	0.891939	0.487342	4.48527	7.11715	6.07168	3.36742	2.12398	3.83904	1.61406	2.74953	3.50227	2.89335	2.0269	2.32924	2.50714
TG(O-57:1)	TG[O]	TAG(14:0)3 [M+NH4]+	C60H116O5	1.53016	1.34206	1.45813	1.92088	1.44848	1.63796	1.43317	1.5102	1.6483	0.98803	12.123	13.7121	11.7681	10.2334	7.1251	9.87092	7.05911	9.10368	16.2059	13.4704	6.52351	5.7965	6.09862
TG(O-57:2)	TG[O]	TAG(14:0)3 [M+NH4]+	C60H114O5	3.16224	2.83758	3.17229	3.972	2.95169	3.52621	3.09623	3.4959	3.97861	2.3574	21.3553	25.5272	22.4599	19.397	13.1396	20.0362	13.3713	17.0352	28.5906	23.5635	12.6176	11.0682	10.7482
TG(O-57:3)	TG[O]	TAG(14:0)3 [M+NH4]+	C60H112O5	5.28969	5.20301	5.50879	6.49125	5.25054	5.28377	4.77547	5.17771	5.9608	3.87686	36.861	44.5936	43.8294	35.1353	24.139	33.048	23.4205	29.5778	45.9476	41.8243	20.7316	20.1821	19.2817
TG(O-57:4)	TG[O]	TAG(14:0)3 [M+NH4]+	C60H110O5	6.95072	6.41988	6.88875	8.23004	6.50253	6.79394	6.47388	6.88742	8.12689	5.12474	31.5633	39.6619	37.8529	29.5089	22.6213	26.9307	19.8174	27.9051	38.3254	34.0068	19.2166	19.14	17.924
TG(O-57:5)	TG[O]	TAG(14:0)3 [M+NH4]+	C60H108O5	6.21581	6.02527	6.2583	7.40633	5.9535	6.24704	6.24948	6.33601	7.24885	4.65785	24.6808	28.0064	26.0606	21.1287	16.8648	19.8488	13.9023	20.698	29.2951	25.1674	15.1945	13.8205	13.6657
TG(O-57:6)	TG[O]	TAG(14:0)3 [M+NH4]+	C60H106O5	5.52807	5.31006	5.4243	6.48433	5.23285	5.4353	5.1421	5.78716	6.11415	4.00382	19.2726	21.8114	20.3901	16.5938	11.6141	16.0487	9.68131	15.0967	21.5373	18.427	10.8966	10.3036	10.4039
TG(O-57:7)	TG[O]	TAG(14:0)3 [M+NH4]+	C60H104O5	3.10774	2.78284	2.90678	3.63793	2.79227	2.93413	2.84644	3.02012	3.40269	2.14347	10.1762	12.6273	9.56551	8.61194	4.53464	7.09337	4.16446	6.68562	9.20942	7.81619	5.54321	5.1218	5.0969
TG(O-57:8)	TG[O]	TAG(14:0)3 [M+NH4]+	C60H102O5	0.215412	0.212948	0.252802	0.398462	0.279754	0.226408	0.188767	0.162845	0.24269	0.11741	0.931567	1.3187	1.12882	0.493395	0.609469	0.984751	0.385996	0.488523	0.906508	0.631423	0.496626	0.62578	0.546796
TG(O-58:1)	TG[O]	TAG(14:0)3 [M+NH4]+	C61H118O5	1.45532	1.25552	1.37394	1.87626	1.31346	1.5681	1.34398	1.52849	1.68063	0.97227	15.3876	17.849	15.0675	13.8275	9.00394	13.0676	9.63896	10.9833	20.9807	18.1191	7.55998	7.29473	6.98762
TG(O-58:2)	TG[O]	TAG(14:0)3 [M+NH4]+	C61H116O5	2.49369	2.23778	2.47386	3.05711	2.27791	2.63552	2.2883	2.44832	2.69572	1.60363	26.1991	32.9845	28.0682	24.367	16.1317	24.7858	16.1753	20.3091	36.3002	30.7452	13.7553	12.4328	12.1929
TG(O-58:3)	TG[O]	TAG(14:0)3 [M+NH4]+	C61H114O5	1.76157	1.75995	1.83888	2.28199	1.72655	1.98624	1.83066	1.89594	2.21458	1.35126	12.4737	16.3967	14.3054	11.851	8.10642	10.9851	7.86776	9.8669	16.4205	14.0844	7.28868	6.72813	6.62234
TG(O-58:4)	TG[O]	TAG(14:0)3 [M+NH4]+	C61H112O5	1.67894	1.58504	1.70295	2.18077	1.59976	1.68027	1.48423	1.5817	1.91196	1.23116	11.0095	13.1959	12.3143	10.0797	7.20417	9.35692	6.28086	8.40004	12.9087	11.6955	6.04172	5.64976	5.73091
TG(O-58:5)	TG[O]	TAG(14:0)3 [M+NH4]+	C61H110O5	1.65848	1.58167	1.80043	2.03096	1.5774	1.73428	1.70822	1.88367	2.1215	1.35069	9.34535	10.3677	9.64329	7.7653	5.98951	8.03705	5.2243	7.88597	10.6114	9.6402	5.0077	5.12672	4.54331
TG(O-58:6)	TG[O]	TAG(14:0)3 [M+NH4]+	C61H108O5	1.47606	1.39596	1.55531	1.75941	1.30426	1.39684	1.4121	1.49917	1.75258	1.17189	8.405	10.6041	8.75815	7.19036	5.28771	6.25781	4.45928	6.63242	8.73219	8.12398	4.59384	4.5571	4.40911
TG(O-58:7)	TG[O]	TAG(14:0)3 [M+NH4]+	C61H106O5	1.22979	1.15701	1.1941	1.64022	1.18884	1.35695	1.1446	1.37135	1.37414	0.866487	7.14904	8.61736	8.51579	6.30177	4.52985	5.45136	3.12926	5.48452	7.142	6.74728	3.86936	4.05573	3.50933
TG(O-58:8)	TG[O]	TAG(14:0)3 [M+NH4]+	C61H104O5	1.17529	1.02706	1.05403	1.19004	0.900399	1.08519	0.940021	0.934332	1.15304	0.902805	3.33193	5.8869	4.98968	3.4704	2.81898	3.35901	1.75215	3.40128	4.07857	3.6523	2.03897	1.96599	2.18524
TG(O-58:9)	TG[O]	TAG(14:0)3 [M+NH4]+	C61H102O5	0.766101	0.545922	0.58693	0.788834	0.714906	0.727217	0.599614	0.638884	0.786858	0.517381	2.26908	3.80222	3.05297	2.3593	1.669	2.22592	0.972974	1.47874	2.73621	2.59223	1.72357	1.39408	1.43388
TG(O-58:10)	TG[O]	TAG(14:0)3 [M+NH4]+	C61H100O5	0.50096	0.502756	0.467294	0.62121	0.413184	0.619294	0.464548	0.564894	0.628203	0.364525	1.33998	2.56608	1.96945	1.23324	0.940813	1.5387	0.609551	0.8781	1.8143	1.63162	0.697807	0.958414	0.798812
TG(O-58:11)	TG[O]	TAG(14:0)3 [M+NH4]+	C61H98O5	0.193437	0.0663611	0.206182	0.165976	0.0583551	0.237864	0.153618	0.124126	0.226314	0.208129	0.421021	0.893441	0.482557	0.383703	0.109381	0.471113	0.225365	0.120964	0.270523	0.35017	0.378961	0.171331	0.230737
TG(O-59:1)	TG[O]	TAG(14:0)3 [M+NH4]+	C62H120O5	0.281334	0.264701	0.267229	0.359754	0.264698	0.296516	0.266547	0.281452	0.298028	0.190925	2.9854	3.12542	2.77666	2.26667	1.69502	2.23614	1.73709	2.1037	3.88613	3.19684	1.48378	1.2996	1.20924
TG(O-59:2)	TG[O]	TAG(14:0)3 [M+NH4]+	C62H118O5	0.589006	0.534361	0.633516	0.759829	0.535857	0.680846	0.587881	0.651328	0.7285	0.444159	7.75169	8.74563	7.7112	6.86403	4.43029	6.93114	4.9334	5.3844	10.7631	8.82208	4.00799	3.38317	3.50107
TG(O-59:3)	TG[O]	TAG(14:0)3 [M+NH4]+	C62H116O5	0.465534	0.518178	0.509865	0.757684	0.499779	0.555297	0.596121	0.564977	0.554514	0.405423	4.59238	5.46368	4.79028	4.27156	2.59485	4.00176	2.80008	2.93713	5.52017	5.45388	2.67074	2.36238	2.33881
TG(O-59:4)	TG[O]	TAG(14:0)3 [M+NH4]+	C62H114O5	0.355433	0.369735	0.435874	0.545123	0.377154	0.48948	0.438271	0.448431	0.511033	0.347241	2.83951	3.21042	2.944	2.4969	1.69114	2.6498	1.82312	2.48688	3.62479	3.33573	1.63343	1.52321	1.54618
TG(O-59:5)	TG[O]	TAG(14:0)3 [M+NH4]+	C62H112O5	0.440365	0.347124	0.428427	0.543769	0.381248	0.45944	0.436505	0.432405	0.509808	0.33185	2.5401	2.87092	2.91325	2.40326	1.55162	2.221	1.55795	1.92957	2.62891	2.84292	1.32113	1.33394	1.28289
TG(O-59:6)	TG[O]	TAG(14:0)3 [M+NH4]+	C62H110O5	0.323707	0.315413	0.304545	0.408487	0.35813	0.372516	0.313297	0.310427	0.481889	0.283927	1.43046	2.46467	1.67244	1.23071	0.810558	1.248	0.870383	1.05837	1.88493	1.48256	0.946279	0.767312	1.05344
TG(O-59:7)	TG[O]	TAG(14:0)3 [M+NH4]+	C62H108O5	0.180672	0.122273	0.164235	0.203892	0.147903	0.202757	0.150797	0.172265	0.149272	0.149534	0.875616	1.2614	0.650021	0.850544	0.434712	0.511711	0.71269	0.529891	1.02181	0.749283	0.469825	0.325639	0.314647
TG(O-60:1)	TG[O]	TAG(14:0)3 [M+NH4]+	C63H122O5	0.0864558	0.092637	0.111616	0.146239	0.105827	0.118601	0.092086	0.119848	0.120752	0.0689719	1.12094	1.01858	0.963421	0.764363	0.668469	0.788253	0.6273	0.625049	1.37594	1.14085	0.577686	0.430503	0.467164
TG(O-60:2)	TG[O]	TAG(14:0)3 [M+NH4]+	C63H120O5	0.187178	0.18597	0.200408	0.262204	0.208085	0.227992	0.181414	0.219436	0.222326	0.126852	3.20667	3.82047	3.11651	2.78815	1.75879	2.63268	1.88452	2.41074	4.67222	3.65979	1.51521	1.27812	1.28291
TG(O-60:3)	TG[O]	TAG(14:0)3 [M+NH4]+	C63H118O5	0.484081	0.419349	0.500834	0.601645	0.441304	0.499124	0.425234	0.484236	0.522968	0.31164	4.38873	4.37489	3.74686	3.18571	2.3532	3.19135	2.54381	3.09321	5.21628	4.19897	2.08989	1.76166	1.89677
TG(O-60:4)	TG[O]	TAG(14:0)3 [M+NH4]+	C63H116O5	0.472944	0.419085	0.46648	0.61544	0.452906	0.491956	0.469734	0.496685	0.590253	0.324509	3.56635	4.1166	3.61659	3.36143	2.34321	2.95884	2.14238	2.69413	4.83081	3.79869	1.94206	1.93157	1.6646
TG(O-60:5)	TG[O]	TAG(14:0)3 [M+NH4]+	C63H114O5	0.499967	0.452892	0.522049	0.704037	0.483102	0.577035	0.560197	0.572338	0.678945	0.442375	4.13606	4.38158	3.72475	2.82223	2.31029	2.89101	2.31463	2.70395	5.14704	3.89128	1.91189	1.94909	1.81027
TG(O-60:6)	TG[O]	TAG(14:0)3 [M+NH4]+	C63H112O5	0.354681	0.329821	0.337948	0.459909	0.311157	0.358444	0.330442	0.311239	0.391331	0.22767	1.62847	1.7216	1.66252	1.67776	1.02021	1.43139	0.688044	0.807171	1.79685	1.61622	0.809767	0.865668	0.96319
TG(O-61:1)	TG[O]	TAG(14:0)3 [M+NH4]+	C64H124O5	0.051965	0.0388316	0.0424762	0.0719001	0.056925	0.0658528	0.0545608	0.0497385	0.0535237	0.0366988	0.656683	0.908171	0.612452	0.670295	0.353485	0.639856	0.608868	0.479951	1.06783	0.775914	0.331836	0.262227	0.332118
TG(O-61:2)	TG[O]	TAG(14:0)3 [M+NH4]+	C64H122O5	0.0740052	0.0609917	0.0683117	0.06269	0.0681653	0.0682899	0.0693849	0.0763335	0.0750144	0.0459071	0.95232	1.15105	0.87302	0.769831	0.571162	0.756548	0.538591	0.647886	1.24981	1.11697	0.45359	0.414692	0.346312
TG(O-61:3)	TG[O]	TAG(14:0)3 [M+NH4]+	C64H120O5	0.0588153	0.0625793	0.070994	0.124053	0.0602841	0.0692365	0.0774365	0.0700071	0.0775505	0.0581283	0.837536	0.910527	0.882235	0.663579	0.426574	0.622911	0.524745	0.526776	0.964399	0.936178	0.371502	0.394018	0.353803
TG(O-61:4)	TG[O]	TAG(14:0)3 [M+NH4]+	C64H118O5	0.0605617	0.0685529	0.0800955	0.0932235	0.0768779	0.0892079	0.0744993	0.085565	0.114344	0.0540135	0.624326	0.754473	0.691049	0.507432	0.353818	0.482991	0.369101	0.303265	0.969436	0.801939	0.313855	0.292375	0.300337
TG(O-61:5)	TG[O]	TAG(14:0)3 [M+NH4]+	C64H116O5	0.0833444	0.0499126	0.0810236	0.109399	0.0722395	0.103641	0.0799355	0.10534	0.0847316	0.0513203	0.410081	0.693797	0.574185	0.55216	0.248056	0.485116	0.185983	0.384649	0.497258	0.715459	0.218439	0.209578	0.194697
TG(O-61:6)	TG[O]	TAG(14:0)3 [M+NH4]+	C64H114O5	0.0869192	0.091226	0.0922483	0.137299	0.0920919	0.0966477	0.0971492	0.0860779	0.129183	0.0711514	0.219187	0.625458	0.494526	0.28746	0.217081	0.369093	0.268104	0.261312	0.419835	0.360067	0.187285	0.255996	0.279517
TG(O-62:1)	TG[O]	TAG(14:0)3 [M+NH4]+	C65H126O5	0.0451905	0.0472992	0.0462269	0.0658679	0.0557878	0.0439445	0.042189	0.0531576	0.0554951	0.0292612	1.35507	1.12204	1.18229	1.01122	0.740035	0.833748	0.758373	1.08653	1.5189	1.34174	0.417472	0.470711	0.44288
TG(O-62:2)	TG[O]	TAG(14:0)3 [M+NH4]+	C65H124O5	0.0280071	0.0383101	0.0320558	0.0299362	0.0426	0.0384268	0.0380608	0.0345748	0.0447219	0.0261361	0.80016	0.848874	0.847619	0.883966	0.499621	0.723868	0.576977	0.659848	1.28418	0.937219	0.338868	0.313101	0.179722
TG(O-62:3)	TG[O]	TAG(14:0)3 [M+NH4]+	C65H122O5	0.0124103	0.0092904	0.0156078	0.0200197	0.0247798	0.0236761	0.0285955	0.0120251	0.0179096	0.0152199	0.187637	0.418826	0.217184	0.264787	0.158942	0.214071	0.191603	0.224315	0.341858	0.434113	0.166725	0.102691	0.104939
TG(O-63:1)	TG[O]	TAG(14:0)3 [M+NH4]+	C66H128O5	0.0396507	0.0219643	0.0328616	0.0365176	0.0353958	0.0460816	0.049189	0.0462328	0.0400513	0.0241555	1.63303	1.40364	1.48383	1.49233	1.04852	1.22181	1.00986	1.26755	2.21993	1.83783	0.57874	0.581682	0.4717
TG(O-63:2)	TG[O]	TAG(14:0)3 [M+NH4]+	C66H126O5	0.045704	0.0514553	0.0451278	0.0602014	0.0511083	0.0662336	0.052749	0.0562601	0.0739456	0.0311799	3.04016	2.87314	2.68771	2.63802	1.64114	2.40562	1.75555	2.29082	3.89043	3.11512	1.05435	0.923438	0.980931
TG(O-63:3)	TG[O]	TAG(14:0)3 [M+NH4]+	C66H124O5	0.0163064	0.0221156	0.0136505	0.0196659	0.0167007	0.0159031	0.0129441	0.0136466	0.0140779	0.00859352	0.524086	0.697391	0.498605	0.50462	0.336701	0.480062	0.389758	0.408049	0.739003	0.622355	0.237434	0.242182	0.178586
TG(O-64:1)	TG[O]	TAG(14:0)3 [M+NH4]+	C67H130O5	0.00359635	0.00361668	0.00184676	0.00731409	0.00603487	0.00174324	0.00310399	0.00771931	0.00992431	0.00168449	0.151072	0.219942	0.141	0.12771	0.129803	0.151269	0.157734	0.17165	0.337053	0.201107	0.0892703	0.0477938	0.0841369
TG(O-64:2)	TG[O]	TAG(14:0)3 [M+NH4]+	C67H128O5	0.0110432	0.00594902	0.0104192	0.0152604	0.0158256	0.0117213	0.018295	0.0163611	0.00933775	0.00798305	0.688128	0.745267	0.615224	0.56634	0.390204	0.59635	0.417664	0.502636	0.884351	0.830624	0.21601	0.251174	0.256307
TG(O-64:3)	TG[O]	TAG(14:0)3 [M+NH4]+	C67H126O5	0.0095764	0.00645966	0.0044498	0.00562585	0.0107297	0.0108119	0.0020717	0.0083157	0.00602582	0.00321963	0.361098	0.281193	0.24337	0.183839	0.151935	0.210808	0.171314	0.139634	0.366039	0.263309	0.0900895	0.065414	0.0787897
DG(28:1)	DG	DAG(14:0)2 [M+NH4]+	C31H58O5	1.79377	1.63162	2.12488	2.28663	2.00953	2.3411	1.98808	2.24105	2.39609	1.60901	9.37855	9.60377	7.40395	7.00151	6.16757	6.67655	5.35867	8.68119	11.6457	10.3471	5.25704	4.3927	5.65567
DG(28:2)	DG	DAG(14:0)2 [M+NH4]+	C31H56O5	1.73966	1.67134	1.41814	1.95321	1.4638	1.54593	1.05021	1.19077	2.02655	0.971763	4.62233	3.07801	3.59202	3.80375	3.27316	2.46161	1.52004	2.96176	5.48071	5.66509	2.47452	3.18883	1.599
DG(29:0)	DG	DAG(14:0)2 [M+NH4]+	C32H62O5	9.06144	8.30816	8.01287	8.85322	7.90735	9.3176	7.64461	9.40582	10.7342	6.90242	24.778	30.9651	19.2237	22.0252	17.1493	23.4231	13.1632	23.3122	34.1597	28.9256	14.5015	15.7723	15.7856
DG(29:1)	DG	DAG(14:0)2 [M+NH4]+	C32H60O5	4.95735	4.84275	5.11114	5.95534	5.46723	6.05083	5.55771	6.29066	6.86005	4.05702	20.4231	21.049	15.2031	16.159	13.1313	16.6701	10.6974	17.8118	26.1955	14.9652	11.7346	11.7711	13.0219
DG(29:2)	DG	DAG(14:0)2 [M+NH4]+	C32H58O5	2.69976	2.22794	1.90139	2.74076	2.69444	3.30721	1.97718	3.26308	3.92532	1.9005	8.02558	6.73681	7.18047	6.11354	6.2442	6.67777	5.01685	6.33668	8.84562	9.097	5.05373	4.48444	4.8716
DG(30:0)	DG	DAG(14:0)2 [M+NH4]+	C33H64O5	26.9009	21.7678	25.1331	26.667	25.2847	31.4596	24.6497	27.9549	29.7246	20.3741	72.9688	89.7936	63.7606	63.1414	50.5912	81.4675	39.8811	65.0795	112.759	90.3815	47.8024	48.661	51.6223
DG(30:1)	DG	DAG(14:0)2 [M+NH4]+	C33H62O5	17.1082	16.3581	17.1143	17.1903	16.3794	20.2224	15.8535	19.1398	20.7144	13.0941	46.8313	54.3197	40.3514	40.2961	33.7058	47.3066	30.9148	45.633	68.8344	58.7098	33.0587	30.7662	33.7753
DG(30:2)	DG	DAG(14:0)2 [M+NH4]+	C33H60O5	10.2134	8.76742	10.0407	10.4447	9.59167	10.3234	8.18265	10.3321	11.3037	7.11532	28.0955	27.7506	23.2687	21.2707	16.416	20.9095	14.9313	22.6613	31.4477	26.0348	16.4115	16.8331	14.8274
DG(31:0)	DG	DAG(14:0)2 [M+NH4]+	C34H66O5	14.7746	14.904	16.6581	20.3646	17.2649	21.8097	16.3053	16.2815	18.2677	10.4693	70.4326	81.0259	59.0798	64.6531	53.2187	63.9543	45.7903	68.6889	98.3746	80.5824	38.4186	39.1417	40.2178
DG(31:1)	DG	DAG(14:0)2 [M+NH4]+	C34H64O5	63.2955	57.0793	56.7031	66.837	56.2267	69.8407	57.1611	65.1066	72.4497	47.8572	146.526	169.042	127.959	121.162	99.4877	151.873	90.8636	142.047	219.3	174.763	102.807	100.759	102.458
DG(31:2)	DG	DAG(14:0)2 [M+NH4]+	C34H62O5	21.8413	17.2867	19.4893	20.3971	17.6587	24.6435	17.949	24.3551	23.8173	14.1932	49.679	54.3018	43.3821	40.3857	33.1597	44.1815	28.0778	45.011	66.4264	53.7128	31.8849	35.1878	31.9631
DG(31:3)	DG	DAG(14:0)2 [M+NH4]+	C34H60O5	1.50174	1.22985	0.86785	0.58084	0.758942	1.17112	0.909629	0.787068	1.40174	1.04426	6.95883	9.86493	6.0569	7.00776	4.72382	4.2369	3.38643	4.05432	9.95689	4.16602	2.67692	3.27656	3.08488
DG(32:0)	DG	DAG(14:0)2 [M+NH4]+	C35H68O5	50.0924	45.4679	49.6779	60.811	51.3209	58.7737	46.7326	34.0588	59.6235	36.4099	226.192	248.734	120.475	211.051	152.178	224.252	144.562	214.29	350.99	292.937	130.653	128.055	129.115
DG(32:1)	DG	DAG(14:0)2 [M+NH4]+	C35H66O5	114.183	95.1794	102.592	111.954	98.5791	123.661	92.9568	97.799	125.923	75.0454	254.183	287.65	214.357	231.569	191.729	285.804	163.55	260.011	400.383	346.846	200.189	182.437	181.871
DG(32:2)	DG	DAG(14:0)2 [M+NH4]+	C35H64O5	61.8316	59.0403	60.2057	66.8777	59.6135	72.2262	52.5851	65.2765	72.4903	44.1444	162.407	172.285	141.259	131.611	109.686	153.654	100.458	156.047	229.063	191.513	110.603	109.529	111.038
DG(32:3)	DG	DAG(14:0)2 [M+NH4]+	C35H62O5	5.38544	4.91819	5.59796	6.86767	5.79317	6.31961	4.6264	5.91222	6.37468	4.07033	19.9792	22.6445	19.7156	17.3537	15.3392	17.3967	11.529	15.9074	28.2007	22.3782	10.5136	12.4238	10.7435
DG(32:4)	DG	DAG(14:0)2 [M+NH4]+	C35H60O5	0.851679	0.708602	0.862851	1.19991	0.765413	1.282	0.685906	1.22215	0.85986	0.640943	4.68421	4.88283	3.65893	4.14635	3.02864	2.20837	2.30102	3.3937	3.41093	3.96293	2.79658	2.73897	1.61542
DG(32:5)	DG	DAG(14:0)2 [M+NH4]+	C35H58O5	0.44155	0.256183	0.286735	0.286179	0.427041	0.538078	0.386404	0.592121	0.42917	0.103546	6.05024	6.18817	5.46478	4.22391	3.82375	2.94308	3.90954	3.89104	5.34854	5.59088	2.31859	2.82706	2.12469
DG(33:0)	DG	DAG(14:0)2 [M+NH4]+	C36H70O5	51.4313	45.6979	48.1747	57.0935	47.945	54.8656	48.4447	50.3463	57.835	34.7504	265.709	267.096	217.204	224.603	168.693	245.174	149.985	222.036	365.541	348.119	133.89	136.655	139.47
DG(33:1)	DG	DAG(14:0)2 [M+NH4]+	C36H68O5	193.741	174.462	187.68	227.953	183.564	230.537	182.843	207.748	238.822	138.241	668.118	717.783	574.69	604.356	452.582	657.767	426.846	648.731	1049.34	877.689	409.389	418.663	423.582
DG(33:2)	DG	DAG(14:0)2 [M+NH4]+	C36H66O5	109.731	98.4854	96.2977	116.987	98.4363	125.499	93.662	115.61	131.098	80.2767	411.813	481.46	362.47	362.729	277.944	434.654	253.227	405.189	621.516	512.505	241.843	246.437	247.154
DG(33:3)	DG	DAG(14:0)2 [M+NH4]+	C36H64O5	22.5424	20.0667	20.4301	23.9639	20.9633	25.6636	18.6878	25.2182	26.7671	15.4415	75.1399	83.3732	68.7477	65.64	52.1125	64.033	47.2663	67.5205	104.44	87.84	45.6595	42.7119	44.6896
DG(33:4)	DG	DAG(14:0)2 [M+NH4]+	C36H62O5	7.12889	6.3668	6.4931	7.35244	6.01526	7.26503	5.60681	6.91999	7.59352	4.78401	16.1704	13.0417	12.167	11.5379	8.0314	11.6908	8.80535	11.2135	17.7819	15.7218	8.90368	10.3801	9.8901
DG(33:5)	DG	DAG(14:0)2 [M+NH4]+	C36H60O5	2.90479	1.63601	1.78489	2.42472	2.21579	1.8604	1.74003	2.30814	3.26916	1.67013	14.6376	16.4958	11.8997	11.7192	9.83748	9.36957	8.35962	11.7232	15.1363	13.8589	5.68529	6.7384	5.46712
DG(33:6)	DG	DAG(14:0)2 [M+NH4]+	C36H58O5	0.296974	0.353667	0.149099		0.575828	0.498908	0.260206	0.498008	0.417038		5.18567	4.92479	4.42571	2.28608	2.32607	1.11828	1.23859	2.54789	3.12096	2.91526	1.20716	1.09676	1.33014
DG(34:0)	DG	DAG(14:0)2 [M+NH4]+	C37H72O5	47.2019	44.8524	45.4124	49.4087	45.037	48.5917	41.9716	45.3814	51.3138	31.0279	308.236	312.045	256.167	264.699	186.478	293.367	176.959	262.59	422.773	388.19	150.435	151.386	154.317
DG(34:1)	DG	DAG(14:0)2 [M+NH4]+	C37H70O5	471.112	433.575	449.363	515.904	438.037	531.837	432.551	495.108	553.523	332.498	1564.89	1571.3	1310.04	1347.37	1032.67	1441.31	961.381	1506.82	2372.37	2062.64	976.676	1000.51	1038.26
DG(34:2)	DG	DAG(14:0)2 [M+NH4]+	C37H68O5	815.467	763.914	827.277	903.544	783.921	909.356	696.332	815.185	914.648	529.677	1134.07	1188.63	1028.32	995.845	797.019	1024.12	720.441	1107.81	1701.79	1387.66	1094.77	1089.39	1115.43
DG(34:3)	DG	DAG(14:0)2 [M+NH4]+	C37H66O5	33.5906	31.5152	30.2498	38.2638	33.1589	43.1541	29.6579	37.2423	44.5438	25.8088	136.457	156.044	122.689	115.551	95.6489	152.723	85.5393	138.145	198.469	173.59	83.0842	84.191	88.5743
DG(34:4)	DG	DAG(14:0)2 [M+NH4]+	C37H64O5	15.5302	14.4174	14.6634	18.887	14.6817	19.4409	13.5458	19.3041	20.4241	11.7892	41.88	44.9136	37.9027	37.7541	29.2479	40.6452	28.7264	47.8471	59.4724	56.3883	29.2017	29.9322	30.6402
DG(34:5)	DG	DAG(14:0)2 [M+NH4]+	C37H62O5	16.3609	14.7034	14.9979	17.2421	15.5093	17.9302	14.6945	18.7149	21.2243	12.3535	47.2752	48.5279	38.6717	37.0125	33.3868	36.3778	26.0471	42.151	55.862	49.9897	29.5466	28.1165	30.3172
DG(34:6)	DG	DAG(14:0)2 [M+NH4]+	C37H60O5	1.30596	1.95802	1.97867	1.68381	1.96873	2.34923	1.4852	1.94142	2.43574	1.353	13.4177	15.4876	12.4118	10.2374	9.71089	5.85753	5.72865	10.4066	13.9093	10.7781	4.48963	5.72711	5.58158
DG(35:0)	DG	DAG(14:0)2 [M+NH4]+	C38H74O5	22.6841	20.638	21.9953	25.6298	20.972	25.2591	21.4796	22.7209	28.2131	14.8603	201.501	197.477	167.96	170.491	123.028	180.53	106.809	164.398	273.917	256.705	90.1054	91.4772	86.3046
DG(35:1)	DG	DAG(14:0)2 [M+NH4]+	C38H72O5	293.325	270.972	287.302	324.771	269.122	338.169	272.299	317.119	371.647	209.215	1867.14	1873.79	1531.7	1560.12	1208.14	1739.51	1166.83	1792.64	2772.05	2471.38	929.43	955.563	945.704
DG(35:2)	DG	DAG(14:0)2 [M+NH4]+	C38H70O5	740.905	665.074	684.692	826.487	673.402	904.162	693.658	845.66	951.9	570.756	3550.82	3470.37	2989.35	3051.11	2369.05	3330.23	2248.26	3563.6	5439.87	4488.27	1921.82	1945.81	1985.26
DG(35:3)	DG	DAG(14:0)2 [M+NH4]+	C38H68O5	130.996	128.899	135.635	153.741	136.556	165.985	106.856	128.525	157.056	79.1421	445.327	519.187	426.602	425.486	313.963	466.942	280.741	421.52	645.349	584.206	275.706	282.435	285.091
DG(35:4)	DG	DAG(14:0)2 [M+NH4]+	C38H66O5	87.0443	81.4631	80.9779	94.68	84.5257	97.7334	71.5015	92.4824	106.881	63.4119	167.703	192.137	154.582	149.418	121.277	163.64	102.324	169.751	246.582	219.755	127.121	126.31	132.095
DG(35:5)	DG	DAG(14:0)2 [M+NH4]+	C38H64O5	98.4875	87.2607	89.3341	101.973	94.5968	111.436	84.6616	107.384	124.261	73.7533	236.063	254.566	211.667	204.475	166.447	201.348	143.678	226.94	309.805	276.923	163.565	161.201	163.907
DG(35:6)	DG	DAG(14:0)2 [M+NH4]+	C38H62O5	6.65813	5.32317	6.21075	7.69175	6.36977	7.0777	5.66972	6.55405	8.8335	5.71051	39.7405	42.1973	39.6988	30.6781	25.3932	22.2663	21.2035	30.7708	41.3605	33.874	17.7289	18.2112	17.5996
DG(36:0)	DG	DAG(14:0)2 [M+NH4]+	C39H76O5	16.9995	15.8116	15.7439	19.6427	15.6443	17.0073	15.6919	16.5157	19.8527	10.8023	104.54	104.423	89.563	92.8631	69.2232	101.016	56.9142	87.8207	138.66	128.853	54.9986	55.1288	55.3042
DG(36:1)	DG	DAG(14:0)2 [M+NH4]+	C39H74O5	246.495	230.323	247.302	277.909	230.722	290.254	230.271	269.55	316.699	181.687	1397.49	1288.93	1146.16	1191.03	949.663	1227.66	884.526	1377.72	2001.84	1845.39	722.492	749.486	739.052
DG(36:2)	DG	DAG(14:0)2 [M+NH4]+	C39H72O5	836.975	789.093	829.478	913.785	765.123	989.675	764.19	929.082	1066.63	594.689	4087.43	3946.06	3380.7	3399.47	2817.31	3890.25	2776.8	4441.03	6230.93	5634.63	2297.96	2401.58	2432.76
DG(36:3)	DG	DAG(14:0)2 [M+NH4]+	C39H70O5	247.725	226.716	228.38	278.588	240.546	314.486	210.99	290.958	333.34	173.26	1427.3	1491.62	1301.86	1338.93	978.666	1458.89	962.485	1505.16	2176.29	1891.4	780.814	790.13	806.51
DG(36:4)	DG	DAG(14:0)2 [M+NH4]+	C39H68O5	45.2544	45.4128	44.5937	50.7886	47.9751	61.5731	34.3449	40.485	59.9478	30.7185	257.779	300.025	185.233	202.77	133.031	218.639	127.234	214.112	281.586	283.62	126.98	130.646	133.303
DG(36:5)	DG	DAG(14:0)2 [M+NH4]+	C39H66O5	111.973	132.177	107.224	124.417	139.393	131.689	96.5665	119.962	144.947	86.4648	208.179	208.713	175.276	172.824	134.963	157.102	117.874	194.256	263.84	256.259	152.59	208.701	166.321
DG(36:6)	DG	DAG(14:0)2 [M+NH4]+	C39H64O5	40.4032	37.8373	34.313	43.7024	37.5878	47.7711	31.2796	47.332	51.3066	30.5663	113.056	126.612	100.665	98.7504	82.4254	105.243	77.1972	128.877	159.468	144.26	75.9641	76.5926	79.3947
DG(36:7)	DG	DAG(14:0)2 [M+NH4]+	C39H62O5	5.79374	4.87931	4.2313	5.55307	5.46595	5.82287	4.03002	5.68059	5.59402	3.94416	9.10449	9.75595	6.71164	7.16336	6.27583	6.05786	5.05371	6.90416	9.54055	9.69985	6.34924	6.87435	6.18207
DG(37:0)	DG	DAG(14:0)2 [M+NH4]+	C40H78O5	7.71764	6.89929	7.43573	8.5195	6.86373	8.24202	6.81622	7.58558	8.72022	5.37362	44.3472	48.9931	40.7886	40.3167	29.2914	42.3716	25.9476	36.95	63.4831	56.8409	23.8012	24.9079	24.6682
DG(37:1)	DG	DAG(14:0)2 [M+NH4]+	C40H76O5	95.0735	88.2844	92.4009	101.474	83.568	102.21	83.3903	95.9018	113.029	63.9534	378.371	356.714	312.407	311.442	242.082	332.432	220.477	335.943	526.395	467.096	205.19	211.378	210.578
DG(37:2)	DG	DAG(14:0)2 [M+NH4]+	C40H74O5	184.843	166.074	142.001	183.781	146.714	283.637	189.923	155.326	252.971	103.835	1108.14	1096.33	823.607	835.02	693.087	981.493	685.061	1043.87	1595.39	1503.26	485.089	557.113	658.656
DG(37:3)	DG	DAG(14:0)2 [M+NH4]+	C40H72O5	271.591	259.059	268.564	296.606	264.207	311.652	224.764	287.791	327.33	167.36	1145.83	1154.57	982.098	1003.88	737.079	1113.7	708.331	1129.7	1634.94	1510.47	634.153	653.874	669.624
DG(37:4)	DG	DAG(14:0)2 [M+NH4]+	C40H70O5	185.274	179.125	184.878	212.1	184.137	231.675	163.711	212.818	247.403	127.348	569.195	562.304	504.051	529.669	418.29	483.656	390.155	639.123	859.914	763.305	374.251	372.812	389.757
DG(37:5)	DG	DAG(14:0)2 [M+NH4]+	C40H68O5	141.889	139.713	142.875	160.223	143.751	187.89	117.589	154.41	188.252	89.668	383.701	428.779	357.972	382.321	279.562	346.429	259.649	434.154	554.832	489.381	262.124	269.152	285.392
DG(37:6)	DG	DAG(14:0)2 [M+NH4]+	C40H66O5	367.393	352.495	350.45	388.772	353.564	399.947	307.828	390.225	450.826	269.824	484.577	545.621	440.253	426.023	333.857	437.799	280.705	461.287	626.336	583.115	435.964	432.683	451.823
DG(37:7)	DG	DAG(14:0)2 [M+NH4]+	C40H64O5	2.15066	2.93321	2.374	2.76361	2.4826	4.24889	3.38114	3.94145	4.58338	2.67935	3.88797	3.02775	2.74865	3.25714	2.16853	4.61374	3.13518	3.95586	5.11975	5.2899	4.05276	3.51404	4.70979
DG(38:0)	DG	DAG(14:0)2 [M+NH4]+	C41H80O5	5.54728	5.34042	5.46923	6.34235	5.14176	5.73854	4.79384	5.13402	6.1055	3.6016	22.2516	24.5237	21.7271	20.1619	14.8876	20.6616	12.7831	16.8698	29.2632	27.9533	12.9733	13.101	13.2342
DG(38:1)	DG	DAG(14:0)2 [M+NH4]+	C41H78O5	35.2868	31.9942	32.9534	38.085	29.7616	40.8291	33.1509	39.3005	46.1068	25.8298	169.762	169.253	143.74	141.035	110.633	151.897	99.6749	151.018	240.558	215.03	92.8609	98.4969	98.0055
DG(38:2)	DG	DAG(14:0)2 [M+NH4]+	C41H76O5	136.788	128.161	137.799	152.287	127.518	157.604	122.247	146.619	170.266	87.9175	517.948	492.9	440.513	446.297	342.108	473.196	337.136	504.025	748.939	667.768	300.883	309.883	313
DG(38:3)	DG	DAG(14:0)2 [M+NH4]+	C41H74O5	65.3504	66.8081	68.7927	80.0169	64.666	83.0379	60.9461	80.8113	97.883	49.9451	783.518	740.608	647.745	644.168	520.345	663.468	508.069	811.871	1082.31	984.073	346.898	353.345	349.714
DG(38:4)	DG	DAG(14:0)2 [M+NH4]+	C41H72O5	224.671	217.932	214.955	255.102	207.884	279.777	203.964	265.786	310.94	173.953	957.743	876.356	782.923	837.077	712.042	818.348	675.569	1152.8	1426.31	847.366	515.061	541.503	552.981
DG(38:5)	DG	DAG(14:0)2 [M+NH4]+	C41H70O5	689.59	678.286	665.734	818.14	646.422	781.363	612.469	755.456	785.71	495.065	2118.74	1802.79	1926.5	2039.6	1713.49	1650.58	1501.07	2529.75	3095.66	2970.39	1366.27	1443.16	1433.21
DG(38:6)	DG	DAG(14:0)2 [M+NH4]+	C41H68O5	295.704	288.195	289.172	332.263	279.566	392.759	256.351	333.975	415.576	201.074	1037.29	1116.2	958.373	1014.41	789.288	944.059	744.35	1279.69	1620.66	1461.73	667.369	686.723	685.222
DG(38:7)	DG	DAG(14:0)2 [M+NH4]+	C41H66O5	276.344	267.546	261.943	288.502	271.868	279.256	208.933	281.564	305.852	182.157	587.949	655.697	548.529	546.295	393.978	554.04	355.829	583.031	755.149	702.643	405.231	410.072	426.915
DG(38:8)	DG	DAG(14:0)2 [M+NH4]+	C41H64O5	81.832	76.1426	72.9337	87.2996	73.614	79.3843	63.7339	83.4104	88.7237	57.2183	88.7019	103.221	84.3591	82.7321	58.9649	83.6121	55.1987	93.2867	119.158	116.107	87.2048	90.6089	91.9442
DG(38:9)	DG	DAG(14:0)2 [M+NH4]+	C41H62O5	14.5193	14.063	13.3177	16.1587	13.1293	14.0064	12.3837	14.4029	16.1623	10.5904	12.6431	15.3575	10.6587	11.309	8.19445	11.3337	7.39561	13.7614	13.2433	12.7717	14.8681	15.6503	14.4975
DG(39:0)	DG	DAG(14:0)2 [M+NH4]+	C42H82O5	3.22698	3.15519	3.47558	3.99874	3.04628	3.4779	3.24837	3.42836	3.93196	2.02676	14.9956	18.3576	15.3624	13.6746	10.3449	15.998	9.22706	13.2793	20.3116	19.2016	8.48071	8.95066	9.58086
DG(39:1)	DG	DAG(14:0)2 [M+NH4]+	C42H80O5	37.3659	34.3515	36.9637	42.0849	30.7676	41.2137	33.4675	37.7404	45.0086	26.6663	95.2604	102.208	90.542	82.9364	62.2067	84.449	57.6447	83.7556	131.291	120.766	60.783	62.7768	64.8889
DG(39:2)	DG	DAG(14:0)2 [M+NH4]+	C42H78O5	20.0648	19.3326	20.0304	22.2983	17.4461	26.3774	19.4374	22.9589	28.7515	15.6133	97.5537	98.6188	87.1096	83.3173	62.4295	99.3144	62.4647	95.0453	141.04	123.336	54.8609	56.49	56.275
DG(39:3)	DG	DAG(14:0)2 [M+NH4]+	C42H76O5	23.7074	22.9408	24.6319	26.9441	23.4188	27.6414	19.9011	25.7777	31.215	15.2833	178.65	170.003	157.582	152.413	114.821	156.09	111.633	174.931	239.389	218.46	83.4781	84.3882	84.0831
DG(39:4)	DG	DAG(14:0)2 [M+NH4]+	C42H74O5	109.563	108.198	115.467	123.508	106.399	138.661	98.5416	134.342	158.791	80.9429	268.278	230.772	214.481	224.816	183.509	214.952	179.459	292.437	385.305	369.453	192.871	194.298	195.109
DG(39:5)	DG	DAG(14:0)2 [M+NH4]+	C42H72O5	224.87	223.892	229.99	253.501	221.983	280.687	204.986	265.658	304.794	169.501	470.395	437.146	397.304	441.798	337.118	402.772	326.643	542.719	698.646	691.102	374.788	382.814	383.122
DG(39:6)	DG	DAG(14:0)2 [M+NH4]+	C42H70O5	503.757	497.039	522.236	565.453	498.539	615.309	444.975	565.206	638.363	360.443	764.612	734.192	677.373	716.559	515.854	633.015	493.175	784.312	1079.41	1001.77	694.807	685.052	711.88
DG(39:7)	DG	DAG(14:0)2 [M+NH4]+	C42H68O5	2.41503	1.86036	1.6594	2.00552	1.50044	3.23043	2.20762	2.81244	3.56465	2.04499	4.12917	4.62835	5.98857	5.08685	3.24831	6.43985	4.71151	8.70141	9.70278	9.83356	4.09706	4.68399	4.37668
DG(39:8)	DG	DAG(14:0)2 [M+NH4]+	C42H66O5	1.3291	1.164	1.19972	1.23057	1.35789	2.46595	1.97455	2.62872	2.62955	1.55167	1.79376	1.90627	2.59872	1.6497	1.80939	3.76121	3.52904	5.49824	4.93352	3.80322	2.57868	3.09953	2.92373
DG(39:9)	DG	DAG(14:0)2 [M+NH4]+	C42H64O5	1.01293	1.0657	1.13873	0.83817	1.23296	1.96501	1.57869	1.86785	2.3031	1.23551	2.04597	1.70601	1.63803	0.758949	0.687237	2.5056	1.93293	2.94028	2.44505	3.59301	2.46601	2.41173	2.16973
DG(40:0)	DG	DAG(14:0)2 [M+NH4]+	C43H84O5	1.72235	1.50231	1.6999	1.77779	2.01557	1.78708	1.54	1.9337	1.81332	1.04405	5.75686	6.19411	6.02274	5.9936	3.78412	5.93334	3.29968	3.24589	8.64542	4.14638	3.79451	3.58046	3.99023
DG(40:1)	DG	DAG(14:0)2 [M+NH4]+	C43H82O5	15.475	14.847	14.7437	16.1185	13.4405	17.8658	14.297	17.3579	20.0339	11.8441	61.5433	66.2783	57.5057	53.4935	37.7314	58.7382	36.912	56.4962	91.3936	80.3954	35.6481	35.2015	36.026
DG(40:2)	DG	DAG(14:0)2 [M+NH4]+	C43H80O5	16.6114	15.1144	15.7576	18.1152	14.2875	17.099	13.3678	16.7458	19.6366	10.4256	74.7675	79.9843	67.6703	66.7038	47.3309	68.717	43.0738	61.9352	102.655	89.857	42.6146	43.0312	42.9533
DG(40:3)	DG	DAG(14:0)2 [M+NH4]+	C43H78O5	9.06645	8.94705	8.63443	10.6438	8.47437	10.8708	7.74611	10.3474	13.3737	6.70527	40.3518	39.7652	35.1049	35.7495	26.2663	37.3296	25.3407	40.2344	58.2168	49.649	23.1914	23.8711	24.0962
DG(40:4)	DG	DAG(14:0)2 [M+NH4]+	C43H76O5	12.7757	12.1358	13.2341	14.9078	12.5161	16.278	11.5681	15.4089	19.5868	10.206	57.3338	52.6969	45.5447	69.3796	56.6275	52.1795	52.5171	84.2559	81.2784	67.9577	41.0012	42.0635	41.4826
DG(40:5)	DG	DAG(14:0)2 [M+NH4]+	C43H74O5	9.74761	9.82494	9.69595	11.8665	9.8088	11.9868	8.56447	11.3978	12.9876	7.15048	112.606	86.9785	85.3747	90.904	78.3211	86.7082	74.6931	127.916	144.521	142.402	49.1831	49.8141	50.3069
DG(40:6)	DG	DAG(14:0)2 [M+NH4]+	C43H72O5	50.6192	50.0442	54.0283	60.3639	51.6597	68.769	48.0132	65.6952	71.297	42.1942	321.202	282.1	271.783	294.829	240.14	265.346	240.55	428.961	488.11	449.538	174.851	175.162	179.858
DG(40:7)	DG	DAG(14:0)2 [M+NH4]+	C43H70O5	48.5205	50.1068	50.002	58.2963	51.6933	62.619	42.08	52.4235	63.7645	37.5264	270.367	255.875	259.958	257.531	217.852	231.991	209.878	371.508	393.57	380.64	152.422	159.014	163.72
DG(40:8)	DG	DAG(14:0)2 [M+NH4]+	C43H68O5	198.372	191.673	188.866	210.018	184.175	223.226	174.685	225.227	247.875	158.709	478.199	455.594	427.892	437.664	386.196	424.671	363.018	654.039	726.389	682.958	352.345	348.225	367.373
DG(40:9)	DG	DAG(14:0)2 [M+NH4]+	C43H66O5	265.434	250.08	256.174	280.338	245.332	269.548	233.451	281.603	307.511	194.458	637.017	635.919	579.661	579.558	500.5	555.877	477.223	841.463	916.354	887.613	453.34	462.686	466.325
DG(40:10)	DG	DAG(14:0)2 [M+NH4]+	C43H64O5	336.882	312.087	316.179	347.904	306.128	325.758	283.51	339.804	368.116	257.23	623.486	638.238	568.828	516.338	433.401	462.987	392.006	648.417	758.518	708.481	463.195	457.27	475.026
DG(41:0)	DG	DAG(14:0)2 [M+NH4]+	C44H86O5	0.722538	0.9758	0.945301	1.16337	1.40712	0.89947	0.947253	0.99593	0.692402	0.422642	2.09368	2.47875	1.39269	2.86437	1.22442	2.50746	1.00278	0.970271	2.52254	2.12314	1.69363	2.2025	1.6444
DG(41:1)	DG	DAG(14:0)2 [M+NH4]+	C44H84O5	5.92973	5.6845	6.03563	6.07388	5.68653	6.33583	5.14041	6.48476	7.05014	3.71213	15.2345	15.8653	13.2893	12.7859	10.6542	13.9309	8.57758	11.9733	21.5921	20.5407	10.0624	10.785	9.76591
DG(41:2)	DG	DAG(14:0)2 [M+NH4]+	C44H82O5	1.30745	1.15449	1.0425	1.72642	1.16706	1.37845	1.17032	1.5193	1.31248	1.09356	7.20786	8.35231	7.24774	7.02793	4.45929	5.66306	5.40119	5.59488	9.6384	3.80977	4.56663	4.24065	4.36349
DG(41:3)	DG	DAG(14:0)2 [M+NH4]+	C44H80O5	1.70741	1.5824	1.76269	1.74757	1.61481	2.34216	1.65289	2.33447	2.87115	1.45694	7.51713	7.961	7.62223	7.28769	5.13876	6.09425	5.17848	8.64496	10.6291	11.0961	4.4963	4.81358	4.94036
DG(41:4)	DG	DAG(14:0)2 [M+NH4]+	C44H78O5	4.04131	4.2107	4.3599	4.44509	3.68529	5.70063	3.93775	5.1609	6.36614	3.43761	14.2183	13.3729	12.7151	12.7723	9.60245	10.8915	9.28742	15.3158	21.2891	18.9678	9.14088	9.52518	9.77574
DG(42:0)	DG	DAG(14:0)2 [M+NH4]+	C45H88O5	0.244191	0.311351	0.457173	0.221329	0.781227	0.33144	0.397613	0.368906	0.427276	0.226055	0.222233	1.19811	0.565062	0.514154	0.203971	0.376891	0.125363		1.03101	1.22547	0.57409	0.545989	0.392439
DG(42:1)	DG	DAG(14:0)2 [M+NH4]+	C45H86O5	1.78429	1.65822	2.06982	2.07048	1.92372	2.11661	1.80304	1.95418	2.12603	1.28858	4.75395	5.15645	4.31957	4.84864	3.53852	4.29605	2.96315	4.21367	6.58804	5.11507	3.03184	3.15501	3.06568
DG(42:2)	DG	DAG(14:0)2 [M+NH4]+	C45H84O5	1.43668	1.18394	1.45176	1.92142	1.70893	1.63751	1.25128	1.47979	1.88896	0.847584	4.65223	6.86435	6.80366	3.89494	2.80039	4.68231	2.78327	3.43622	6.79032	6.14937	2.34083	2.58089	3.22057
DG(42:3)	DG	DAG(14:0)2 [M+NH4]+	C45H82O5	3.48547	3.38412	3.45421	3.68602	2.94227	3.82993	3.00601	3.5595	4.63779	2.37661	7.60595	8.03324	6.77934	7.27844	5.33972	6.64465	5.15196	7.05166	10.6216	8.69035	5.62056	5.81004	5.79725
DG(42:4)	DG	DAG(14:0)2 [M+NH4]+	C45H80O5	5.34669	4.60995	5.20129	6.11679	4.6696	6.57507	4.84547	6.08612	7.83624	4.03967	20.1376	18.7159	16.118	16.4196	13.2482	14.1732	12.9057	17.4161	24.4399	22.7942	11.5426	11.5455	11.6305
DG(42:5)	DG	DAG(14:0)2 [M+NH4]+	C45H78O5	16.0616	15.0403	15.1227	17.6706	13.8716	18.4422	14.1665	17.0891	22.4952	11.1404	57.9031	54.8646	46.6321	46.5791	38.7136	43.4839	34.1969	51.4069	75.543	70.3017	33.3133	34.2055	33.7925
DG(42:6)	DG	DAG(14:0)2 [M+NH4]+	C45H76O5	0.482236	0.678299	0.811095	0.707222	0.125202	0.499751	0.524904	1.00583	0.677236	0.666028	5.59106	3.85466	3.65679	4.35483	3.64448	4.20369	3.37208	5.28934	4.87606	7.84042	2.3553	1.71385	2.37841
DG(42:7)	DG	DAG(14:0)2 [M+NH4]+	C45H74O5	0.645853	0.506219	0.709735	0.882296	0.749283	0.784907	0.725652	0.762272	0.972999	0.496532	3.62773	2.94916	2.73938	3.1641	3.07287	2.76918	1.51877	4.89791	6.70106	4.42028	2.20062	1.62894	1.39449
DG(42:8)	DG	DAG(14:0)2 [M+NH4]+	C45H72O5	0.711567	1.01817	1.22838	0.851957	0.760631	1.31224	0.749349	1.15831	1.51437	0.826442	4.37301	2.57402	4.4033	3.5354	2.32931	2.70591	3.20519	4.9458	6.13566	5.64543	1.65661	2.37608	2.76294
DG(43:1)	DG	DAG(14:0)2 [M+NH4]+	C46H88O5	2.33256	1.77419	2.26848	2.76245	2.38082	2.39332	2.165	3.05725	2.9571	1.64373	2.06319	3.4797	4.00278	2.03574	1.37252	1.52338	1.93539	1.87487	3.89847	2.17011	2.96374	1.59383	4.34062
DG(43:2)	DG	DAG(14:0)2 [M+NH4]+	C46H86O5	0.348626	0.293368	0.838099	0.384509	0.308626	0.553909	0.268529	0.480303	0.505175	0.225614		1.0679	0.455119	0.393618	0.599456	0.477603	0.390076	0.214143	0.505012	0.929174	0.11313	0.606374	0.271849
DG(43:4)	DG	DAG(14:0)2 [M+NH4]+	C46H82O5	0.525239	1.03206	0.854088	1.1308	0.455327	0.653809	1.24743	0.723557	0.670592	0.539867	2.13844	2.78917	2.5036	1.90074	1.86178	1.64106	1.25401	2.01536	3.66967	2.55764	1.35865	1.63222	1.55252
DG(44:1)	DG	DAG(14:0)2 [M+NH4]+	C47H90O5	2.07973	1.75215	2.14723	2.24324	2.11346	1.96007	1.5443	2.55338	2.28468	1.3954	2.00269	2.11711	2.62664	0.989078	0.875982	2.71452	0.771203	2.18862	3.0814	2.89067	1.18558	1.31897	1.69544
DG(44:3)	DG	DAG(14:0)2 [M+NH4]+	C47H86O5	0.619893	0.428037	0.516985	0.329948	0.351095	0.504077	0.293245	0.528205	0.624524	0.527575		0.162503	0.148851	0.458071	0.127209	0.150273				0.279069	0.102233	0.263191	0.304227
DG(44:4)	DG	DAG(14:0)2 [M+NH4]+	C47H84O5	0.502456	0.623345	0.642419	0.664545	0.720015	0.701102	0.422103	0.800667	0.849981	0.374409	0.840757	0.448324	1.05779	0.366025	0.447595	0.400725	0.263043	0.985264	1.03962	1.19941	0.600174	0.701392	0.356329
DG(44:5)	DG	DAG(14:0)2 [M+NH4]+	C47H82O5	2.09778	1.86839	2.1149	1.94224	1.67366	2.15582	1.22249	2.57133	2.91904	1.38661	3.01338	3.61115	1.02026	1.75496	1.09348	0.49178	0.741403	2.74975	1.61941	0.577148	1.2444	1.94616	1.85013
DG(45:1)	DG	DAG(14:0)2 [M+NH4]+	C48H92O5	0.78213	0.505173	0.351721	0.528688	0.629508	0.802257	0.784323	0.53706	0.829176	0.430852	0.405083	0.889868	1.15567	0.62155		1.29944	0.527605	0.822002		0.429518	0.610355	0.93874	0.308197
DG(45:2)	DG	DAG(14:0)2 [M+NH4]+	C48H90O5	0.947548	1.06219	0.885987	1.26073	0.489545	0.846643	0.576271	0.334304	1.04177	0.625012	0.714566	1.46594	1.43977	1.37365	0.226153	0.893099	0.805684	0.309011		1.84819	0.611988	1.01889	0.226795
DG(45:3)	DG	DAG(14:0)2 [M+NH4]+	C48H88O5	0.768441	0.952149	0.59167	0.619636	0.612525	0.515972	0.388896	0.853501	0.560558	0.351816	0.325061	0.587394	0.349796	0.820135	0.393986	0.439126	0.46255	0.236054	0.838149	0.868995		0.493188	0.424759
DG(45:4)	DG	DAG(14:0)2 [M+NH4]+	C48H86O5	0.68289	0.713332	0.595425	0.7797	0.304687	0.84121	0.445745	0.325207	0.58764	0.540652	0.273816		0.134305	0.532783		0.251348	0.184933	0.273519	0.180494	0.432709	0.310657	0.241903	0.212177
DG(46:4)	DG	DAG(14:0)2 [M+NH4]+	C49H88O5	0.584878	0.509264	0.669669	0.670947	0.486373	0.482434	0.477799	0.573765	0.648009	0.445733			0.367577	0.184102	0.200187	0.520195	0.101362	0.168036	0.506202	0.258522		0.367172	0.378052
DG(O-34:0)	DG[O]	DAG(14:0)2 [M+NH4]+	C37H74O4	5.17411	4.89582	4.67245	5.6292	4.56045	5.19329	4.37834	5.19283	5.33411	3.30284	19.169	18.021	18.3318	15.9221	11.9043	12.7815	10.0298	14.8469	23.5604	23.3553	10.8194	10.7803	10.384
DG(O-34:1)	DG[O]	DAG(14:0)2 [M+NH4]+	C37H72O4	11.1107	10.3621	10.0364	12.8749	10.689	12.8604	8.91154	11.9954	13.9508	7.86304	67.124	54.5886	65.3627	56.1932	48.7457	45.384	43.6089	73.7506	89.0299	92.3461	33.1618	33.3756	38.7264
DG(O-34:2)	DG[O]	DAG(14:0)2 [M+NH4]+	C37H70O4	1.3811	1.24724	1.00338	1.57914	1.18038	1.46896	1.1992	1.13294	1.69354	0.630187	11.5761	10.4941	11.6318	10.9757	8.38803	8.89648	8.18183	13.283	16.996	17.4668	5.50211	5.51054	5.20532
DG(O-36:0)	DG[O]	DAG(14:0)2 [M+NH4]+	C39H78O4	5.41058	5.47235	5.21052	5.72284	4.8657	5.07368	4.10028	4.82218	4.86866	3.16277	19.8795	20.9392	20.2244	18.9609	11.2521	14.8625	9.67555	15.0964	24.0607	24.1577	10.3894	11.0264	11.1628
DG(O-36:1)	DG[O]	DAG(14:0)2 [M+NH4]+	C39H76O4	245.036	212.252	207.694	260.946	195.667	257.552	207.216	250.287	283.335	166.221	796.665	767.79	751.103	754.286	580.43	606.858	481.231	763.339	1031	1069.76	489.14	491.396	498.71
DG(O-36:2)	DG[O]	DAG(14:0)2 [M+NH4]+	C39H74O4	231.794	208.505	216.141	267.18	214.665	176.995	134.401	333.924	244.634	141.498	893.353	886.766	867.807	894.72	614.926	710.996	591.095	954.351	1238.4	1224.86	476.532	502.326	498.698
DG(O-38:1)	DG[O]	DAG(14:0)2 [M+NH4]+	C41H80O4	5.82556	5.66379	5.96355	7.29067	5.46604	6.69524	5.20275	6.40112	6.91375	3.81459	16.4664	17.1823	16.0179	14.7667	11.3263	14.8389	9.32973	14.5425	22.0337	20.1487	10.908	9.93426	10.4996
DG(O-38:2)	DG[O]	DAG(14:0)2 [M+NH4]+	C41H78O4	35.5893	33.3586	33.0535	40.3911	30.8222	33.8529	28.0806	34.1436	36.6746	21.0519	155.15	157.905	155.371	150.419	107.356	119.131	96.2444	139.96	185.283	189.162	85.1397	86.4224	87.325
DG(O-38:3)	DG[O]	DAG(14:0)2 [M+NH4]+	C41H76O4	71.8303	66.3172	66.0278	80.8717	62.2486	75.9404	61.3928	73.3886	85.0722	48.8351	274.368	153.534	171.636	174.37	197.942	194.836	158.211	257.817	345.808	346.028	160.005	160.108	162.789
DG(O-40:2)	DG[O]	DAG(14:0)2 [M+NH4]+	C43H82O4	11.3825	9.44423	9.96019	12.2315	9.51638	11.9102	13.3113	22.0195	12.6793	15.325	23.1704	14.3185	16.4276	14.7228	11.4366	13.4887	9.55582	14.7408	31.1188	24.7748	17.2803	16.5589	17.6108
DG(O-40:3)	DG[O]	DAG(14:0)2 [M+NH4]+	C43H80O4	0.872594	0.693073	0.853875	1.29249	0.803644	1.11902	0.679051	1.07286	0.969368	0.635728	3.58728	4.87108	4.72697	4.65509	3.30396	3.42917	2.7819	3.22758	4.14698	5.49761	2.44885	2.45195	2.80165
DG(O-40:4)	DG[O]	DAG(14:0)2 [M+NH4]+	C43H78O4	1.28827	1.04721	1.09143	1.63381	1.02425	1.19623	1.07675	1.25792	1.36561	0.99546	3.14157	3.50033	3.32896	5.35846	4.13813	2.72651	3.64625	5.44523	7.02555	7.34257	3.54298	3.46068	2.37714
DG(O-42:2)	DG[O]	DAG(14:0)2 [M+NH4]+	C45H86O4	4.48504	4.85673	4.62897	5.74685	4.38032	4.38441	3.80389	5.67209	5.62949	3.08435	6.21817	7.8599	3.75329	5.77016	3.73767	6.02463	3.52382	4.9001	4.25278	4.83794	5.31612	6.46362	4.83711
DG(O-42:3)	DG[O]	DAG(14:0)2 [M+NH4]+	C45H84O4	1.25856	0.809236	0.544723	0.725658	0.618474	0.738428	0.434021	0.610399	0.516477	0.427242	0.50053	1.24309	0.629449	0.726053	0.29635	0.691261	0.189928	0.138827	0.754631	0.469656	0.704635	0.486122	0.438302
DG(O-43:2)	DG[O]	DAG(14:0)2 [M+NH4]+	C46H88O4	6.81428	6.42223	5.54949	7.78003	5.59149	5.55939	5.36868	6.38144	6.21558	4.28499	4.32114	7.02164	4.94898	4.35928	2.24119	5.38636	1.98583	3.30684	4.67261	6.43306	3.35049	3.7515	4.40657
DG(O-43:3)	DG[O]	DAG(14:0)2 [M+NH4]+	C46H86O4	1.9521	1.82009	1.71608	2.58958	2.34639	1.8203	1.55032	1.61537	2.19925	1.27238	1.1267	3.82636	3.19949	2.9094	3.07824	3.3078	1.61568	2.24998	3.63677	2.81283	1.3999	2.87486	2.28378
DG(O-44:2)	DG[O]	DAG(14:0)2 [M+NH4]+	C47H90O4	4.7267	4.01176	3.27592	5.70696	3.54411	4.59421	3.51473	4.7413	4.88059	3.12424	5.00876	8.44626	6.85297	6.35316	5.22086	10.1729	3.41115	4.80813	5.25777	8.17439	5.14973	4.62021	5.81896
DG(O-44:3)	DG[O]	DAG(14:0)2 [M+NH4]+	C47H88O4	6.73676	6.3815	5.71739	6.76839	6.0729	5.7708	4.4282	5.44074	5.79701	3.63128	8.64631	13.3239	14.5188	10.2794	7.92549	13.0254	4.86932	6.87835	12.3083	13.6691	7.01245	7.48076	9.15127
DG(O-44:4)	DG[O]	DAG(14:0)2 [M+NH4]+	C47H86O4	2.8542	2.66691	2.15592	3.19767	2.19922	2.39192	2.32166	2.78236	2.77238	1.66946	1.52915	3.53055	2.49819	2.70487	1.63272	3.31516	1.09275	2.15657	3.42299	2.28186	2.44696	2.73485	1.87472
DG(P-34:1)	DG[P]	DAG(14:0)2 [M+NH4]+	C37H70O4	2.75346	2.20971	2.77945	2.89018	2.30396	2.78726	2.66677	2.77991	3.16943	2.11885	28.8411	27.0376	25.6555	27.8269	22.9796	19.1751	19.3029	32.379	43.5679	36.6326	15.6721	12.6814	13.2848
DG(P-34:2)	DG[P]	DAG(14:0)2 [M+NH4]+	C37H68O4	0.340242	0.115972	0.303605	0.287254	0.545228	0.379457	0.208505	0.1446	0.415542	0.0990833	4.73793	5.44904	4.34852	4.10029	2.8882	3.73094	2.17511	4.40367	4.87834	3.92949	1.76495	1.96807	1.62722
DG(P-36:2)	DG[P]	DAG(14:0)2 [M+NH4]+	C39H72O4	66.6739	64.8106	63.5361	73.7643	58.0378	64.5177	50.9173	60.9935	65.5994	39.0674	866.17	851.801	821.057	763.465	612.15	572.263	467.573	777.145	1084.67	1049.31	363.637	365.651	365.455
DG(P-36:3)	DG[P]	DAG(14:0)2 [M+NH4]+	C39H70O4	7.4874	8.22124	7.81414	9.05197	6.93064	7.69989	5.88713	8.26364	10.6862	4.66483	51.8396	49.7848	47.0961	46.2433	36.1195	35.7898	30.4215	53.1686	68.2768	65.419	23.9174	24.8836	24.8677
DG(P-36:4)	DG[P]	DAG(14:0)2 [M+NH4]+	C39H68O4	1.16535	0.96256	1.17175	1.15588	1.05427	1.09277	0.668014	0.898869	1.17134	0.728867	4.77759	7.26956	5.79447	3.99057	4.39289	3.70833	2.66511	6.43541	8.43754	7.59544	3.45978	3.53436	2.77378
DG(P-38:3)	DG[P]	DAG(14:0)2 [M+NH4]+	C41H74O4	85.4368	78.832	75.8917	92.5937	73.5885	89.4526	72.2931	86.5444	97.6933	55.3448	421.216	383.502	371.436	386.472	308.232	285.394	246.642	393.989	546.571	550.396	222.345	223.2	224.05
DG(P-38:4)	DG[P]	DAG(14:0)2 [M+NH4]+	C41H72O4	116.205	106.921	109.338	127.254	104.268	122.912	98.3251	116.956	136.934	77.9662	645.519	594.903	561.053	575.736	425.642	446.34	358.696	549.649	803.661	798.47	317.394	324.094	322.148
DG(P-40:4)	DG[P]	DAG(14:0)2 [M+NH4]+	C43H76O4	1.3328	1.20422	1.17181	1.70224	1.25435	1.75252	1.29176	1.66868	1.85791	1.15974	8.5312	6.75329	6.1293	7.12049	6.22238	4.89042	4.7128	8.36947	8.3614	10.1076	4.92271	4.90824	3.95641
CE(16:0)	CE	CE(16:0)-D7 [M+NH4]+	C43H76O2	1.34938	2.45367	4.08572	2.59589	36.0458	3.18711	1.81618	1.92822	1.06511	0.934541		4.16619		6.65103	5.04022	4.74952	2.42934	11.67	4.4132			8.04604	4.23121
CE(17:0)	CE	CE(16:0)-D7 [M+NH4]+	C44H78O2	1.66204	1.63691	2.54799	1.78537	25.9901	2.0739	3.05374	1.56582	1.21306	0.728987		13.7466	3.16844	4.35997	8.15893	26.5005	13.1779	13.7567	13.6984	13.1775	6.09527	6.09719	1.98936
CE(18:0)	CE	CE(16:0)-D7 [M+NH4]+	C45H80O2	2.92613	3.25552	3.44458	2.79187	34.0468	2.87666	3.18658	2.63134	3.07458	0.916226	28.2551	16.3202	31.3716	24.997	27.4379	44.785	13.0279	27.2175	18.9747	24.9032	17.0238	20.6014	14.7182
CE(18:1)	CE	CE(16:0)-D7 [M+NH4]+	C45H78O2	38.2693	32.7625	34.3887	31.5785	1094.38	33.7536	36.1987	30.291	27.8436	14.4058	732.657	720.497	786.767	765.386	463.868	1005.46	698.289	798.681	975.23	848.766	410.197	428.142	399.395
CE(18:2)	CE	CE(16:0)-D7 [M+NH4]+	C45H76O2	14.1681	16.8707	14.7666	19.9606	280.121	16.3112	18.6775	18.2447	14.2349	10.167	1152.36	1220.41	1247.94	1242.49	1012.27	918.736	1081.04	1222.59	1513.85	1562.93	511.275	553.936	546.397
CE(19:0)	CE	CE(16:0)-D7 [M+NH4]+	C46H82O2	1.51761	2.24311	1.53317	1.73358	11.0771	1.97508	1.39381	2.37103	1.96995	0.790202	11.728	12.2051	13.0107	27.9045	15.2665	17.3211	7.74471	16.5641	18.1989	8.75112	7.30383	5.29198	6.38099
CE(19:1)	CE	CE(16:0)-D7 [M+NH4]+	C46H80O2	2.09686	2.82056	3.01854	3.35931	22.0725	3.71959	5.70629	3.34436	4.72619	2.39417	58.0865	69.4465	64.1593	74.9093	43.0668	75.9139	41.5608	58.3601	73.9815	108.574	32.4546	22.7643	29.111
CE(19:2)	CE	CE(16:0)-D7 [M+NH4]+	C46H78O2	3.06086	3.51652	2.73604	5.05322	8.66713	6.06554	5.23919	4.91565	4.41922	3.13641	150.286	145.337	172.337	136.152	118.625	79.6783	95.2225	131.019	216.596	176.344	61.2453	68.0749	69.4217
CE(19:3)	CE	CE(16:0)-D7 [M+NH4]+	C46H76O2															5.51185	3.57979
CE(20:0)	CE	CE(16:0)-D7 [M+NH4]+	C47H84O2	2.4052	2.38682	3.0599	2.52465	15.1697	2.97542	1.93935	2.27253	1.66175	1.01647	7.29304	9.86333	12.1524	12.2423	12.7667	17.0645	1.80617	2.3603			21.6115	20.3277	17.5865
CE(20:1)	CE	CE(16:0)-D7 [M+NH4]+	C47H82O2	8.55621	8.72332	8.1517	8.76804	77.934	6.91656	8.52847	7.05293	7.11767	3.88147	27.2216	45.1946	56.9167	48.3185	30.5269	83.9898	32.9213	29.8653	45.1494	53.4315	64.1792	68.1848	67.4723
CE(20:2)	CE	CE(16:0)-D7 [M+NH4]+	C47H80O2	9.91299	9.19443	11.6219	10.1411	74.6581	9.432	7.44309	11.9245	11.0008	7.6668	147.01	169.679	175.718	169.667	107.034	143.903	122.723	139.301	158.68	162.342	185.606	195.05	202.857
CE(20:3)	CE	CE(16:0)-D7 [M+NH4]+	C47H78O2	5.24046	3.9734	5.09882	3.49232	27.2271	2.79329	4.27547	6.8358	1.93967	3.4169	392.475	400.038	427.242	392.002	282.712	354.209	362.354	395.784	490.04	518.566	206.036	231.282	211.394
CE(21:0)	CE	CE(16:0)-D7 [M+NH4]+	C48H86O2	1.73196	1.47923	1.7412	1.7887	9.08135	2.67436	1.68352	1.82241	1.58858	0.533403	15.1253	14.9349	18.738	9.61597	13.613	16.7411	4.48846	2.14114	7.73641	13.5712	6.66522	9.37055	5.36546
CE(21:1)	CE	CE(16:0)-D7 [M+NH4]+	C48H84O2	0.567489	0.148254	0.936381	0.520093	8.23354	0.276674	0.91012	0.703779	1.03307	0.260237	1.98027	8.81996	3.93867	10.3297		8.669	1.96268	2.98266		3.95123	3.83916	1.54726	1.57377
CE(21:2)	CE	CE(16:0)-D7 [M+NH4]+	C48H82O2	0.239966	0.147957	0.111647	0.14988	4.87151		0.386429	0.522501	0.759124	0.282529	4.48303	2.29292	5.75232	3.59615		5.32771	5.24073	3.16334				2.33923	1.08448
CE(21:3)	CE	CE(16:0)-D7 [M+NH4]+	C48H80O2			0.48331	0.301226	1.48413						5.9987		10.1242	16.9947		8.06127	7.26269	8.88976			10.1005	8.50151	6.24212
CE(21:4)	CE	CE(16:0)-D7 [M+NH4]+	C48H78O2									0.48175	0.289276	8.48302	4.74282	5.582			4.40034	9.10084	5.60227		7.24057	2.34038
CE(22:0)	CE	CE(16:0)-D7 [M+NH4]+	C49H88O2	2.68679	2.26133	2.54281	2.29274	21.6296	2.55034	2.2417	2.22562	2.10893	0.823219	16.1198	15.1976	18.2675	15.9359	5.53998	34.5557	6.17697	5.28961	27.0456	10.186	15.8274	13.8994	16.5982
CE(22:1)	CE	CE(16:0)-D7 [M+NH4]+	C49H86O2	4.85578	4.21539	4.85383	3.88738	33.8481	4.49411	5.12703	3.88748	3.89571	1.58135	20.3099	42.0755	44.1418	47.8279	15.7684	36.4382	19.2015	15.6231	33.6323	35.0351	32.0651	25.2985	29.6625
CE(22:2)	CE	CE(16:0)-D7 [M+NH4]+	C49H84O2	2.00048	1.82458	1.35109	1.61814	9.25573	1.19587	1.98659	0.848211	1.51679	0.685619		4.22457	9.01901	9.16726		4.09891	3.99707	3.51423		3.23309	1.35776	6.12074	9.34961
CE(22:3)	CE	CE(16:0)-D7 [M+NH4]+	C49H82O2	1.24007	1.8881	2.03205	2.08951	5.77335	0.699559	1.55522	0.863983	1.40417	0.540426			4.1678			5.36956					11.2148	7.00713	12.1965
CE(22:4)	CE	CE(16:0)-D7 [M+NH4]+	C49H80O2					0.436334																		2.2014
CE(23:0)	CE	CE(16:0)-D7 [M+NH4]+	C50H90O2	2.99847	1.95023	2.72332	2.45132	19.4394	3.04101	2.38964	2.52013	2.37107	0.955892	11.5083	14.7536	29.0519	25.6367	13.1166	28.1704	8.13764	9.19734	17.3995	23.8681	12.2637	13.7677	15.0952
CE(23:1)	CE	CE(16:0)-D7 [M+NH4]+	C50H88O2	0.686606	0.706317	0.978408	0.504814	5.23767	0.865097	1.05659	0.563646	1.12175	0.191201	1.85484	2.35642	4.84845	2.01587		7.06503			3.24755	4.77909	2.12079	2.84616	4.23384
CE(24:0)	CE	CE(16:0)-D7 [M+NH4]+	C51H92O2	6.43256	5.4189	6.38895	5.23423	58.3411	5.56594	6.49789	6.66321	5.62535	2.13155	45.8527	46.7769	56.5374	65.1626	50.8906	76.0345	31.6716	42.7281	71.1188	47.992	40.4422	39.2191	42.6109
CE(24:1)	CE	CE(16:0)-D7 [M+NH4]+	C51H90O2	8.99828	8.21467	7.30045	6.48632	62.6092	7.59841	7.96716	7.15809	6.2331	2.87052	59.0367	54.2875	71.8693	68.371	46.351	77.3797	28.3424	31.828	51.1836	55.7257	42.9162	44.5603	46.1947
CE(24:2)	CE	CE(16:0)-D7 [M+NH4]+	C51H88O2	3.0103	2.42811	2.558	2.1249	8.31117	2.32026	2.46558	2.59019	2.19094	0.808105		14.3702	9.9631	12.5978	2.81703	11.9483	3.03206		7.85503	3.56906	5.85911	7.09886	4.22427
CE(24:3)	CE	CE(16:0)-D7 [M+NH4]+	C51H86O2	1.24695	0.659043	0.946959	0.689133	3.56041	0.932476	1.59361	0.662772	1.29853	0.539439		5.02151		8.23007		2.25305			3.40174	3.14379	1.98431	2.99847	1.95664
CE(24:4)	CE	CE(16:0)-D7 [M+NH4]+	C51H84O2		0.290631	0.573796	0.513396	2.0066		0.154221									1.7689							1.27045
CE(25:0)	CE	CE(16:0)-D7 [M+NH4]+	C52H94O2	5.4361	3.81634	4.76176	4.31934	25.1351	5.53457	4.76174	4.91029	3.89922	1.88487	40.2097	31.2607	47.9764	53.6961	33.9341	52.4616	19.179	34.4851	38.5449	33.1865	26.0606	29.8237	28.2102
CE(25:1)	CE	CE(16:0)-D7 [M+NH4]+	C52H92O2	1.78853	1.65069	1.89672	1.19323	6.95334	2.17939	2.13446	1.99987	1.8006	0.695023	9.04038	11.0992	12.7277	19.5441	8.54003	16.193	8.70303	5.79916	9.17529	7.23093	6.03349	7.43687	8.52015
CE(26:0)	CE	CE(16:0)-D7 [M+NH4]+	C53H96O2	5.40206	3.73049	4.13247	3.4219	22.7017	4.38358	3.88952	4.40976	4.08799	1.18943	37.454	29.9696	36.381	40.3638	30.0032	37.3671	20.2234	29.4924	42.2749	37.9969	30.4766	31.7618	29.4375
CE(26:1)	CE	CE(16:0)-D7 [M+NH4]+	C53H94O2	3.96152	3.63583	3.44738	3.24243	21.8091	4.09604	4.10172	3.2905	3.2966	1.57314	26.2237	28.8684	32.9761	42.7377	22.8261	37.1594	11.6495	15.6854	29.1767	37.5177	22.9773	22.502	23.2489
CE(26:2)	CE	CE(16:0)-D7 [M+NH4]+	C53H92O2	0.615247	0.949573	0.555595	0.499318	2.70394	0.604084	0.68784	0.273522	0.729023	0.409754	1.84146	4.25824	4.95822			4.13966	1.86543		1.79274	1.43966	3.22097	2.89646	3.78361
CE(26:3)	CE	CE(16:0)-D7 [M+NH4]+	C53H90O2	0.541852	0.320508	0.446221	0.610191	1.92509	0.401335	0.755728	0.954178	0.447339	0.275545						1.40367				3.16784	0.77416	0.632854	1.20283
CE(27:0)	CE	CE(16:0)-D7 [M+NH4]+	C54H98O2	2.2454	1.5387	1.78223	1.43637	7.10317	1.86084	1.66416	1.72995	1.48408	0.402679	16.3065	15.1628	16.1974	12.5509	7.23832	18.3984	7.54019	8.00581	9.01851	12.1719	10.0934	11.7092	10.666
CE(27:1)	CE	CE(16:0)-D7 [M+NH4]+	C54H96O2	0.958067	0.656264	0.427147	0.828998	2.65963	0.0821029	0.613566	0.263523	0.333862	0.143085		0.798937	3.49653	4.39307		3.61358	1.64566	1.04472	3.53391	3.20573	0.985072	2.26158	1.91289
CE(28:0)	CE	CE(16:0)-D7 [M+NH4]+	C55H100O2	1.7343	1.02984	1.20094	0.652829	7.22117	1.42295	1.24949	1.08064	0.863366	0.408574	3.89313	7.02373	7.49714	10.362	1.08686	15.6013	4.97361	2.82373	3.38927	5.77091	6.31232	5.66108	7.5492
CE(28:1)	CE	CE(16:0)-D7 [M+NH4]+	C55H98O2	2.56594	2.18138	2.15343	1.55456	9.75708	2.16193	1.96979	1.82293	1.59755	0.585361	17.5749	17.7032	22.6086	23.3145	8.77703	24.9793	12.2759	11.602	18.1768	19.2474	10.6872	15.1327	13.7285
PC(O-32:0)	PC[O]	PC(14:0)2 [M+H]+	C40H82NO7P	0.0140268	0.0163575	0.0239096	0.0364453	0.0366181	0.0714393	0.0257225		0.0679398	0.0355235	0.678865	0.459223	0.925057	0.652709	0.339138	0.19723	0.118739	0.292211	0.862621	0.525653	0.364416	0.212332	0.284637
PC(O-33:0)	PC[O]	PC(14:0)2 [M+H]+	C41H84NO7P	0.511375	0.454253	0.455223	0.532413	0.517184	0.478717	0.39598	0.553669	0.464353	0.299109	5.57346	8.26853	6.64601	5.24478	4.09625	4.30631	2.36594	4.03173	5.22938	5.47018	2.52845	2.69885	2.29092
PC(O-34:0)	PC[O]	PC(14:0)2 [M+H]+	C42H86NO7P	0.195306	0.139167	0.138187	0.215538	0.151986	0.164753	0.155906	0.137905	0.180361	0.0560336	1.69364	1.39839	1.85104	1.61451	0.987477	0.733354	0.709298	1.3354	1.89034	1.39851	0.848241	0.8127	0.616407
PC(O-34:1)	PC[O]	PC(14:0)2 [M+H]+	C42H84NO7P	1.55478	1.39382	1.28263	1.77635	1.25748	1.51513	1.1705	1.45938	1.57231	1.17503	16.7765	24.7171	21.4914	16.4383	13.7221	16.6885	9.7074	15.5405	22.1482	18.9866	8.10115	8.39401	8.26073
PC(O-35:0)	PC[O]	PC(14:0)2 [M+H]+	C43H88NO7P	1.32633	1.25552	1.23366	1.52246	1.27225	1.40925	1.19836	1.31605	1.29869	0.898678	10.4175	12.4074	13.1138	11.214	8.02953	9.3762	5.23947	8.77574	12.1547	11.1512	5.07434	4.87968	4.9027
PC(O-35:1)	PC[O]	PC(14:0)2 [M+H]+	C43H86NO7P	4.58581	4.15565	4.39493	5.56973	4.52738	5.18443	4.00307	4.90893	4.97695	3.1973	34.3413	44.9923	39.0106	34.2658	25.2399	32.5286	19.4175	30.0832	43.4777	37.7935	17.0381	16.4975	16.9979
PC(O-35:2)	PC[O]	PC(14:0)2 [M+H]+	C43H84NO7P	1.39339	1.38972	1.21789	1.43944	1.13052	1.62716	1.52821	1.68127	1.75011	1.12037	8.92899	13.2974	12.0083	9.11619	6.78469	10.2868	5.85905	9.03993	12.894	11.0421	5.32581	5.49022	5.39946
PC(O-36:0)	PC[O]	PC(14:0)2 [M+H]+	C44H90NO7P	1.33919	1.339	1.37768	1.56654	1.1433	1.18838	1.19309	1.46544	1.36657	0.978048	6.43393	6.29971	6.09508	5.68004	4.76444	4.62376	3.02988	5.3758	7.15985	7.20306	3.20509	3.51378	3.48869
PC(O-36:1)	PC[O]	PC(14:0)2 [M+H]+	C44H88NO7P	41.4505	36.2113	33.4755	47.6397	36.8189	40.8455	34.3996	36.4082	42.0695	28.2311	274.219	363.615	323.152	277.819	202.504	277.791	158.696	245.596	353.169	316.208	146.353	145.602	145.694
PC(O-36:4)	PC[O]	PC(14:0)2 [M+H]+	C44H82NO7P	1.12862	1.9829	0.691578	1.2495	0.829521	0.931238	0.781893	0.275913	1.11518	0.617572	3.09287	4.65845	18.0536	3.46064	0.823996	11.8929	1.81054	2.4164	4.01381	3.84511	1.94999	2.00081	2.44495
PC(O-36:5)	PC[O]	PC(14:0)2 [M+H]+	C44H80NO7P	0.280249	0.265567	0.281735	0.314697	0.25803	0.24961	0.270479	0.306224	0.301454	0.171188	2.36146	3.22131	2.79258	2.5712	1.90933	2.42296	1.03745	1.81036	2.18487	2.35196	1.16056	1.04708	1.1116
PC(O-37:0)	PC[O]	PC(14:0)2 [M+H]+	C45H92NO7P	0.0605388	0.0415366	0.0613429	0.0681597	0.0609489	0.100697	0.056179	0.0704344	0.0701761	0.0636795	0.266309	0.260307	0.333666	0.220864	0.200109	0.307667	0.14405	0.186635	0.475906	0.229321	0.194066	0.135492	0.0783458
PC(O-37:1)	PC[O]	PC(14:0)2 [M+H]+	C45H90NO7P	7.70641	7.49004	7.48507	9.22931	7.31413	7.30174	7.24051	7.87704	7.85397	5.43024	34.0847	41.3121	44.6228	31.5421	24.1468	39.7454	19.3267	29.9266	44.7956	42.6444	18.1092	21.6057	21.8005
PC(O-37:2)	PC[O]	PC(14:0)2 [M+H]+	C45H88NO7P	9.39727	9.61274	13.2616	16.3815	12.7078	12.2605	9.13399	13.0374	11.5088	9.69138	73.6542	99.8768	90.1775	77.0975	52.589	81.7328	50.51	71.7131	102.43	89.0272	41.8293	43.576	38.2923
PC(O-37:3)	PC[O]	PC(14:0)2 [M+H]+	C45H86NO7P	9.31685	8.57424	8.52624	10.7492	8.85625	8.36693	7.50835	8.13421	8.34993	5.51808	46.48	73.7795	59.1427	44.3029	32.1194	44.8582	23.5023	48.1552	51.4231	46.4998	23.3599	23.8012	23.8074
PC(O-37:4)	PC[O]	PC(14:0)2 [M+H]+	C45H84NO7P	2.21219	2.39964	2.01244	2.44446	1.85273	2.15435	2.24158	2.09018	2.46195	1.61218	4.87811	8.15553	5.7551	4.98021	3.41385	5.78374	2.59359	4.50801	7.57023	5.12092	3.51883	6.69276	3.24064
PC(O-38:0)	PC[O]	PC(14:0)2 [M+H]+	C46H94NO7P	0.0920043	0.0762841	0.0327347	0.0432066	0.055058	0.032852	0.0605627	0.0365961	0.0678476	0.0323133	0.25859	0.195263	0.194633	0.183232	0.0984878	0.112191	0.0593431	0.101022	0.226585	0.158675	0.124246	0.103079	0.0616055
PC(O-38:1)	PC[O]	PC(14:0)2 [M+H]+	C46H92NO7P	1.0469	1.069	1.12243	1.27846	1.08517	1.14987	0.86594	1.06731	1.25577	0.697787	6.35458	7.14483	6.3914	6.42746	4.85896	6.60556	3.53927	5.17773	8.91087	7.53214	3.22778	3.04745	2.84628
PC(O-38:2)	PC[O]	PC(14:0)2 [M+H]+	C46H90NO7P	5.98127	5.51756	5.85245	6.51557	6.10668	6.16468	5.75311	5.87537	5.87404	4.01916	41.5446	54.818	43.2011	43.7557	27.7347	36.4397	21.094	31.8684	48.0826	43.4992	18.7227	18.6665	18.445
PC(O-38:3)	PC[O]	PC(14:0)2 [M+H]+	C46H88NO7P	7.95113	7.03823	7.21201	9.66994	7.69044	7.79428	6.438	7.59429	8.19163	5.00006	23.9859	29.2315	25.2973	25.1819	18.7643	22.552	14.6848	20.2757	27.9511	28.8866	12.4003	30.7556	30.1389
PC(O-38:6)	PC[O]	PC(14:0)2 [M+H]+	C46H82NO7P	1.01239	1.06244	0.971447	1.31547	1.19328	1.32931	1.27474	1.23566	1.42377	1.03962	12.1871	17.5482	14.4679	11.6151	9.82786	11.4542	6.20595	10.0693	13.182	12.442	5.64204	5.4089	5.84002
PC(O-39:1)	PC[O]	PC(14:0)2 [M+H]+	C47H94NO7P	0.073391	0.0445971	0.063711	0.0992503	0.105563	0.0794	0.0730093	0.0641981	0.0852795	0.083185	0.442235	0.282852	0.376682	0.153005	0.215952	0.266133	0.0790124	0.21809	0.206531	0.430256	0.163646	0.198653	0.143403
PC(O-39:2)	PC[O]	PC(14:0)2 [M+H]+	C47H92NO7P	0.525704	0.461161	0.490668	0.550825	0.497552	0.426191	0.451045	0.41957	0.550436	0.228003	2.25191	2.91479	2.61511	1.12306	1.36346	2.36898	1.36788	2.01547	2.94258	2.57481	1.37811	1.16362	1.16565
PC(O-39:3)	PC[O]	PC(14:0)2 [M+H]+	C47H90NO7P	1.38437	1.06002	1.43745	1.47409	1.30516	1.11445	1.14105	1.22629	1.36049	0.836711	8.73463	11.5983	10.1526	8.89618	6.03966	7.63197	4.24097	8.20643	10.9122	9.61886	4.11047	4.27639	4.93104
PC(O-39:4)	PC[O]	PC(14:0)2 [M+H]+	C47H88NO7P	1.55688	1.3812	1.67288	1.9097	1.60105	1.50539	1.47983	1.47176	1.66374	1.15037	9.7066	12.965	10.8879	9.3305	6.37674	8.06018	5.27051	7.79557	10.4547	9.66308	5.07403	5.47121	4.90682
PC(O-39:5)	PC[O]	PC(14:0)2 [M+H]+	C47H86NO7P	4.20943	4.27643	4.0153	5.05743	4.12268	4.15038	3.99589	4.2293	4.32812	2.98837	26.8177	37.071	28.1884	22.6911	16.9798	25.5246	15.0582	18.8288	27.2723	26.8989	14.3173	13.6902	13.6308
PC(O-39:6)	PC[O]	PC(14:0)2 [M+H]+	C47H84NO7P	11.6559	10.6774	10.9929	13.4685	10.6838	9.99231	9.50999	11.0034	10.3789	7.9568	50.0782	75.6609	66.1846	48.8388	37.4507	45.4759	27.5448	40.0508	54.7316	47.0197	27.8041	27.6548	28.1714
PC(O-40:3)	PC[O]	PC(14:0)2 [M+H]+	C48H92NO7P	0.0479335	0.0169176	0.0254745	0.0734859	0.0497726	0.0498952	0.0461121	0.0392404	0.0449631	0.0197827	0.664809	1.04964	0.764628	0.537166	0.787565	0.553885	0.295725	0.450139	0.723984	0.797546	0.309642	0.294853	0.152245
PC(O-40:6)	PC[O]	PC(14:0)2 [M+H]+	C48H86NO7P	0.4553	0.503314	0.416483	0.553529	0.55227	0.622475	0.384863	0.563463	0.541038	0.462783	1.98091	2.85575	2.70806	2.32206	2.03232	2.2069	1.32074	2.02904	2.68462	2.79329	1.22862	1.1357	1.27162
PC(O-40:7)	PC[O]	PC(14:0)2 [M+H]+	C48H84NO7P	0.045761	0.0727905	0.0454847	0.0643242	0.0955686	0.016265		0.0483223	0.0398884	0.0201617	0.847484	1.11656	1.27656	1.17782	0.623957	0.658397	0.533534	0.644639	0.593785	0.484604	0.182937	0.382572	0.267641
PC(P-34:1)	PC[P]	PC(14:0)2 [M+H]+	C42H82NO7P	0.775571	1.25451	1.04767	1.13637	1.72979	0.809412	0.621593	0.273671	0.720807	0.120663	8.07604	12.5699	10.112	7.29045	6.55998	6.71364	4.39443	7.08124	10.0164	8.81325	4.00059	3.96129	4.17573
PC(P-35:1)	PC[P]	PC(14:0)2 [M+H]+	C43H84NO7P	2.46245	2.10816	2.48826	2.53416	2.25762	2.51488	2.03133	2.01816	2.22501	1.54163	40.9919	57.3937	49.4806	38.844	29.041	33.2074	19.0256	30.1415	48.7895	40.8477	18.1122	17.077	17.6923
PC(P-36:0)	PC[P]	PC(14:0)2 [M+H]+	C44H88NO7P	5.84117	5.35481	8.41661	5.98176	4.89678	6.60092	7.55673	9.10295	6.86557	4.47871	25.0883	32.372	29.2461	23.5105	17.9487	25.4491	15.3167	21.3182	29.5198	27.7371	16.0226	15.1439	14.2066
PC(P-36:1)	PC[P]	PC(14:0)2 [M+H]+	C44H86NO7P	12.1083	10.8389	10.6085	12.6359	10.5781	10.6217	9.09369	9.27039	10.7333	7.46492	248.727	356.407	329.739	247.144	186.67	232.677	136.291	220.536	310.967	271.945	113.342	109.392	110.203
PC(P-36:2)	PC[P]	PC(14:0)2 [M+H]+	C44H84NO7P	6.53516	7.14778	6.62535	8.04138	7.26448	5.88305	5.49642	6.33207	5.58259	4.71634	216.789	328.793	269.083	194.548	151.538	189.918	100.054	167.767	243.889	208.763	91.0032	91.7537	92.6517
PC(P-36:3)	PC[P]	PC(14:0)2 [M+H]+	C44H82NO7P	1.25623	1.10994	1.08408	1.72468	1.12353	0.943228	0.804025	0.792709	1.1532	0.703884	9.90967	16.2091	13.2449	8.84343	7.73024	10.1558	4.93984	7.64279	11.2808	9.84965	5.1657	4.95917	4.83664
PC(P-37:0)	PC[P]	PC(14:0)2 [M+H]+	C45H90NO7P	0.531216	0.584619	0.579858	0.787692	0.520672	0.493834	0.5197	0.506434	0.578611	0.424117	2.60408	2.86854	2.6445	2.13635	1.84114	1.98799	1.4049	1.79906	2.69334	2.33057	1.33884	1.24507	1.20445
PC(P-37:1)	PC[P]	PC(14:0)2 [M+H]+	C45H88NO7P	4.91932	3.72916	1.99554	1.87216	1.83325	1.82738	4.42021	5.41649	2.05365	3.30218	59.5898	76.8373	72.3835	56.8311	44.0835	54.6471	33.5611	55.5827	79.0569	68.9755	28.402	28.4263	29.6033
PC(P-37:4)	PC[P]	PC(14:0)2 [M+H]+	C45H82NO7P	0.983191	1.12953	1.13439	1.32077	1.06754	1.21203	1.21209	1.34788	1.5097	1.26142	2.77763	6.97835	4.90745	3.01531	2.97622	4.48225	2.67673	3.6449	5.67357	4.61823	2.55582	2.71467	2.76503
PC(P-38:0)	PC[P]	PC(14:0)2 [M+H]+	C46H92NO7P	0.0817168	0.0918827	0.0878148	0.0922293	0.0635233	0.0722994	0.0889573	0.0821357	0.0814541	0.0878363	0.710801	1.61634	0.656541	0.577805	0.631527	0.549558	0.527103	0.782902	0.540325	2.55533	0.227195	0.488905	0.319166
PC(P-38:1)	PC[P]	PC(14:0)2 [M+H]+	C46H90NO7P	2.01455	1.71398	1.97086	2.15283	1.55082	1.86227	1.84676	2.33856	1.84612	1.66342	16.4969	22.6075	18.0512	15.1703	11.8105	16.1821	8.76027	13.5124	18.7183	18.5562	7.99347	8.05592	7.56998
PC(P-38:3)	PC[P]	PC(14:0)2 [M+H]+	C46H86NO7P	15.4315	15.7145	13.8901	16.9531	13.7208	15.0516	13.2311	14.5449	15.2973	10.7189	66.4075	158.402	135.857	39.0919	31.5589	102.903	36.009	95.0922	81.7895	120.134	58.183	56.5215	57.2135
PC(P-38:4)	PC[P]	PC(14:0)2 [M+H]+	C46H84NO7P	41.7517	35.7876	40.8879	46.3733	37.2679	36.7253	35.4422	38.941	40.5584	32.6073	237.734	359.251	293.441	225.922	179.301	218.949	125.576	192.029	273.106	238.61	125.516	122.897	133.642
PC(P-38:5)	PC[P]	PC(14:0)2 [M+H]+	C46H82NO7P	10.5363	9.43817	10.1714	11.5514	9.96606	9.16284	9.16871	9.65936	10.1918	7.68321	140.398	221.541	175.809	126.435	99.7283	105.914	58.317	92.663	135.005	118.796	58.7295	57.8684	55.9969
PC(P-38:6)	PC[P]	PC(14:0)2 [M+H]+	C46H80NO7P	0.0859742	0.0424167	0.0224728	0.0886425		0.0486798		0.0469714	0.0300714	0.0216053	2.11651	3.31273	1.18807	1.74248	1.05807	1.05156	0.961352	1.24112	0.977645	1.67298	0.600587	0.528424	0.61969
PC(P-39:1)	PC[P]	PC(14:0)2 [M+H]+	C47H92NO7P	0.048311	0.0497795	0.0766438	0.0997045	0.0495335	0.0591804	0.0657954	0.102315	0.0844203	0.0584258	0.452356	0.610212	0.128142	0.480239	0.300165	0.379076	0.213213	0.384165	0.609281	0.516223	0.272187	0.353951	0.233465
PC(P-39:3)	PC[P]	PC(14:0)2 [M+H]+	C47H88NO7P	0.669456	0.563954	0.523064	0.618721	0.502177	0.583081	0.481329	0.569374	0.688799	0.444102	3.92487	5.89404	4.75269	4.05975	2.72974	3.12741	2.01206	3.84068	4.73656	4.63267	2.03852	2.02849	1.9689
PC(P-39:6)	PC[P]	PC(14:0)2 [M+H]+	C47H82NO7P	0.101732	0.0362437	0.0758205	0.13855	0.0909823	0.0588846	0.0336109	0.0485385	0.128134	0.132473	2.39003	3.88092	3.77152	2.35408	1.80297	1.81158	0.889057	1.66249	2.16001	1.89986	1.10114	0.984138	0.770989
PC(P-40:3)	PC[P]	PC(14:0)2 [M+H]+	C48H90NO7P	0.0514075	0.0282309	0.0374214	0.119295	0.0407657	0.0787412	0.0682514	0.0860994	0.0725719	0.0294365	1.64934	1.75512	1.26181	1.237	0.99734	1.39531	0.634586	0.870452	1.75057	1.49135	0.758811	0.881294	0.701818
PC(P-40:4)	PC[P]	PC(14:0)2 [M+H]+	C48H88NO7P	0.0683278	0.149182	0.157867	0.226615	0.148989	0.0774426	0.104697	0.101977	0.120274	0.113485	1.05086	3.12108	1.07041	2.76239	1.7043	1.38053	1.35804	1.89516	1.89212	1.01125	0.809742	0.608925	0.354231
PC(P-40:5)	PC[P]	PC(14:0)2 [M+H]+	C48H86NO7P	0.0119862	0.0490116	0.0895592	0.0567748	0.0461918	0.127366	0.115872	0.144797	0.119437	0.0990105	0.95164	0.996883	1.1446	0.788849	0.689732	0.660664	0.567011	0.723996	1.12425	0.509991	0.294727	0.473116	0.544616
PC(P-40:6)	PC[P]	PC(14:0)2 [M+H]+	C48H84NO7P	0.0194897		0.0457582	0.0221311	0.0425267	0.0154878	0.0356242	0.0544344	0.0307836	0.028173	0.791219	1.01094	0.537465	0.495749	0.238341	0.661534	0.286346	0.451999	0.488668	0.655693	0.247329	0.203988	0.220951
1-acyl LPC(12:0)	1-acyl LPC	PE(14:0)2 [M+H]+	C20H42NO7P	1.47159	1.47876	1.45462	1.68025	1.36818	0.980119	1.22937	0.93565	1.50264	0.874038	14.9385	11.3768	9.938	10.207	8.80495	4.14293	4.34287	6.23655	8.10637	7.6769	2.3858	2.55976	2.4697
1-acyl LPC(12:1)	1-acyl LPC	PE(14:0)2 [M+H]+	C20H40NO7P	0.034916	0.0175948	0.00463253	0.0111464	0	0	0	0	0.0106743	0	0.345888	0.256636	0.227046	0.182352	0.18284	0.115263	0.205043	0.198759	0.395056	0.287818	0.0383257	0.0338508	0.0523536
1-acyl LPC(13:0)	1-acyl LPC	PE(14:0)2 [M+H]+	C21H44NO7P	7.28563	6.52361	5.80614	8.49843	5.69268	4.60787	4.47622	4.35557	7.30967	3.94378	28.7297	20.3782	20.9611	21.2803	18.6227	9.01653	10.9123	16.4758	21.559	22.1371	7.65649	7.87001	7.89601
1-acyl LPC(13:1)	1-acyl LPC	PE(14:0)2 [M+H]+	C21H42NO7P	0.512151	0.603745	0.548767	0.597516	0.553051	0.359639	0.391794	0.369835	0.54324	0.247358	8.20988	6.89137	6.0371	5.48827	4.54535	1.39637	1.62592	2.29323	3.0326	2.76897	1.08967	1.24212	1.09096
1-acyl LPC(14:1)	1-acyl LPC	PE(14:0)2 [M+H]+	C22H44NO7P	15.1858	13.0085	12.3132	14.9501	11.9668	11.231	10.7587	10.9535	15.8333	9.28285	81.694	58.124	63.062	62.6156	57.3267	27.3774	32.7507	49.7919	61.3232	66.5831	20.5492	21.7049	21.4174
1-acyl LPC(14:2)	1-acyl LPC	PE(14:0)2 [M+H]+	C22H42NO7P	0.0387507	0.0528089	0.0747506	0.0583812	0.0451786	0.0363355	0.0429554	0.0329288	0.0538825	0.0408215	0.753216	0.638372	0.799352	0.691878	0.438114	0.198665	0.196368	0.320415	0.425432	0.508704	0.133025	0.156854	0.144581
1-acyl LPC(15:0)	1-acyl LPC	PE(14:0)2 [M+H]+	C23H48NO7P	407.316	406.482	359.613	443.142	354.92	276.389	301.242	265.722	452.835	241.234	5098.34	4880.17	4942.47	4227.66	3495.89	1544.75	1263.07	1975.85	2484.9	2520.05	863.025	887.062	858.197
1-acyl LPC(15:1)	1-acyl LPC	PE(14:0)2 [M+H]+	C23H46NO7P	57.073	51.9938	50.7785	58.7981	47.69	42.1197	41.7747	42.0571	59.1739	33.1351	524.629	422.784	424.024	400.237	351.018	133.287	153.237	241.131	298.788	312.863	86.394	91.2889	91.3385
1-acyl LPC(15:2)	1-acyl LPC	PE(14:0)2 [M+H]+	C23H44NO7P	0	0.01074	0	0	0	0	0	0	0	0.0086269	0.436465	0.213228	0.276135	0.128465	0.178869	0.13046	0.119348	0.123587	0.0868684	0.196285	0.0191776	0.0471107	0.0145585
1-acyl LPC(16:0)	1-acyl LPC	PE(14:0)2 [M+H]+	C24H50NO7P	290.958	300.008	272.122	356.037	266.347	214.898	213.868	208.381	319.192	167.904	4030.75	3673.38	3343.49	3022.16	2600.87	849.249	741.066	1168.27	1084.41	545.95	592.956	602.322	604.62
1-acyl LPC(16:1)	1-acyl LPC	PE(14:0)2 [M+H]+	C24H48NO7P	149.25	138.912	126.632	154.705	122.619	99.551	116.237	94.6712	161.481	93.1078	1383.14	1197.3	1170.78	1138.2	1025.97	701.986	738.513	1191.03	1442.79	1460.32	311.738	322.047	320.708
1-acyl LPC(16:2)	1-acyl LPC	PE(14:0)2 [M+H]+	C24H46NO7P	11.495	10.4437	10.3863	12.2041	10.2131	7.69095	10.0424	7.62691	12.6588	7.96912	72.5829	44.2758	50.4771	47.0775	45.7656	27.1553	34.5742	58.0693	67.6582	70.1464	16.3815	16.2727	14.3961
1-acyl LPC(16:3)	1-acyl LPC	PE(14:0)2 [M+H]+	C24H44NO7P	4.36846	4.21015	4.11942	4.43077	3.49169	3.14558	3.559	2.95005	4.94742	2.77726	12.3771	9.21004	9.47461	9.73104	7.58523	6.6408	6.39563	10.6327	12.9207	14.2316	3.62402	4.05211	4.30803
1-acyl LPC(17:0)	1-acyl LPC	PE(14:0)2 [M+H]+	C25H52NO7P	268.099	267.789	258.756	294.303	233.422	201.908	203.952	198.585	277.825	157.063	7130.7	7140.43	6480.83	5636.3	4745.85	2265.49	2037.39	3147.31	1758.11	1048.38	1121.3	1178.71	1109.03
1-acyl LPC(17:1)	1-acyl LPC	PE(14:0)2 [M+H]+	C25H50NO7P	1606.13	1596.32	1522.05	1741.5	1478.5	1080.54	1259.12	1032.99	1643.38	931.171	5925.24	5511.67	5251.19	4647.29	4186.17	2507.42	2327.28	3589.66	4570.45	3142.76	1575.65	1597.32	1571.62
1-acyl LPC(17:2)	1-acyl LPC	PE(14:0)2 [M+H]+	C25H48NO7P	10.7278	10.2294	10.606	10.564	10.0303	9.76166	13.9921	9.47534	16.2979	9.75855	38.2031	32.8718	31.8188	29.5779	24.4977	28.2404	29.0101	43.718	53.3774	54.1588	13.3729	14.1703	14.9272
1-acyl LPC(17:3)	1-acyl LPC	PE(14:0)2 [M+H]+	C25H46NO7P	0.762126	0.897493	0.782595	0.768809	0.744079	0.876702	0.966332	0.684497	1.39617	0.685762	3.19131	2.70846	2.85725	2.9787	2.12003	3.112	2.34295	3.81229	4.27881	4.57109	0.947689	1.01534	1.07243
1-acyl LPC(18:0)	1-acyl LPC	PE(14:0)2 [M+H]+	C26H54NO7P	218.693	227.466	210.482	254.691	201.445	170.241	162.044	160.468	222.105	129.224	6112.42	5718.9	4927.15	4412.03	3945.38	1467.33	1278.14	1935.88	2095.21	997.33	803.035	820.845	800.445
1-acyl LPC(18:1)	1-acyl LPC	PE(14:0)2 [M+H]+	C26H52NO7P	1514.53	1435.66	1348.96	1616.15	1323.2	1151.26	1224.77	1109.58	1797.39	1000.2	14721.1	13822.9	13048	11654.6	9869.1	6968.23	6470.31	10014.4	12924.3	11931.3	3128.09	3293.52	3183.12
1-acyl LPC(18:2)	1-acyl LPC	PE(14:0)2 [M+H]+	C26H50NO7P	1324.39	1346.13	1292.96	1386.03	1355.23	760.626	1128.56	755.374	1263.33	707.415	6686.71	6887.96	5927.78	4737.57	4098.67	2952.25	3057.92	4784.62	7608.5	6960.88	1775.9	1674.92	1888.81
1-acyl LPC(18:3)	1-acyl LPC	PE(14:0)2 [M+H]+	C26H48NO7P	423.127	396.599	407	439.014	389.792	271.245	333.299	258.747	453.164	249.86	1289.85	1223.87	1101.16	963.17	782.231	770.085	686.892	1145.45	1410.43	1401.66	397.92	409.73	373.158
1-acyl LPC(18:4)	1-acyl LPC	PE(14:0)2 [M+H]+	C26H46NO7P	73.5181	73.4724	71.6043	80.5718	69.0303	52.1948	63.2926	49.0434	83.6092	47.8455	121.972	112.716	98.954	83.7494	67.539	69.9394	64.7237	101.795	136.204	136.779	46.9753	49.5427	48.3934
1-acyl LPC(19:0)	1-acyl LPC	PE(14:0)2 [M+H]+	C27H56NO7P	9.30463	9.21006	9.36672	8.87821	9.0241	9.47146	9.80817	7.51193	12.4642	6.5694	197.533	206.043	309.112	148.808	115.17	76.4428	109.552	170.029	221.488	213.838	36.7152	33.7337	37.3008
1-acyl LPC(19:1)	1-acyl LPC	PE(14:0)2 [M+H]+	C27H54NO7P	902.075	896.908	883.647	986.124	837.764	689.368	732.5	646.503	1013.98	534.365	4205.56	3984.99	3448.38	3364.64	2504.46	1794.87	1451.06	2164.13	2307.91	2454.73	938.594	1002.22	973.656
1-acyl LPC(19:2)	1-acyl LPC	PE(14:0)2 [M+H]+	C27H52NO7P	7.14228	6.09197	6.90759	6.77955	5.96839	6.06958	8.27469	5.5849	10.0076	5.65968	48.7157	46.2867	42.5785	37.2061	30.7591	27.4462	28.4211	45.9319	71.5151	83.9693	12.8242	13.3704	13.266
1-acyl LPC(19:3)	1-acyl LPC	PE(14:0)2 [M+H]+	C27H50NO7P	4.48059	3.89585	3.92409	4.5309	3.63874	3.84861	5.62978	3.70435	6.30033	3.96435	27.1845	23.984	22.8316	20.6594	17.7778	17.4477	20.58	31.6423	39.6111	35.0734	7.94343	8.11072	8.63475
1-acyl LPC(19:4)	1-acyl LPC	PE(14:0)2 [M+H]+	C27H48NO7P	2.69954	2.31455	2.37408	2.67079	2.09015	2.52872	3.1164	2.42582	4.19008	2.25606	16.4128	14.6065	14.6132	12.9262	9.52634	11.2563	11.0767	17.3743	21.047	22.306	4.6865	5.03685	4.65992
1-acyl LPC(20:0)	1-acyl LPC	PE(14:0)2 [M+H]+	C28H58NO7P	19.4759	19.4781	18.2677	22.2004	19.9389	17.4706	17.4532	16.3775	20.5837	10.7393	465.882	475.862	382.475	344.72	280.326	151.992	113.099	181.354	195.225	144.765	63.5144	68.5648	66.6031
1-acyl LPC(20:1)	1-acyl LPC	PE(14:0)2 [M+H]+	C28H56NO7P	26.3009	25.0965	24.9194	27.9805	23.2709	21.9078	23.0005	19.6579	33.9036	16.1167	453.142	411.456	381.075	366.806	290.966	202.142	178.294	270.072	336.195	282.146	81.7581	83.4678	83.1736
1-acyl LPC(20:2)	1-acyl LPC	PE(14:0)2 [M+H]+	C28H54NO7P	41.7043	40.2661	42.7393	43.2937	38.939	27.5407	31.1525	24.5896	43.2324	20.8506	1107.56	1025.73	1030.49	887.545	691.854	480.444	454.389	722.995	1379.75	1906.49	198.041	190.027	200.383
1-acyl LPC(20:3)	1-acyl LPC	PE(14:0)2 [M+H]+	C28H52NO7P	515.717	493.997	499.83	548.747	455.794	342.096	447.488	333.075	577.657	331.683	3332.19	3028.57	3003.41	2670.95	2295.25	1793.18	1687.46	2563.59	3805.55	3764.09	821.293	845.132	846.517
1-acyl LPC(20:4)	1-acyl LPC	PE(14:0)2 [M+H]+	C28H50NO7P	1157.3	1106.98	1163.98	1219.84	1080.45	653.264	1114.97	656.007	1153.25	725.371	9032.91	9441.54	7955.67	6877.25	5871.95	5320.47	4936.66	8307.61	10324.2	10399.1	2262.25	2400.58	2347.07
1-acyl LPC(20:5)	1-acyl LPC	PE(14:0)2 [M+H]+	C28H48NO7P	2074.95	1914.53	1983.02	2149.41	1843.26	1289.44	1721.6	1201.07	2146.75	1261.21	11725.2	11513.4	9987.59	8488.03	7274.88	5922	5435.71	8514.41	10244	10165.1	2690.26	2815.73	2785.1
1-acyl LPC(20:6)	1-acyl LPC	PE(14:0)2 [M+H]+	C28H46NO7P	2.78881	2.37695	1.70401	2.77915	2.54865	1.74621	1.53059	1.63639	2.9445	1.02676	30.3983	35.4624	32.6867	25.0692	21.5746	13.3465	13.0468	23.1458	34.4669	33.2756	5.42139	5.54008	5.41858
1-acyl LPC(21:0)	1-acyl LPC	PE(14:0)2 [M+H]+	C29H60NO7P	3.31423	3.69615	3.62429	3.78144	3.49829	3.87063	3.50146	3.20496	4.56638	2.49766	229.68	219.665	201.187	172.144	140.479	59.8563	52.0627	78.6079	67.6081	53.0257	29.366	30.4097	29.8988
1-acyl LPC(21:1)	1-acyl LPC	PE(14:0)2 [M+H]+	C29H58NO7P	1.1746	1.0595	1.22524	1.08434	1.02435	0.786162	1.13845	0.755648	1.23785	0.634448	12.8162	17.3502	13.5107	12.0753	8.67169	12.0558	7.71224	11.0551	15.9099	16.962	3.80073	4.01075	4.07295
1-acyl LPC(21:3)	1-acyl LPC	PE(14:0)2 [M+H]+	C29H54NO7P	0.0971071	0.101488	0.0720659	0.115723	0.0871072	0.105008	0.145546	0.0765006	0.176449	0.111274	0.72036	0.505102	0.789142	0.555308	0.476825	0.24171	0.454802	0.582297	2.13144	2.65019	0.168523	0.204964	0.213655
1-acyl LPC(22:0)	1-acyl LPC	PE(14:0)2 [M+H]+	C30H62NO7P	9.08156	8.51465	7.61707	10.6052	8.87403	9.15837	7.62794	7.37019	8.83976	5.5216	410.454	396.817	415.868	324.472	257.135	139.014	115.59	163.483	232.017	190.665	63.8026	69.5051	68.862
1-acyl LPC(22:1)	1-acyl LPC	PE(14:0)2 [M+H]+	C30H60NO7P	0.180358	0.326195	0.337415	0.419926	0.26513	0.399106	0.260431	0.30881	0.342788	0.168929	7.71633	7.84786	7.6378	6.32952	7.23167	5.0316	2.80103	4.16956	4.08048	6.12876	1.14049	1.2491	1.39739
1-acyl LPC(22:3)	1-acyl LPC	PE(14:0)2 [M+H]+	C30H56NO7P	1.19657	1.19601	1.37887	1.23492	1.21693	0.684901	1.3444	0.588197	1.51637	0.799519	10.4096	9.90943	7.71886	7.19941	5.3606	5.52729	5.82144	9.06736	4.39121	0.193067	2.33861	2.29827	2.25124
1-acyl LPC(22:4)	1-acyl LPC	PE(14:0)2 [M+H]+	C30H54NO7P	2.33526	2.08121	2.63777	2.57712	2.19338	1.14592	2.56085	1.18049	2.78503	1.533	26.1993	26.5115	23.4355	20.3769	16.6557	17.4786	16.3823	29.6181	14.2025	3.20655	6.29662	6.67386	6.78771
1-acyl LPC(22:5)	1-acyl LPC	PE(14:0)2 [M+H]+	C30H52NO7P	3.40923	3.23372	3.83639	3.5766	3.19609	2.31557	2.8355	2.05422	3.53559	2.05187	20.9549	17.2412	16.6988	14.9252	13.3701	7.36714	9.41128	15.2909	25.6188	34.6963	4.97203	5.23418	5.07429
1-acyl LPC(23:0)	1-acyl LPC	PE(14:0)2 [M+H]+	C31H64NO7P	0.459743	0.334554	0.461191	0.448785	0.282724	0.383935	0.217351	0.436639	0.426369	0.181007	58.9634	53.7437	50.202	41.23	34.9646	14.3246	15.4465	23.6463	31.5169	23.9418	7.55167	7.51368	7.57303
1-acyl LPC(23:1)	1-acyl LPC	PE(14:0)2 [M+H]+	C31H62NO7P	0.0718854	0.0479329	0.0674437	0.0624288	0.0559015	0.053383	0.0376914	0.0514549	0.0807599	0.0250595	0.598277	0.587438	0.579905	0.510023	0.403694	0.110387	0.149604	0.243982	0.377853	0.244676	0.105957	0.0841796	0.0311672
1-acyl LPC(24:0)	1-acyl LPC	PE(14:0)2 [M+H]+	C32H66NO7P	1.55277	1.07831	1.28164	1.67937	1.12459	1.26911	1.2755	0.950224	0.904102	0.903906	14.5625	17.3357	16.8156	12.1988	10.2905	5.8272	4.24647	6.60194	8.75274	7.92568	2.61081	2.93378	3.13355
1-acyl LPC(24:5)	1-acyl LPC	PE(14:0)2 [M+H]+	C32H56NO7P	0.160904	0.100511	0.135962	0.101892	0.100727	0.024011	0.158847	0.0228935	0.0884885	0.0679211	0.580963	0.324129	0.176569	0.226515	0.161625	0.207098	0.141546	0.201549	0	0	0.10969	0.154978	0.105676
1-acyl LPC(25:0)	1-acyl LPC	PE(14:0)2 [M+H]+	C33H68NO7P	0.710639	0.395283	0.906793	0.511476	0.545865	0.306981	0.494992	0	0.519222	0.364128	1.69948	2.24751	3.56502	3.19467	1.97487	1.7196	1.8387	2.49615	2.48132	3.40555	0.586246	0.598527	0.722336
1-acyl LPC(26:5)	1-acyl LPC	PE(14:0)2 [M+H]+	C34H60NO7P	0	0	0.00600895	0	0	0.00770171	0.00900136	0	0	0	2.36254	1.75674	1.12951	1.06226	0.964551	0.767219	0.60361	1.25268	2.44078	0.917462	0.307739	0.450922	0.311115
1-acyl LPC(27:0)	1-acyl LPC	PE(14:0)2 [M+H]+	C35H72NO7P	1.24354	0.862244	0.767888	1.40245	0.919561	0.706189	0.849542	0.505758	0.982709	0.70284	7.82288	11.3523	7.87363	10.131	7.53953	7.85725	4.82038	6.13712	8.31229	8.08642	2.57332	2.16694	1.35599
1-acyl LPC(28:0)	1-acyl LPC	PE(14:0)2 [M+H]+	C36H74NO7P	10.7945	10.4369	8.93431	11.424	10.4294	9.0689	8.10417	9.42343	10.3616	7.00966	33.5795	38.2948	36.3726	31.3472	25.8154	28.684	17.0511	28.5289	38.1865	35.8297	10.6872	11.0687	12.1694
2-acyl LPC(12:0)	2-acyl LPC	PE(14:0)2 [M+H]+	C20H42NO7P	0.404674	0.382256	0.370817	0.395957	0.300666	0.277979	0.33593	0.196157	0.371227	0.233842	7.86855	6.68394	5.71624	4.60966	4.99552	4.04349	4.27186	6.6041	9.83486	8.31852	1.50538	1.6153	1.4918
2-acyl LPC(13:0)	2-acyl LPC	PE(14:0)2 [M+H]+	C21H44NO7P	1.7938	1.61224	1.81459	1.8071	1.89127	0.723504	1.46539	0.694637	1.8572	1.00741	12.6066	11.0836	9.39825	8.24317	7.4445	4.82848	6.31187	8.77454	13.1991	11.3178	2.40464	2.60505	4.58317
2-acyl LPC(13:1)	2-acyl LPC	PE(14:0)2 [M+H]+	C21H42NO7P	0.207893	0.407113	0.327978	0.306691	0.343421	0.0870435	0.209636	0.0911263	0.157699	0.10279	4.37751	3.70585	3.55094	2.7525	2.38278	1.09493	1.513	2.32486	3.39997	2.949	0.704627	0.64572	0.72488
2-acyl LPC(14:1)	2-acyl LPC	PE(14:0)2 [M+H]+	C22H44NO7P	1.64784	1.51132	1.69221	1.66796	1.61434	0.765394	1.36842	0.749642	1.40173	0.84174	13.6286	12.2467	11.2378	9.08694	8.76342	5.42213	6.14309	9.38393	13.2972	12.9104	2.89615	2.98923	2.81933
2-acyl LPC(14:2)	2-acyl LPC	PE(14:0)2 [M+H]+	C22H42NO7P	0.0263212	0.0138226	0.0210201	0	0	0	0	0.00748281	0	0.00497551	0.282928	0.524968	0.217884	0.0957711	0.093124	0.0708787	0.0788512	0.0849514	0.184782	0.151991	0.0053744	0.0510692	0.0497657
2-acyl LPC(15:0)	2-acyl LPC	PE(14:0)2 [M+H]+	C23H48NO7P	69.2107	61.708	68.2923	68.2076	63.9746	37.131	65.6667	34.5325	74.9526	42.3662	1346.61	1384.78	1124.9	975.733	806.304	833.82	669.556	1115.56	1657.24	1451.77	270.721	281.289	273.279
2-acyl LPC(15:1)	2-acyl LPC	PE(14:0)2 [M+H]+	C23H46NO7P	5.78631	5.85288	6.347	6.01884	5.82091	3.19401	5.10353	3.13733	5.84398	3.13053	145.062	127.856	109.729	92.2197	82.4065	47.4066	64.4749	100.684	143.471	122.432	21.5034	22.6441	22.7806
2-acyl LPC(16:0)	2-acyl LPC	PE(14:0)2 [M+H]+	C24H50NO7P	21.594	20.3981	22.5319	22.9838	19.2445	14.3181	22.3884	13.5303	24.8029	12.9345	537.853	519.538	433.984	397.038	309.288	356.679	234.504	379.967	535.459	450.684	95.809	101.704	100.728
2-acyl LPC(16:1)	2-acyl LPC	PE(14:0)2 [M+H]+	C24H48NO7P	221.971	196.21	212.833	219.911	198.948	81.1088	194.024	95.2274	197.287	134.77	1431.03	1517.87	1311.89	1095.61	985.267	1077.3	899.639	1505.92	2048.96	1817.11	392.806	401.075	399.836
2-acyl LPC(16:2)	2-acyl LPC	PE(14:0)2 [M+H]+	C24H46NO7P	20.4218	16.2032	18.5282	18.7088	16.826	7.96482	17.3451	8.86794	17.7831	12.3265	114.559	106.964	98.0385	82.4816	73.2353	46.2933	71.1102	117.461	160.339	134.885	30.3295	27.6454	30.2626
2-acyl LPC(16:3)	2-acyl LPC	PE(14:0)2 [M+H]+	C24H44NO7P	3.53493	3.13148	3.48211	3.32916	3.03562	1.51646	3.39611	1.67132	3.47693	2.34925	6.71262	5.731	6.26328	5.26847	4.44406	4.28556	4.45111	7.25565	9.23102	9.80445	2.54569	2.67831	2.69089
2-acyl LPC(17:0)	2-acyl LPC	PE(14:0)2 [M+H]+	C25H52NO7P	67.9563	62.4541	71.9025	68.543	63.0483	41.4234	65.7376	38.6023	77.6312	39.8791	1761.82	1913.29	1537.18	1325.81	981.769	1177.28	873.24	1413.14	1692.79	822.85	346.976	374.87	360.877
2-acyl LPC(17:1)	2-acyl LPC	PE(14:0)2 [M+H]+	C25H50NO7P	1057.82	927.208	1063.57	1070.12	982.188	469.698	958.091	482.264	948.443	586.161	6034.02	6160.19	5302.14	4460.23	3765.28	3990.33	3441.06	5601.27	7964.19	6433.12	1585.42	1623.68	1621.22
2-acyl LPC(17:2)	2-acyl LPC	PE(14:0)2 [M+H]+	C25H48NO7P	25.2144	20.9277	24.4119	24.5927	21.456	13.3949	34.2855	15.5823	29.6584	21.0319	43.4942	47.1341	42.7221	34.0445	29.3375	48.8353	37.5874	69.6262	85.3416	79.3652	21.9483	22.2013	23.0681
2-acyl LPC(17:3)	2-acyl LPC	PE(14:0)2 [M+H]+	C25H46NO7P	0.857453	0.757016	1.38361	0.84816	0.809327	0.549235	1.56611	0.54074	1.19395	1.12874	5.78872	5.121	4.80487	4.21702	3.02798	4.41439	3.75754	7.15735	7.86799	8.6335	1.48249	1.4773	1.75984
2-acyl LPC(18:0)	2-acyl LPC	PE(14:0)2 [M+H]+	C26H54NO7P	19.2328	18.4058	21.2528	21.1166	16.5299	15.0306	20.7492	11.4984	23.4565	11.3643	1011.35	977.228	771.793	720.275	534.24	609.591	471.781	752.001	717.093	145.467	178.058	185.682	175.451
2-acyl LPC(18:1)	2-acyl LPC	PE(14:0)2 [M+H]+	C26H52NO7P	1587.1	1358.34	1509.03	1598.19	1399.04	715.691	1446.99	767.526	1506.33	918.623	17011.1	18847.1	15511.3	13121.9	11432	10204.9	10658.6	15501.2	14031.5	8084.92	4450.46	4138.02	4587.14
2-acyl LPC(18:2)	2-acyl LPC	PE(14:0)2 [M+H]+	C26H50NO7P	3350.39	2979.18	3243.48	3479.92	3073.79	1291.49	2762.04	1421.19	2575.32	1742.25	14539.7	15988.3	13303.9	11551.2	9702.33	10085.5	8821.39	15104.8	19593.9	16385.7	4202	4597.17	4298.01
2-acyl LPC(18:3)	2-acyl LPC	PE(14:0)2 [M+H]+	C26H48NO7P	260.411	238.977	238.518	234.001	222.017	97.0462	210.99	106.198	192.598	125.524	354.856	1036.49	873.415	757.678	603.676	801.993	636.143	1137.57	1469.62	1533.68	295.735	316.687	314.256
2-acyl LPC(18:4)	2-acyl LPC	PE(14:0)2 [M+H]+	C26H46NO7P	140.728	121.729	143.04	138.098	131.637	61.2198	133.917	64.9223	138.399	81.7454	363.916	359.812	309.101	254.545	218.523	272.459	257.748	410.372	616.222	547.911	129.371	135.525	132.057
2-acyl LPC(19:0)	2-acyl LPC	PE(14:0)2 [M+H]+	C27H56NO7P	1.74726	1.92755	1.95788	1.97823	1.61594	1.50965	1.83904	1.3878	2.41934	1.13867	59.2595	62.4062	50.9641	45.0885	29.504	43.9452	27.4311	42.1993	65.9294	21.962	11.0197	11.4164	11.1048
2-acyl LPC(19:1)	2-acyl LPC	PE(14:0)2 [M+H]+	C27H54NO7P	333.142	296.893	334.205	331.666	297.709	192.235	303.098	176.035	358.644	191.541	2240.53	2139.96	1799.96	1506.26	1194.44	1349.87	1095.19	1781.5	2603.94	707.468	500.357	520.762	514.887
2-acyl LPC(19:2)	2-acyl LPC	PE(14:0)2 [M+H]+	C27H52NO7P	8.91453	7.50073	9.77401	8.15279	6.94387	5.49304	11.8918	5.56667	11.6897	8.12217	82.2959	75.3396	64.506	55.8529	46.5483	67.7318	63.3478	109.786	114.117	51.1871	22.9671	24.5229	24.0437
2-acyl LPC(19:3)	2-acyl LPC	PE(14:0)2 [M+H]+	C27H50NO7P	6.27222	5.20935	5.93779	5.87242	5.10935	3.93955	9.38885	4.23839	8.42354	5.3706	49.1882	48.0558	43.2915	35.0745	31.0471	36.7555	38.9265	63.4434	83.983	68.6501	15.2379	15.4386	14.5571
2-acyl LPC(19:4)	2-acyl LPC	PE(14:0)2 [M+H]+	C27H48NO7P	6.55715	5.47411	6.46802	6.37496	5.80257	4.68655	9.65889	4.92045	9.80409	6.14049	41.3479	43.6136	39.4692	29.6498	28.0251	35.9449	32.5619	52.9211	68.2455	61.3596	13.3653	13.2439	13.0081
2-acyl LPC(20:0)	2-acyl LPC	PE(14:0)2 [M+H]+	C28H58NO7P	1.82787	1.78979	1.83128	1.98077	1.50012	1.50882	1.6073	1.33521	1.95418	0.968816	54.6062	56.8518	46.3947	41.4508	29.411	37.1882	23.6901	37.9697	57.6819	57.6994	10.7495	10.1885	10.2538
2-acyl LPC(20:1)	2-acyl LPC	PE(14:0)2 [M+H]+	C28H56NO7P	15.3803	13.7036	17.1683	16.2719	14.6434	8.75657	15.7647	8.34976	16.5137	7.34721	257.046	258.086	218.548	180.822	145.667	160.02	150.503	230.469	196.025	42.2301	53.1387	56.8853	53.2624
2-acyl LPC(20:2)	2-acyl LPC	PE(14:0)2 [M+H]+	C28H54NO7P	56.1266	49.3643	59.4904	58.3449	52.1998	26.9984	51.1045	27.7679	57.5794	29.1917	1696.95	1754.72	1495.94	1213.2	991.611	1037.32	1005.97	1686.61	1205.4	188.726	349.787	376.269	356.799
2-acyl LPC(20:3)	2-acyl LPC	PE(14:0)2 [M+H]+	C28H52NO7P	987.618	880.667	1010.63	1027.82	875.915	470.018	1041.52	484.097	982.897	634.517	8660.82	8615.77	7328.57	6273.74	5602.11	4800.09	5242.27	8943.82	9289.03	4692.27	2176.33	2266.78	2198.62
2-acyl LPC(20:4)	2-acyl LPC	PE(14:0)2 [M+H]+	C28H50NO7P	1008.11	872.022	995.512	1001.56	839.296	472.212	1066.61	483.871	1021.69	688.548	11563.5	11788.6	9806.55	8378.18	7458.42	7784.64	6986.53	11647.1	15297	11988.3	2758.71	2849.91	2840.06
2-acyl LPC(20:5)	2-acyl LPC	PE(14:0)2 [M+H]+	C28H48NO7P	4654.8	4102.34	4672.56	4603.46	4095.06	2100.97	4533.67	2212.71	4333.62	2779.4	31830.4	35579.7	31225.7	25747.4	21667.9	21029.9	17413.7	28895.4	38475.4	35361	8463.68	8743.7	8673.44
2-acyl LPC(20:6)	2-acyl LPC	PE(14:0)2 [M+H]+	C28H46NO7P	2.26978	2.13298	2.34886	2.33526	2.13421	1.06745	2.21358	1.16138	2.30923	1.29197	52.0896	49.338	44.5525	36.4517	30.6263	21.4356	28.8293	45.0027	64.8797	55.7774	8.72928	8.89419	8.81346
2-acyl LPC(21:0)	2-acyl LPC	PE(14:0)2 [M+H]+	C29H60NO7P	0.207949	0.387539	0.267469	0.436809	0.233767	0.37716	0.449348	0.387911	0.45336	0.174088	12.2566	12.0697	9.32969	8.67851	6.44904	7.20847	5.22887	7.79825	53.8669	59.8726	2.12335	2.20458	2.12027
[truncated: 440 more rows]
[truncated: 1 more columns]

## Sheet: Class totals (normalized)
class	adduct	column	IS	confidence score	class size	HT115 L4 1	HT115 L4 2	HT115 L4 3	HT115 L4 4	HT115 L4 5	M05b5 4 L4 4	M05b5 4 L4 5	M05b5 4 L4 1	M05b5 4 L4 2	M05b5 4 L4 3	HT115 D6 1	HT115 D6 2	HT115 D6 3	HT115 D6 4	HT115 D6 5	M05b5 4 D6 1	M05b5 4 D6 2	M05b5 4 D6 3	M05b5 4 D6 4	M05b5 4 D6 5	Quality Control pool 1	Quality Control pool 2	Quality Control pool 3
[truncated: 48 more rows]

[truncated: 4 more sheets: Equivalents (normalized), Primary list (raw), Class totals (raw), Equivalents (raw)]
