# Supplementary material for: Targeting phospholipase PLAG-15 promotes healthy aging in C. elegans via lysosomal-related genes
Source: iScience. 2025 Jun 16;28(7):112880. doi: 10.1016/j.isci.2025.112880 (PMC12246578; doi:10.1016/j.isci.2025.112880)
Supplement: Table S4. C. elegans RNA-seq data of EV and plag-15 RNAi worms at L4 stage, related to Figure 3 [file mmc3.xlsx]

## Sheet: Blad1
ensembl_gene_id	external_gene_name	entrezgene	description	logFC	AveExpr	t	P.Value	adj.P.Val	B	logFC_RNAi_vs_Control	t (RNAi_vs_Control)	P.Value (RNAi_vs_Control)	adj.P.Val (RNAi_vs_Control)	B (RNAi_vs_Control)	CPM_s_001_Control	CPM_s_002_Control	CPM_s_003_Control	CPM_s_004_Control	CPM_s_005_RNAi	CPM_s_006_RNAi	CPM_s_007_RNAi	CPM_s_008_RNAi
WBGene00010872	M05B5.4	172457		-1.63403	3.53528	-9.41893	4.65831e-06	0.0502862	4.45655	-1.63403	-9.41893	4.65831e-06	0.0502862	4.45655	4.33682	4.33944	4.35996	4.3464	2.70952	2.36315	3.3623	2.50259
WBGene00009221	acs-2	3565680	Fatty Acid CoA Synthetase family [Source:UniProtKB/TrEMBL;Acc:O18693]	-0.874839	7.27066	-9.2352	5.50509e-06	0.0502862	4.50384	-0.874839	-9.2352	5.50509e-06	0.0502862	4.50384	7.4617	7.85925	7.72467	7.78912	6.81815	6.78114	6.80932	6.92446
WBGene00009824	gpdh-1	173272	Glycerol-3-phosphate dehydrogenase [NAD(+)] [Source:UniProtKB/TrEMBL;Acc:Q9XTS4]	1.2828	4.54506	7.98565	1.8521e-05	0.112787	3.36065	1.2828	7.98565	1.8521e-05	0.112787	3.36065	3.86276	3.93011	3.98592	3.83769	4.97007	5.04209	5.7084	5.04124
WBGene00010790	sodh-1	179627	Alcohol dehydrogenase 1 [Source:UniProtKB/Swiss-Prot;Acc:Q17334]	-0.712354	7.42384	-7.67534	2.56128e-05	0.11698	3.088	-0.712354	-7.67534	2.56128e-05	0.11698	3.088	7.67215	7.77346	7.85267	7.81904	7.02628	7.17466	6.87153	7.20316
WBGene00022181	pho-9	190610	Intestinal acid PHOsphatase [Source:UniProtKB/TrEMBL;Acc:Q9BL40]	-0.647995	6.60303	-7.08607	4.87513e-05	0.178128	2.47874	-0.647995	-7.08607	4.87513e-05	0.178128	2.47874	6.71642	7.05931	6.92333	7.01127	6.36446	6.24246	6.32519	6.18571
WBGene00019978	hacd-1	178638	Hydroxy-Acyl-CoA Dehydrogenase [Source:UniProtKB/TrEMBL;Acc:O44608]	0.490333	6.54083	6.59475	8.59274e-05	0.261635	1.93165	0.490333	6.59475	8.59274e-05	0.261635	1.93165	6.20195	6.40114	6.29319	6.28827	6.82245	6.72565	6.87262	6.72542
WBGene00012592	Y38E10A.14	174896		-0.520614	4.76678	-6.41824	0.000106085	0.261755	1.73199	-0.520614	-6.41824	0.000106085	0.261755	1.73199	5.02658	5.12385	5.03215	4.9342	4.56056	4.60326	4.3821	4.48533
WBGene00009788	F46F2.4	185851		-3.36704	-4.7156	-6.0887	0.00015889	0.261755	-2.48652	-3.36704	-6.0887	0.00015889	0.261755	-2.48652	-2.62509	-3.1954	-2.16757	-2.59167	-4.52731	-4.52731	-4.52731	-4.52731
WBGene00016995	acly-1	180485	Probable ATP-citrate synthase [Source:UniProtKB/Swiss-Prot;Acc:P53585]	0.597599	7.12393	6.07819	0.000160987	0.261755	1.3203	0.597599	6.07819	0.000160987	0.261755	1.3203	6.75658	6.87568	6.99872	6.67368	7.36546	7.28536	7.58982	7.44887
WBGene00167747	21ur-10224	NA		-2.02467	-2.10659	-5.99744	0.000178141	0.261755	-0.964509	-2.02467	-5.99744	0.000178141	0.261755	-0.964509	-1.00435	-1.08599	-0.859469	-0.96281	-2.05011	-3.10044	-2.91407	-3.0217
WBGene00017484	F15E6.3	177195	RNA binding protein; RRM-type RNA binding protein [Source:UniProtKB/TrEMBL;Acc:G5ECT2]	-0.699314	4.08724	-5.89931	0.000201698	0.261755	1.11842	-0.699314	-5.89931	0.000201698	0.261755	1.11842	4.35368	4.47794	4.55772	4.35651	3.71782	3.93998	3.87964	3.43723
WBGene00001500	ftn-1	179138	Ferritin [Source:UniProtKB/TrEMBL;Acc:O16453]	-0.829019	3.25131	-5.8509	0.000214546	0.261755	1.05826	-0.829019	-5.8509	0.000214546	0.261755	1.05826	3.64272	3.83686	3.66769	3.55144	3.11448	2.53096	2.66774	3.03907
WBGene00017071	aagr-1	177632	Acid Alpha Glucosidase Relate [Source:UniProtKB/TrEMBL;Acc:Q19004]	0.392729	6.41052	5.8052	0.000227488	0.261755	0.979212	0.392729	5.8052	0.000227488	0.261755	0.979212	6.15865	6.25311	6.2089	6.2388	6.69364	6.55451	6.55632	6.62464
WBGene00015887	C17C3.1	173942		-0.411716	5.47318	-5.76345	0.000240056	0.261755	0.934248	-0.411716	-5.76345	0.000240056	0.261755	0.934248	5.63379	5.70116	5.74577	5.64309	5.36971	5.24329	5.19726	5.25973
WBGene00006207	str-162	192020	Seven TM Receptor [Source:UniProtKB/TrEMBL;Acc:O02132]	-2.30722	-3.52059	-5.73638	0.000248601	0.261755	-2.12052	-2.30722	-5.73638	0.000248601	0.261755	-2.12052	-1.93768	-2.15639	-2.37546	-2.13823	-3.591	-3.8831	-3.77331	-3.98148
WBGene00045494	ZK662.6	6418875		-0.48663	2.93785	-5.68167	0.000266899	0.261755	0.850768	-0.48663	-5.68167	0.000266899	0.261755	0.850768	3.18688	3.18182	3.26778	3.11456	2.70952	2.60807	2.74665	2.73642
WBGene00008598	spin-3	184219	SPINster (Drosophila lysosomal permease) homolog [Source:UniProtKB/TrEMBL;Acc:Q19235]	0.470542	3.6309	5.6764	0.000268736	0.261755	0.846747	0.470542	5.6764	0.000268736	0.261755	0.846747	3.37474	3.48287	3.42048	3.32028	3.84856	3.76971	3.92559	3.93537
WBGene00017698	F22B7.9	176213		0.504122	4.86138	5.66747	0.000271883	0.261755	0.820115	0.504122	5.66747	0.000271883	0.261755	0.820115	4.67862	4.65887	4.4632	4.63667	5.24036	5.17377	5.0866	4.96591
WBGene00022757	ZK488.5	191330		-1.18353	-0.295636	-5.66649	0.000272229	0.261755	0.212544	-1.18353	-5.66649	0.000272229	0.261755	0.212544	0.10078	0.544071	0.409011	0.271883	-1.12226	-0.78495	-0.787858	-0.511579
WBGene00019779	endu-2	181079	ENDonuclease, poly(U) specific [Source:UniProtKB/TrEMBL;Acc:Q9GYM9]	-0.384673	6.89465	-5.5897	0.000301019	0.264159	0.703238	-0.384673	-5.5897	0.000301019	0.264159	0.703238	7.01568	7.11293	7.17666	7.04334	6.64392	6.72931	6.73829	6.70018
WBGene00018424	pgph-2	178965	PhosphoGlycolate Phosphatase Homolog [Source:UniProtKB/TrEMBL;Acc:O16247]	0.674894	4.24337	5.56379	0.000311461	0.264159	0.697907	0.674894	5.56379	0.000311461	0.264159	0.697907	4.08089	3.94405	3.73072	3.87832	4.5798	4.75181	4.2907	4.7108
WBGene00019963	R08E5.3	178795		-0.748938	5.53436	-5.54265	0.000320275	0.264159	0.650769	-0.748938	-5.54265	0.000320275	0.264159	0.650769	5.86248	5.79091	6.12247	5.85644	4.98369	5.04102	5.56244	5.06378
WBGene00194848	T27D12.6	13187289		-0.821424	2.52273	-5.51418	0.000332566	0.264159	0.638337	-0.821424	-5.51418	0.000332566	0.264159	0.638337	2.68149	3.13125	3.1754	2.79614	2.36023	2.02535	2.01163	2.0674
WBGene00008584	irg-4	184206	Infection Response protein [Source:UniProtKB/TrEMBL;Acc:Q19223]	-0.464906	4.2255	-5.38786	0.000393596	0.277209	0.471434	-0.464906	-5.38786	0.000393596	0.277209	0.471434	4.35786	4.365	4.63606	4.49098	3.98837	3.96951	4.02918	3.98709
WBGene00015623	C09B8.4	180870		-1.01412	0.732719	-5.37965	0.000397958	0.277209	0.299251	-1.01412	-5.37965	0.000397958	0.277209	0.299251	1.29721	1.26047	0.944989	1.55738	0.495953	0.191295	-0.0947594	0.443122
WBGene00012086	clec-144	188994	C-type LECtin [Source:UniProtKB/TrEMBL;Acc:Q22831]	-0.750512	1.98315	-5.31764	0.000432659	0.277209	0.380048	-0.750512	-5.31764	0.000432659	0.277209	0.380048	2.48132	2.25732	2.49289	2.27572	1.49404	1.54778	1.44496	1.96795
WBGene00020674	T22B7.7	180832		0.685469	3.18143	5.3088	0.000437868	0.277209	0.386068	0.685469	5.3088	0.000437868	0.277209	0.386068	3.06595	2.94965	2.50053	2.84616	3.59074	3.51326	3.36647	3.6607
WBGene00011462	vap-2	181273	Venom-Allergen-like Protein [Source:UniProtKB/TrEMBL;Acc:A0A0K3AST9]	0.896202	2.4698	5.2915	0.000448255	0.277209	0.362811	0.896202	5.2915	0.000448255	0.277209	0.362811	2.12994	1.91116	1.57077	2.4849	2.9467	3.06049	2.88098	2.84451
WBGene00001397	fat-5	180162	Delta(9)-fatty-acid desaturase fat-5 [Source:UniProtKB/Swiss-Prot;Acc:G5ED44]	0.756497	2.56154	5.27281	0.000459776	0.277209	0.340622	0.756497	5.27281	0.000459776	0.277209	0.340622	2.34748	2.0946	2.2698	2.05952	2.83898	2.67025	3.2629	3.01436
WBGene00013073	hmit-1.1	180205	H(+) MyoInositol coTransporter [Source:UniProtKB/TrEMBL;Acc:Q9XXR3]	0.984	3.69208	5.26685	0.000463512	0.277209	0.324642	0.984	5.26685	0.000463512	0.277209	0.324642	3.45763	2.9186	3.17062	3.25388	4.08752	4.24679	4.64154	3.79111
WBGene00199478	C01F6.13	NA		-2.7093	-5.06586	-5.25603	0.000470386	0.277209	-2.79325	-2.7093	-5.25603	0.000470386	0.277209	-2.79325	-3.02893	-3.1954	-2.91077	-3.56989	-4.52731	-4.52731	-4.52731	-4.52731
WBGene00018602	F48D6.4	180697		-0.603522	5.66721	-5.21495	0.0004975	0.281845	0.213793	-0.603522	-5.21495	0.0004975	0.281845	0.213793	5.89211	6.00041	5.99989	5.995	5.67842	5.37556	5.09165	5.31209
WBGene00050939	C05G5.7	6418832		-0.711898	1.1668	-5.18001	0.000521894	0.281845	0.152256	-0.711898	-5.18001	0.000521894	0.281845	0.152256	1.34294	1.64893	1.69575	1.46436	0.884458	0.868095	0.940202	0.658925
WBGene00019967	cyp-33C8	187705	CYtochrome P450 family [Source:UniProtKB/TrEMBL;Acc:O02641]	-0.564638	2.65445	-5.17164	0.000527925	0.281845	0.212345	-0.564638	-5.17164	0.000527925	0.281845	0.212345	2.87291	3.02155	2.94859	2.94894	2.56245	2.27131	2.1822	2.48728
WBGene00016155	C27A12.4	182954		-0.63183	1.62052	-5.15524	0.000539962	0.281845	0.163314	-0.63183	-5.15524	0.000539962	0.281845	0.163314	1.8501	1.79969	2.168	2.00184	1.23948	1.39548	1.3129	1.31976
WBGene00008558	F07H5.7	184164		-0.631088	2.10747	-5.12272	0.000564707	0.286573	0.143627	-0.631088	-5.12272	0.000564707	0.286573	0.143627	2.39711	2.48209	2.53811	2.34694	2.01613	1.68553	1.56594	1.91553
WBGene00017806	F26A1.8	184948		-0.85183	4.77031	-5.06395	0.000612585	0.302468	0.0273792	-0.85183	-5.06395	0.000612585	0.302468	0.0273792	4.83683	5.37038	5.28959	5.31631	4.57021	4.1148	4.05266	4.62596
WBGene00011844	T19C9.8	180142		-0.536985	1.90104	-4.96155	0.000706739	0.328707	-0.0655086	-0.536985	-4.96155	0.000706739	0.328707	-0.0655086	2.26079	2.13838	2.22441	2.12177	1.78688	1.60678	1.47617	1.69336
WBGene00013648	Y105C5B.7	NA		-1.819	-2.14077	-4.95061	0.000717683	0.328707	-1.50374	-1.819	-4.95061	0.000717683	0.328707	-1.50374	-1.39682	-0.730555	-1.11546	-1.213	-2.81182	-2.59586	-3.28064	-2.16589
WBGene00005661	srr-10	259826	Serpentine Receptor, class R [Source:UniProtKB/TrEMBL;Acc:Q8IFZ2]	-2.14269	-3.43782	-4.94861	0.000719703	0.328707	-2.3155	-2.14269	-4.94861	0.000719703	0.328707	-2.3155	-2.30992	-2.05429	-2.16757	-2.13823	-3.98449	-3.43933	-3.28064	-3.98148
WBGene00018227	nep-15	185513	NEPrilysin metallopeptidase family [Source:UniProtKB/TrEMBL;Acc:Q95ZU0]	-0.642258	2.51231	-4.89446	0.000776773	0.346119	-0.148177	-0.642258	-4.89446	0.000776773	0.346119	-0.148177	2.8651	2.75947	2.99257	2.79189	2.38232	2.1496	1.85424	2.36974
WBGene00004218	ptr-3	173426	PaTched Related family [Source:UniProtKB/TrEMBL;Acc:O16530]	0.381523	4.04616	4.84261	0.000835998	0.34762	-0.258216	0.381523	4.84261	0.000835998	0.34762	-0.258216	3.92986	3.80155	3.75327	3.94297	4.22377	4.27617	4.26188	4.20242
WBGene00000700	col-126	178034	COLlagen [Source:UniProtKB/TrEMBL;Acc:G5EFU8]	1.07668	0.297839	4.84166	0.000837132	0.34762	-0.377189	1.07668	4.84166	0.000837132	0.34762	-0.377189	-0.161236	-0.445611	0.0413483	-0.150301	0.612693	0.495993	1.26008	1.05482
WBGene00006627	tsp-1	192096	Tetraspanin-1 [Source:UniProtKB/Swiss-Prot;Acc:P34285]	-0.485917	2.36671	-4.83056	0.000850444	0.34762	-0.231898	-0.485917	-4.83056	0.000850444	0.34762	-0.231898	2.65454	2.67281	2.52319	2.62522	2.25639	2.1496	1.95737	2.16686
WBGene00015758	nhr-155	182602	Nuclear Hormone Receptor family [Source:UniProtKB/TrEMBL;Acc:O44668]	-0.797919	0.554378	-4.82578	0.000856254	0.34762	-0.347384	-0.797919	-4.82578	0.000856254	0.34762	-0.347384	0.928623	1.13641	0.753788	1.01738	0.0201327	0.470805	0.337865	0.0293151
WBGene00005292	srh-71	191868	Serpentine Receptor, class H [Source:UniProtKB/TrEMBL;Acc:Q9TZF4]	-1.60325	-2.09546	-4.77268	0.000923655	0.366831	-1.55845	-1.60325	-4.77268	0.000923655	0.366831	-1.55845	-1.2538	-0.811545	-1.42688	-1.28297	-2.05011	-2.8262	-2.62202	-2.80515
WBGene00020035	egg-5	172007	Inactive protein-tyrosine phosphatase egg-5 [Source:UniProtKB/Swiss-Prot;Acc:O61789]	0.509728	5.13675	4.6629	0.00108173	0.384835	-0.545991	0.509728	4.6629	0.00108173	0.384835	-0.545991	4.84579	4.8512	4.84841	4.97973	5.33756	5.34209	5.69851	5.2015
WBGene00022415	Y102A11A.5	180516		-0.574124	5.66787	-4.65633	0.00109206	0.384835	-0.566985	-0.574124	-4.65633	0.00109206	0.384835	-0.566985	5.94172	5.96779	6.1753	5.74384	5.5773	5.51916	5.26584	5.15946
WBGene00010411	H25K10.1	186777	Purple acid phosphatase [Source:UniProtKB/TrEMBL;Acc:G5EE15]	-0.803495	1.19827	-4.65179	0.00109926	0.384835	-0.490321	-0.803495	-4.65179	0.00109926	0.384835	-0.490321	1.5226	1.66398	1.62766	1.63532	0.899856	0.309672	1.18651	0.909225
WBGene00016783	irg-2	183619	Infection Response protein [Source:UniProtKB/TrEMBL;Acc:O16224]	-0.86298	0.309754	-4.64761	0.00110594	0.384835	-0.599961	-0.86298	-4.64761	0.00110594	0.384835	-0.599961	0.611155	0.889774	0.753788	0.880054	0.102299	-0.00675044	-0.58098	0.137891
WBGene00020188	T03F1.6	171961		-0.531107	2.2134	-4.64414	0.00111152	0.384835	-0.479899	-0.531107	-4.64414	0.00111152	0.384835	-0.479899	2.33056	2.56062	2.58913	2.47434	1.88299	2.17322	1.85424	1.92314
WBGene00206464	F59C6.18	13181858		-0.624852	1.10197	-4.64071	0.00111706	0.384835	-0.509052	-0.624852	-4.64071	0.00111706	0.384835	-0.509052	1.59998	1.35628	1.30032	1.475	0.98895	0.887261	0.670243	0.71258
WBGene00008214	gem-1	181458	Gon-2 Extragenic Modifier [Source:UniProtKB/TrEMBL;Acc:Q18712]	0.419823	4.1344	4.63311	0.00112944	0.384835	-0.555868	0.419823	4.63311	0.00112944	0.384835	-0.555868	3.81893	3.91917	3.93611	4.0285	4.30554	4.38636	4.49496	4.2071
WBGene00019931	R07C12.1	177179		-0.594903	0.964432	-4.59815	0.00118832	0.384835	-0.572447	-0.594903	-4.59815	0.00118832	0.384835	-0.572447	1.1761	1.25053	1.3349	1.39883	0.804897	0.615735	0.528569	0.797795
WBGene00010277	F58G6.7	177798		-0.391422	5.14773	-4.58689	0.00120798	0.384835	-0.655557	-0.391422	-4.58689	0.00120798	0.384835	-0.655557	5.38394	5.33554	5.37722	5.2834	5.12716	4.82694	4.9953	4.8629
WBGene00007365	C06B3.6	182293		-0.534512	6.08536	-4.58437	0.00121242	0.384835	-0.678324	-0.534512	-4.58437	0.00121242	0.384835	-0.678324	6.34507	6.46968	6.28934	6.31442	6.04895	5.89966	5.48593	5.83536
WBGene00009785	F46C5.10	259451		-0.431974	5.13082	-4.55642	0.00126293	0.384835	-0.699156	-0.431974	-4.55642	0.00126293	0.384835	-0.699156	5.28124	5.33554	5.47831	5.29846	4.97463	4.70532	5.07518	4.90863
WBGene00006928	vit-4	180646	Vitellogenin-4 [Source:UniProtKB/Swiss-Prot;Acc:P18947]	0.828543	7.86813	4.53813	0.0012972	0.384835	-0.730073	0.828543	4.53813	0.0012972	0.384835	-0.730073	7.6808	7.2541	7.12912	7.76913	8.24316	8.20639	8.67051	7.99347
WBGene00000030	abu-7	182139	Activated in Blocked Unfolded protein response [Source:UniProtKB/TrEMBL;Acc:O16502]	0.727861	5.89215	4.53623	0.00130081	0.384835	-0.7458	0.727861	4.53623	0.00130081	0.384835	-0.7458	5.59356	5.31423	5.45197	5.75097	6.1678	6.13782	6.72251	6.00488
WBGene00018169	nspb-2	185448	Nematode Specific Peptide family, group B [Source:UniProtKB/TrEMBL;Acc:Q94214]	0.939069	0.367184	4.53367	0.00130571	0.384835	-0.719803	0.939069	4.53367	0.00130571	0.384835	-0.719803	-0.00984385	0.0431719	-0.642132	0.319878	0.754965	0.726295	0.940202	1.10918
WBGene00016424	C34H4.1	176963		0.523176	3.06144	4.51679	0.00133843	0.384835	-0.678237	0.523176	4.51679	0.00133843	0.384835	-0.678237	2.7969	2.97099	2.67261	2.76614	3.50272	3.17018	3.4592	3.198
WBGene00219592	linc-84	NA		-1.37476	-0.614377	-4.51112	0.00134963	0.384835	-1.02819	-1.37476	-4.51112	0.00134963	0.384835	-1.02819	-0.0388779	0.47745	-0.136703	0.222236	-0.440824	-1.57227	-1.68369	-1.11357
WBGene00007962	C35D6.5	NA		-1.05962	0.666499	-4.50766	0.0013565	0.384835	-0.720378	-1.05962	-4.50766	0.0013565	0.384835	-0.720378	1.1506	1.28989	1.22858	1.28254	0.154586	-0.155704	-0.290968	0.924464
WBGene00007257	C01H6.8	182094		-0.57969	3.40703	-4.50491	0.00136199	0.384835	-0.707739	-0.57969	-4.50491	0.00136199	0.384835	-0.707739	3.71407	3.85829	3.69457	3.55395	3.37631	2.99574	2.85153	3.24731
WBGene00003891	osm-11	181772		0.784042	6.98377	4.4884	0.00139547	0.384835	-0.821336	0.784042	4.4884	0.00139547	0.384835	-0.821336	6.58847	6.58517	6.59637	6.61056	7.1924	7.3344	7.95274	7.01311
WBGene00016987	CC8.2	177126	Protein phosphatase 1 regulatory subunit [Source:UniProtKB/TrEMBL;Acc:H2KZH6]	0.553505	5.20654	4.48372	0.00140512	0.384835	-0.807487	0.553505	4.48372	0.00140512	0.384835	-0.807487	4.85174	4.92024	5.04003	4.90794	5.35931	5.50682	5.82889	5.24767
WBGene00007875	dod-24	178245	Downstream Of DAF-16 (Regulated by DAF-16) [Source:UniProtKB/TrEMBL;Acc:Q9XUH3]	-0.369827	5.62375	-4.48072	0.00141135	0.384835	-0.821959	-0.369827	-4.48072	0.00141135	0.384835	-0.821959	5.81864	5.81682	5.80863	5.79886	5.60516	5.34035	5.30982	5.49928
WBGene00016915	C54D2.1	183776		0.535249	4.66906	4.46903	0.00143587	0.385764	-0.812148	0.535249	4.46903	0.00143587	0.385764	-0.812148	4.57344	4.31461	4.20502	4.50403	4.91714	4.89598	5.20311	4.75409
WBGene00015441	arrd-21	NA		-0.708843	1.79013	-4.45847	0.00145843	0.386144	-0.727751	-0.708843	-4.45847	0.00145843	0.386144	-0.727751	2.21233	2.18609	2.34806	1.93407	1.62952	1.52349	1.00583	1.59203
WBGene00007807	C29F3.7	180036		-0.306828	5.60301	-4.43282	0.00151479	0.394379	-0.892093	-0.306828	-4.43282	0.00151479	0.394379	-0.892093	5.74762	5.71433	5.82164	5.74769	5.52736	5.46757	5.43522	5.37028
WBGene00006929	vit-5	180630	Vitellogenin-5 [Source:UniProtKB/Swiss-Prot;Acc:P06125]	1.0003	8.84935	4.42488	0.0015327	0.394379	-0.868564	1.0003	4.42488	0.0015327	0.394379	-0.868564	8.5639	8.09389	7.88037	8.8819	9.33009	9.36392	9.67538	9.00627
WBGene00019901	R05G6.9	187624		-0.479111	2.58689	-4.40584	0.00157659	0.395407	-0.817137	-0.479111	-4.40584	0.00157659	0.395407	-0.817137	2.81729	2.92173	2.95971	2.6489	2.48799	2.37678	2.23789	2.30717
WBGene00006925	vit-1	181034	Vitellogenin-1 [Source:UniProtKB/Swiss-Prot;Acc:P55155]	0.824229	8.47706	4.40439	0.00157998	0.395407	-0.908745	0.824229	4.40439	0.00157998	0.395407	-0.908745	8.20721	7.83545	7.75511	8.48031	8.87492	8.92143	9.20457	8.53855
WBGene00008320	slc-25A29	179969	SLC (SoLute Carrier) homolog [Source:UniProtKB/TrEMBL;Acc:Q18844]	-0.46779	4.19562	-4.38779	0.00161942	0.3998	-0.911306	-0.46779	-4.38779	0.00161942	0.3998	-0.911306	4.46127	4.51162	4.31952	4.44032	4.2314	3.92847	3.77058	3.92215
WBGene00021979	Y58A7A.5	190383		-0.88948	2.70403	-4.35591	0.00169814	0.40677	-0.8901	-0.88948	-4.35591	0.00169814	0.40677	-0.8901	2.84537	3.16868	3.28557	3.38375	2.70514	2.1175	1.73028	2.45616
WBGene00008519	cyp-13B1	181462	Putative cytochrome P450 cyp-13B1 [Source:UniProtKB/Swiss-Prot;Acc:O17624]	-0.684846	1.54383	-4.35035	0.00171227	0.40677	-0.874235	-0.684846	-4.35035	0.00171227	0.40677	-0.874235	1.63716	2.14912	1.96221	1.86296	1.17765	1.4088	0.940202	1.34263
WBGene00018615	F48G7.4	185993		-0.398587	3.07338	-4.3495	0.00171445	0.40677	-0.916459	-0.398587	-4.3495	0.00171445	0.40677	-0.916459	3.39116	3.2607	3.22694	3.23523	2.88999	2.77686	2.83958	3.01079
WBGene00019660	K11H12.4	176894		-0.453826	2.6901	-4.3098	0.00181927	0.420243	-0.957165	-0.453826	-4.3098	0.00181927	0.420243	-0.957165	2.98893	2.97402	2.88584	2.83794	2.56728	2.24926	2.59852	2.47698
WBGene00016598	C42D4.13	183405		-0.367331	4.16467	-4.3049	0.00183266	0.420243	-1.03197	-0.367331	-4.3049	0.00183266	0.420243	-1.03197	4.30396	4.34645	4.47099	4.2963	4.02218	4.01378	3.82311	4.06134
WBGene00235380	C24D10.49	24104237		2.8564	-4.71386	4.30215	0.00184024	0.420243	-3.03141	2.8564	4.30215	0.00184024	0.420243	-3.03141	-3.98499	-4.52731	-4.52731	-4.52731	-3.591	-2.59586	-2.37925	-2.80515
WBGene00006930	vit-6	177619	Vitellogenin-6 [Source:UniProtKB/Swiss-Prot;Acc:P18948]	0.704085	10.8364	4.25145	0.00198587	0.442242	-1.07357	0.704085	4.25145	0.00198587	0.442242	-1.07357	10.6272	10.3055	10.1796	10.8416	11.1596	11.1898	11.4451	10.9432
WBGene00235387	W04C9.8	NA		-0.841085	0.291076	-4.18674	0.00218978	0.442242	-1.15567	-0.841085	-4.18674	0.00218978	0.442242	-1.15567	0.611155	0.607751	1.03186	0.710377	-0.00832987	0.128253	0.118057	-0.553189
WBGene00019979	R09B5.11	178634	Facilitated glucose transporter homolog [Source:UniProtKB/Swiss-Prot;Acc:O44616]	-0.401679	4.1196	-4.18579	0.00219292	0.442242	-1.20625	-0.401679	-4.18579	0.00219292	0.442242	-1.20625	4.27328	4.32648	4.28014	4.41015	4.11582	3.77486	3.98375	3.8138
WBGene00021448	Y39D8A.1	178565		0.412391	2.67638	4.18215	0.00220505	0.442242	-1.14079	0.412391	4.18215	0.00220505	0.442242	-1.14079	2.56088	2.53219	2.50812	2.31177	2.83097	2.80736	2.94372	2.97465
WBGene00006926	vit-2	180781	Vitellogenin-2 [Source:UniProtKB/Swiss-Prot;Acc:P05690]	0.8183	10.4772	4.1738	0.00223316	0.442242	-1.19652	0.8183	4.1738	0.00223316	0.442242	-1.19652	10.2164	9.85121	9.74368	10.4807	10.8591	10.8862	11.2535	10.5273
WBGene00003879	ora-1	191739	Onchocerca Related Antigen family [Source:UniProtKB/TrEMBL;Acc:O45098]	-0.411616	5.7916	-4.16392	0.0022669	0.442242	-1.29798	-0.411616	-4.16392	0.0022669	0.442242	-1.29798	6.04261	6.07024	6.08297	5.80044	5.76663	5.4264	5.56335	5.58688
WBGene00000031	abu-8	178904	Activated in Blocked Unfolded protein response [Source:UniProtKB/TrEMBL;Acc:O16511]	0.661269	7.01603	4.15311	0.00230443	0.442242	-1.32272	0.661269	4.15311	0.00230443	0.442242	-1.32272	6.70771	6.53845	6.6026	6.90171	7.21026	7.23318	7.83278	7.10459
WBGene00020651	T21D12.12	188695		0.445388	3.81971	4.14885	0.00231939	0.442242	-1.2469	0.445388	4.14885	0.00231939	0.442242	-1.2469	3.74633	3.47861	3.42048	3.74185	4.0414	4.04185	4.19546	3.91835
WBGene00000693	col-119	177715	COLlagen [Source:UniProtKB/TrEMBL;Acc:Q18799]	0.886898	8.05798	4.14326	0.00233918	0.442242	-1.31048	0.886898	4.14326	0.00233918	0.442242	-1.31048	7.74156	7.42817	7.41927	7.89304	8.35876	8.45533	9.12435	8.04481
WBGene00004099	abu-15	182136	Activated in Blocked Unfolded protein response [Source:UniProtKB/TrEMBL;Acc:O16500]	0.728127	6.19278	4.13149	0.00238146	0.442242	-1.3543	0.728127	4.13149	0.00238146	0.442242	-1.3543	5.94218	5.60106	5.70092	6.06883	6.43089	6.40462	7.08015	6.31889
WBGene00015762	C14C6.8	182604		-1.04069	0.276133	-4.11165	0.00245458	0.442242	-1.25406	-1.04069	-4.11165	0.00245458	0.442242	-1.25406	0.736388	0.902526	0.647761	0.927296	-0.892676	0.419068	-0.141367	-0.0578402
WBGene00044222	T16G12.10	13191030		-2.52882	-4.73469	-4.10933	0.00246329	0.442242	-3.10498	-2.52882	-4.10933	0.00246329	0.442242	-3.10498	-3.28307	-3.43104	-2.37546	-2.78118	-3.98449	-4.52731	-4.52731	-4.52731
WBGene00008446	E01G4.3	174988		0.292713	6.98186	4.10495	0.0024798	0.442242	-1.39764	0.292713	4.10495	0.0024798	0.442242	-1.39764	6.90403	6.81311	6.81498	6.81226	7.16915	7.17076	7.17296	7.00058
WBGene00010071	sre-45	186258	Serpentine receptor class epsilon-45 [Source:UniProtKB/Swiss-Prot;Acc:O02275]	2.23756	-4.22681	4.09803	0.00250614	0.442242	-3.00764	2.23756	4.09803	0.00250614	0.442242	-3.00764	-3.98499	-4.06333	-4.52731	-3.9706	-2.81182	-2.39728	-2.37925	-3.2766
WBGene00017789	F25E5.8	184927		-0.348626	5.7121	-4.09469	0.00251896	0.442242	-1.40151	-0.348626	-4.09469	0.00251896	0.442242	-1.40151	5.84768	5.93636	5.93797	5.83285	5.6371	5.52146	5.34722	5.64323
WBGene00001854	hil-3	181073	Histone H1.3 [Source:UniProtKB/Swiss-Prot;Acc:Q19743]	-0.48442	6.2847	-4.08902	0.00254088	0.442242	-1.41998	-0.48442	-4.08902	0.00254088	0.442242	-1.41998	6.33202	6.52201	6.82831	6.42758	5.92083	5.95577	6.22195	6.07399
WBGene00017667	ttr-37	184782	TransThyretin-Related family domain [Source:UniProtKB/TrEMBL;Acc:O16586]	-0.348558	3.60624	-4.08237	0.00256685	0.442242	-1.33418	-0.348558	-4.08237	0.00256685	0.442242	-1.33418	3.83702	3.80834	3.81886	3.67422	3.4618	3.30456	3.4786	3.49706
WBGene00021019	W04B5.2	189182		-0.593193	1.07809	-4.07661	0.00258957	0.442242	-1.24935	-0.593193	-4.07661	0.00258957	0.442242	-1.24935	1.5226	1.56318	1.24685	1.23326	0.788444	0.906175	0.586918	0.954467
WBGene00016431	C35A11.4	178921		0.349322	3.69281	4.06074	0.00265327	0.442242	-1.37187	0.349322	4.06074	0.00265327	0.442242	-1.37187	3.61503	3.40211	3.55121	3.52609	3.77322	3.93769	3.83821	3.92783
WBGene00012429	Y11D7A.5	189430		-0.358624	4.76971	-4.05878	0.00266123	0.442242	-1.42667	-0.358624	-4.05878	0.00266123	0.442242	-1.42667	4.99111	4.95279	5.04134	4.82514	4.74558	4.46021	4.54917	4.60601
WBGene00000755	col-182	187723	COLlagen [Source:UniProtKB/TrEMBL;Acc:Q21855]	-0.364745	5.59045	-4.0586	0.00266196	0.442242	-1.45354	-0.364745	-4.0586	0.00266196	0.442242	-1.45354	5.69844	5.87702	5.89227	5.63125	5.36833	5.48103	5.2869	5.49609
WBGene00012938	Y47D3A.32	3564848		-0.496392	2.24875	-4.05844	0.00266264	0.442242	-1.29954	-0.496392	-4.05844	0.00266264	0.442242	-1.29954	2.68593	2.55256	2.39797	2.38692	1.9511	1.94532	1.90099	2.24784
WBGene00044553	T23B12.11	3896851		0.498355	3.62088	4.05817	0.00266374	0.442242	-1.37147	0.498355	4.05817	0.00266374	0.442242	-1.37147	3.39116	3.41106	3.23154	3.44995	3.88577	3.6116	4.17658	3.84015
WBGene00000657	col-81	174686	COLlagen [Source:UniProtKB/TrEMBL;Acc:Q20135]	0.628079	9.55913	4.05441	0.00267915	0.442242	-1.39948	0.628079	4.05441	0.00267915	0.442242	-1.39948	9.38143	9.06611	9.04471	9.50294	9.78904	9.8414	10.229	9.61901
WBGene00007868	C32H11.5	183129		-0.487353	2.92858	-4.05007	0.00269702	0.442242	-1.34523	-0.487353	-4.05007	0.00269702	0.442242	-1.34523	3.33568	3.18443	3.24068	2.93744	2.62864	2.59648	2.92122	2.63354
WBGene00005140	srd-63	184399	Serpentine receptor class delta-63 [Source:UniProtKB/Swiss-Prot;Acc:O17800]	0.837708	-0.183522	4.04818	0.00270485	0.442242	-1.38756	0.837708	4.04818	0.00270485	0.442242	-1.38756	-0.330397	-0.617007	-0.783327	-0.479411	0.229628	0.251697	0.696982	0.000844364
WBGene00022584	ZC266.1	191134		0.691046	1.79851	4.04695	0.00270996	0.442242	-1.2991	0.691046	4.04695	0.00270996	0.442242	-1.2991	1.62796	1.23044	1.48099	1.51678	2.03717	2.08467	2.60559	1.91553
WBGene00000033	abu-10	185248	Activated in Blocked Unfolded protein response [Source:UniProtKB/TrEMBL;Acc:Q20002]	0.741241	5.33422	4.04641	0.00271222	0.442242	-1.46469	0.741241	4.04641	0.00271222	0.442242	-1.46469	5.04139	4.84296	4.74935	5.20889	5.61802	5.85716	6.12252	5.24312
WBGene00016630	acer-1	174128	ACEtyl-CoA Regulator [Source:UniProtKB/TrEMBL;Acc:Q18599]	-0.351969	8.50886	-4.04076	0.00273582	0.442242	-1.45156	-0.351969	-4.04076	0.00273582	0.442242	-1.45156	8.57659	8.74616	8.70741	8.70774	8.4247	8.45594	8.21801	8.23538
WBGene00009572	F40D4.13	185531		-0.464478	1.7862	-4.03971	0.00274026	0.442242	-1.30889	-0.464478	-4.03971	0.00274026	0.442242	-1.30889	2.18748	2.04944	1.93992	1.94941	1.63873	1.64106	1.38044	1.61099
WBGene00022156	Y71G12B.18	171729		-0.428745	3.2776	-4.03429	0.00276313	0.442242	-1.38762	-0.428745	-4.03429	0.00276313	0.442242	-1.38762	3.45763	3.39986	3.58033	3.57388	3.13415	3.08144	2.81538	3.21669
WBGene00019961	R08E5.1	178794		-0.680959	0.117645	-4.02886	0.00278631	0.442242	-1.37039	-0.680959	-4.02886	0.00278631	0.442242	-1.37039	0.47401	0.334201	0.503232	0.673908	-0.293441	-0.366527	-0.0947594	0.0572348
WBGene00019232	ugt-13	186766	UDP-GlucuronosylTransferase [Source:UniProtKB/TrEMBL;Acc:Q9TXZ6]	-0.413471	4.59135	-4.01567	0.00284336	0.442242	-1.48449	-0.413471	-4.01567	0.00284336	0.442242	-1.48449	4.72685	4.7648	4.89694	4.82514	4.52872	4.53046	4.12828	4.34515
WBGene00003092	lys-3	179430	Lysozyme-like protein 3 [Source:UniProtKB/Swiss-Prot;Acc:Q9XXS1]	-0.663076	2.99791	-4.01433	0.00284923	0.442242	-1.40093	-0.663076	-4.01433	0.00284923	0.442242	-1.40093	3.25125	3.51436	3.10703	3.47136	2.90151	2.914	2.21031	2.66109
WBGene00018162	nspb-3	185443	Nematode Specific Peptide family, group B [Source:UniProtKB/TrEMBL;Acc:Q94212]	0.835328	0.548489	4.00909	0.00287233	0.442242	-1.35767	0.835328	4.00909	0.00287233	0.442242	-1.35767	0.252273	0.0885176	0.0826278	0.196756	0.720691	1.01473	1.55136	0.747272
WBGene00018224	bath-18	NA		-0.713324	-0.311202	-4.00164	0.00290545	0.442242	-1.46814	-0.713324	-4.00164	0.00290545	0.442242	-1.46814	0.228103	0.0885176	-0.0449325	0.0900854	-0.562168	-0.321826	-0.863981	-0.640191
WBGene00018986	cdo-1	180434	Cysteine dioxygenase 1 [Source:UniProtKB/Swiss-Prot;Acc:Q20893]	-0.375032	4.1871	-3.98241	0.00299289	0.442242	-1.51582	-0.375032	-3.98241	0.00299289	0.442242	-1.51582	4.36203	4.39012	4.51312	4.24284	4.0774	3.9807	4.11099	3.84015
WBGene00017482	set-9	177196	Histone-lysine N-methyltransferase set-9 [Source:UniProtKB/Swiss-Prot;Acc:O44498]	0.504597	6.54599	3.98216	0.00299405	0.442242	-1.58714	0.504597	3.98216	0.00299405	0.442242	-1.58714	6.34998	6.18135	6.3945	6.25239	6.57034	6.64491	7.15589	6.82266
WBGene00044589	C29F5.8	3896730		1.66366	-3.4499	3.97779	0.00301433	0.442242	-2.71787	1.66366	3.97779	0.00301433	0.442242	-2.71787	-3.59175	-3.43104	-3.77131	-3.56989	-2.30868	-2.22276	-1.98995	-2.80515
WBGene00009724	F45D3.4	179718		-0.381163	8.11703	-3.97776	0.00301443	0.442242	-1.56091	-0.381163	-3.97776	0.00301443	0.442242	-1.56091	8.15679	8.40374	8.44801	8.21378	8.03239	7.91647	7.7812	7.9852
WBGene00001875	his-1	191667	Histone H4 [Source:UniProtKB/Swiss-Prot;Acc:P62784]	-0.854217	-0.384232	-3.97734	0.00301639	0.442242	-1.51367	-0.854217	-3.97734	0.00301639	0.442242	-1.51367	0.322444	0.175145	0.0413483	-0.251885	-0.840567	-0.84694	-0.344493	-0.831718
WBGene00015397	nhr-149	182174	Nuclear Hormone Receptor family [Source:UniProtKB/TrEMBL;Acc:A0A131MB42]	-2.1077	-3.79327	-3.97652	0.0030202	0.442242	-2.91377	-2.1077	-3.97652	0.0030202	0.442242	-2.91377	-2.45892	-2.65729	-2.16757	-2.42418	-3.591	-4.52731	-3.77331	-3.58641
WBGene00009429	irg-5	185307	Infection Response protein [Source:UniProtKB/TrEMBL;Acc:O02357]	-0.368787	5.1147	-3.97559	0.00302458	0.442242	-1.56648	-0.368787	-3.97559	0.00302458	0.442242	-1.56648	5.34935	5.15015	5.44901	5.26207	5.04211	4.779	4.92069	4.976
WBGene00003163	mdl-1	180942	MAD-Like; MAD-like-1 homolog [Source:UniProtKB/TrEMBL;Acc:G5EG44]	0.394686	6.41503	3.97215	0.00304068	0.442242	-1.602	0.394686	3.97215	0.00304068	0.442242	-1.602	6.19767	6.27074	6.18363	6.21877	6.56552	6.69471	6.82342	6.37022
WBGene00000120	aly-1	177735	Ref/ALY RNA export adaptor family [Source:UniProtKB/TrEMBL;Acc:Q17561]	-0.309517	4.4716	-3.9707	0.00304747	0.442242	-1.54803	-0.309517	-3.9707	0.00304747	0.442242	-1.54803	4.56019	4.66356	4.74453	4.55254	4.38702	4.28342	4.27747	4.32088
WBGene00007420	C07E3.10	174599		-0.467629	3.58021	-3.96688	0.00306554	0.442242	-1.50551	-0.467629	-3.96688	0.00306554	0.442242	-1.50551	3.88225	3.84514	3.98592	3.56892	3.41165	3.1265	3.40753	3.44518
WBGene00016206	C29E4.9	183001		-2.25303	-4.09893	-3.95099	0.00314177	0.442242	-3.04835	-2.25303	-3.95099	0.00314177	0.442242	-3.04835	-2.62509	-2.81536	-2.37546	-2.59167	-3.591	-4.52731	-4.52731	-3.58641
WBGene00008209	C49F5.5	183614		-0.869913	-1.40774	-3.94605	0.00316587	0.442242	-1.84035	-0.869913	-3.94605	0.00316587	0.442242	-1.84035	-0.743145	-0.897352	-0.859469	-1.02141	-1.55421	-1.79857	-1.68369	-1.72446
WBGene00015436	C04E12.6	NA		-1.40173	-2.57281	-3.94126	0.00318947	0.442242	-2.35737	-1.40173	-3.94126	0.00318947	0.442242	-2.35737	-1.64205	-1.8695	-1.42688	-1.79375	-2.62393	-3.43933	-2.91407	-2.6169
WBGene00021876	Y54G2A.11	177058		0.340889	6.44041	3.9366	0.00321255	0.442242	-1.65724	0.340889	3.9366	0.00321255	0.442242	-1.65724	6.30844	6.23463	6.1088	6.42724	6.61213	6.62042	6.7078	6.5081
WBGene00014941	Y67H2A.9	NA		0.282828	3.85776	3.92946	0.00324831	0.442242	-1.57932	0.282828	3.92946	0.00324831	0.442242	-1.57932	3.67883	3.77406	3.70121	3.72412	4.00982	4.01813	3.97285	4.0087
WBGene00009533	F38B7.2	185456		-0.445806	4.90894	-3.92747	0.00325832	0.442242	-1.63256	-0.445806	-3.92747	0.00325832	0.442242	-1.63256	5.11573	5.28652	4.93829	5.19287	4.9143	4.7241	4.46999	4.64218
WBGene00011556	vglu-3	176442	Potential vesicular glutamate transporter vglu-3 [Source:UniProtKB/Swiss-Prot;Acc:Q10046]	0.510112	3.00758	3.92366	0.00327764	0.442242	-1.53818	0.510112	3.92366	0.00327764	0.442242	-1.53818	2.75099	2.7204	2.85043	2.69967	3.15996	3.31522	3.5969	3.01436
WBGene00021731	Y49G5A.1	190090		-0.573542	1.45027	-3.92094	0.0032915	0.442242	-1.46762	-0.573542	-3.92094	0.0032915	0.442242	-1.46762	1.94953	1.77216	1.65528	1.61623	1.3445	0.868095	1.34707	1.18706
WBGene00004001	pgp-7	188697	p-GlycoProtein related [Source:UniProtKB/TrEMBL;Acc:Q22655]	-2.26417	-4.92368	-3.91961	0.0032983	0.442242	-3.22343	-2.26417	-3.91961	0.0032983	0.442242	-3.22343	-3.28307	-3.1954	-3.77131	-2.78118	-3.98449	-4.52731	-4.52731	-4.52731
WBGene00011300	R107.5	176279		0.276069	5.69971	3.91403	0.00332698	0.442242	-1.67906	0.276069	3.91403	0.00332698	0.442242	-1.67906	5.59297	5.54625	5.51929	5.59209	5.76716	5.83758	5.79989	5.94963
WBGene00006561	tcl-2	176832	T-cell defective protein 2 [Source:UniProtKB/Swiss-Prot;Acc:Q9N428]	-0.440004	1.77845	-3.9053	0.00337238	0.442242	-1.50102	-0.440004	-3.9053	0.00337238	0.442242	-1.50102	1.9569	2.05517	1.93992	2.07359	1.3997	1.73926	1.55136	1.62038
WBGene00006927	vit-3	24104675	Vitellogenin-3 [Source:UniProtKB/Swiss-Prot;Acc:Q9N4J2]	0.66006	8.63415	3.90426	0.00337785	0.442242	-1.65612	0.66006	3.90426	0.00337785	0.442242	-1.65612	8.49245	8.06521	8.03114	8.64332	8.93857	8.92651	9.27177	8.70519
WBGene00010661	tyr-2	176810	TYRosinase [Source:UniProtKB/TrEMBL;Acc:Q9XUS8]	0.602764	7.24145	3.90233	0.00338799	0.442242	-1.70387	0.602764	3.90233	0.00338799	0.442242	-1.70387	7.15601	6.78239	6.55939	7.26793	7.52882	7.57261	7.68242	7.38455
WBGene00194908	F22F7.8	13211828		0.611132	2.5262	3.90213	0.00338901	0.442242	-1.54272	0.611132	3.90213	0.00338901	0.442242	-1.54272	2.36975	2.03793	2.3138	2.18792	2.7312	2.70307	3.28069	2.65197
WBGene00044452	Y102E9.5	3896742		-0.407109	2.86717	-3.89602	0.00342137	0.443298	-1.57086	-0.407109	-3.89602	0.00342137	0.443298	-1.57086	3.05569	3.03029	3.16102	3.08362	2.67413	2.631	2.47264	2.88012
WBGene00007397	C07A4.2	182351		-0.584099	1.76679	-3.89018	0.00345255	0.444187	-1.52164	-0.584099	-3.89018	0.00345255	0.444187	-1.52164	1.99321	1.87279	2.22441	2.25117	1.6839	1.49878	1.14827	1.57282
WBGene00200299	C25F6.22	NA		-2.81692	-4.58074	-3.8838	0.00348702	0.445485	-3.15718	-2.81692	-3.8838	0.00348702	0.445485	-3.15718	-3.28307	-3.1954	-1.82457	-2.59167	-4.52731	-4.52731	-3.77331	-4.52731
WBGene00020694	dhhc-11	188748	Palmitoyltransferase [Source:UniProtKB/TrEMBL;Acc:Q9N5D8]	-0.909388	-0.0936544	-3.87195	0.00355194	0.450628	-1.59726	-0.909388	-3.87195	0.00355194	0.450628	-1.59726	0.0186174	0.371369	0.944989	0.366328	-0.3289	-0.66843	-0.646698	-0.3935
WBGene00008647	F10C2.7	184290		-0.462395	5.79425	-3.85728	0.00363411	0.45443	-1.76853	-0.462395	-3.85728	0.00363411	0.45443	-1.76853	5.82621	6.22483	5.97201	6.08672	5.75133	5.46518	5.33982	5.69469
WBGene00019454	K06H6.6	NA		-1.56278	-2.74884	-3.85045	0.003673	0.45443	-2.49832	-1.56278	-3.85045	0.003673	0.45443	-2.49832	-1.83226	-1.49038	-2.37546	-1.60268	-2.81182	-3.43933	-2.62202	-3.2766
WBGene00020741	dlhd-1	188808	DieneLactone Hydrolase Domain containing protein [Source:UniProtKB/TrEMBL;Acc:O17263]	0.735315	0.544039	3.84949	0.0036785	0.45443	-1.56894	0.735315	3.84949	0.0036785	0.45443	-1.56894	0.514542	0.0660229	-0.0900884	0.319878	0.612693	0.979446	1.18651	1.02685
WBGene00021230	Y19D10B.1	NA		-2.39474	-4.4158	-3.84899	0.00368141	0.45443	-3.17617	-2.39474	-3.84899	0.00368141	0.45443	-3.17617	-2.62509	-3.1954	-2.37546	-2.99941	-3.98449	-4.52731	-3.77331	-4.52731
WBGene00006947	wrt-1	174223	Warthog protein 1 Warthog protein 1 N-product Warthog protein 1 C-product [Source:UniProtKB/Swiss-Prot;Acc:Q94128]	-0.324781	6.35029	-3.83398	0.00376872	0.462086	-1.815	-0.324781	-3.83398	0.00376872	0.462086	-1.815	6.43559	6.60359	6.6246	6.39259	6.27465	6.17631	6.06338	6.2362
WBGene00015573	C07G1.7	182378		-1.06511	-1.26211	-3.82206	0.0038396	0.465397	-1.92494	-1.06511	-3.82206	0.0038396	0.465397	-1.92494	-0.52206	-0.413646	-0.783327	-0.852304	-1.12226	-1.68099	-2.17151	-1.63238
WBGene00010759	cysl-2	175107	Bifunctional L-3-cyanoalanine synthase/cysteine synthase [Source:UniProtKB/Swiss-Prot;Acc:O45679]	-0.457655	6.82905	-3.82088	0.00384668	0.465397	-1.83594	-0.457655	-3.82088	0.00384668	0.465397	-1.83594	6.91732	6.98201	7.3628	6.9658	6.48262	6.49836	6.81886	6.60793
WBGene00014884	Y39E4B.14	NA		-0.681923	0.233933	-3.81455	0.00388496	0.465946	-1.63314	-0.681923	-3.81455	0.00388496	0.465946	-1.63314	0.684042	0.769632	0.701749	0.29608	0.0480446	-0.278468	-0.141367	0.111504
WBGene00015241	B0524.2	182024		0.392335	2.8086	3.81015	0.00391186	0.465946	-1.69709	0.392335	3.81015	0.00391186	0.465946	-1.69709	2.75522	2.6913	2.43031	2.5914	2.97605	3.05626	2.90411	3.11741
WBGene00016023	prmt-6	182821	PRotein arginine MethylTransferase [Source:UniProtKB/TrEMBL;Acc:O61833]	0.681604	1.84572	3.80564	0.00393959	0.465946	-1.6486	0.681604	3.80564	0.00393959	0.465946	-1.6486	1.1506	1.56318	1.88264	1.49604	2.10518	2.10936	2.56988	1.99707
WBGene00044644	B0205.13	4362999		-1.07823	1.36837	-3.80343	0.00395323	0.465946	-1.63021	-1.07823	-3.80343	0.00395323	0.465946	-1.63021	1.90449	1.90483	2.29636	1.60659	1.4736	1.11569	0.749017	0.0572348
WBGene00001899	his-25	175031	Histone H3 [Source:UniProtKB/Swiss-Prot;Acc:P08898]	-0.681949	0.633521	-3.79509	0.00400522	0.469047	-1.64009	-0.681949	-3.79509	0.00400522	0.469047	-1.64009	0.943543	1.12558	0.967202	0.895974	0.412523	0.445168	0.642999	-0.119013
WBGene00022383	Y95B8A.2	171676		0.525589	6.28043	3.78941	0.00404103	0.470043	-1.88411	0.525589	3.78941	0.00404103	0.470043	-1.88411	6.11812	5.88266	5.98364	6.08541	6.35471	6.41333	6.98029	6.43017
WBGene00007726	C25F9.6	182906		0.569252	0.688864	3.78343	0.00407913	0.470043	-1.65423	0.569252	3.78343	0.00407913	0.470043	-1.65423	0.322444	0.607751	0.503232	0.29608	0.884458	0.887261	1.26008	0.983858
WBGene00004153	pqn-71	188802	Prion-like-(Q/N-rich)-domain-bearing protein [Source:UniProtKB/TrEMBL;Acc:O18118]	0.669745	1.72675	3.77424	0.00413843	0.470043	-1.68861	0.669745	3.77424	0.00413843	0.470043	-1.68861	1.61869	1.36552	1.01063	1.56736	1.9731	2.09295	2.46488	1.83718
WBGene00020373	gpx-6	188313	Glutathione peroxidase [Source:UniProtKB/TrEMBL;Acc:H2KYJ6]	-0.687217	0.119167	-3.77149	0.00415629	0.470043	-1.6976	-0.687217	-3.77149	0.00415629	0.470043	-1.6976	0.345095	0.668739	0.753788	0.222236	-0.293441	-0.195476	-0.0496105	-0.150601
WBGene00001564	icl-1	178583	Bifunctional glyoxylate cycle protein Isocitrate lyase Malate synthase [Source:UniProtKB/Swiss-Prot;Acc:Q10663]	-0.337556	10.4396	-3.76468	0.00420104	0.470043	-1.81421	-0.337556	-3.76468	0.00420104	0.470043	-1.81421	10.4553	10.6638	10.6584	10.6588	10.2464	10.2848	10.3783	10.171
WBGene00019654	K11G9.3	187305	Carboxylic ester hydrolase [Source:UniProtKB/TrEMBL;Acc:Q23008]	0.743169	0.715717	3.76404	0.00420527	0.470043	-1.68065	0.743169	3.76404	0.00420527	0.470043	-1.68065	0.453308	0.296051	-0.0900884	0.797709	1.22732	0.943275	1.36385	0.969237
WBGene00021994	Y59E9AL.4	177296		0.532541	2.93285	3.76377	0.00420706	0.470043	-1.77434	0.532541	3.76377	0.00420706	0.470043	-1.77434	2.78866	2.50736	2.38977	2.98287	3.17902	3.13854	3.4156	3.11076
WBGene00021978	Y58A7A.4	3565089		-1.01886	-0.459378	-3.75971	0.00423397	0.470043	-1.79369	-1.01886	-3.75971	0.00423397	0.470043	-1.79369	0.153065	0.216583	0.0413483	0.0900854	-0.520576	-0.725514	-1.82871	-0.553189
WBGene00013788	Y116A8C.8	NA		-0.721868	-0.606412	-3.75801	0.00424528	0.470043	-1.81153	-0.721868	-3.75801	0.00424528	0.470043	-1.81153	-0.161236	-0.153968	-0.234711	-0.217223	-1.0029	-0.509596	-1.11989	-0.883855
WBGene00009433	F35E12.9	179867		-0.540392	4.44647	-3.75174	0.00428736	0.470817	-1.88279	-0.540392	-3.75174	0.00428736	0.470817	-1.88279	4.74826	4.78388	4.47294	4.8792	4.41542	4.23562	3.77373	4.28
WBGene00011003	R04B5.5	179405		-0.390806	3.43834	-3.74747	0.00431628	0.470817	-1.83069	-0.390806	-3.74747	0.00431628	0.470817	-1.83069	3.49862	3.61464	3.78175	3.67883	3.38455	3.29383	3.03563	3.25335
WBGene00018996	F57B9.1	175973	Putative pyridoxamine 5'-phosphate oxidase [Source:UniProtKB/Swiss-Prot;Acc:Q20939]	-0.366485	4.87867	-3.74386	0.00434088	0.470817	-1.91601	-0.366485	-3.74386	0.00434088	0.470817	-1.91601	5.01603	5.08242	5.17259	4.99644	4.87686	4.67256	4.46999	4.75516
WBGene00020144	T01C8.3	187947		0.557271	0.505663	3.73288	0.00441657	0.470817	-1.72671	0.557271	3.73288	0.00441657	0.470817	-1.72671	0.252273	0.256864	0.161804	0.411329	0.98895	0.615735	0.696982	0.924464
WBGene00000029	abu-6	178903	Activated in Blocked Unfolded protein response [Source:UniProtKB/TrEMBL;Acc:O16501]	0.746879	5.50933	3.72201	0.00449286	0.470817	-1.97204	0.746879	3.72201	0.00449286	0.470817	-1.97204	5.1919	4.9021	5.03872	5.40451	5.77814	5.72025	6.50144	5.54621
WBGene00044445	C02F5.14	3896734		-0.469897	4.05553	-3.71871	0.00451633	0.470817	-1.91274	-0.469897	-3.71871	0.00451633	0.470817	-1.91274	4.30106	4.30022	4.45733	4.1279	4.15164	3.70097	3.78312	3.64468
WBGene00019929	R07C3.13	187672		0.325683	4.10748	3.71755	0.00452461	0.470817	-1.91921	0.325683	3.71755	0.00452461	0.470817	-1.91921	3.89574	3.98059	4.04193	3.88232	4.23444	4.18811	4.21871	4.43965
WBGene00015738	srsx-13	182574	Serpentine Receptor, class SX [Source:UniProtKB/TrEMBL;Acc:O16240]	-2.28173	-3.70678	-3.71382	0.00455134	0.470817	-3.02276	-2.28173	-3.71382	0.00455134	0.470817	-3.02276	-2.45892	-2.65729	-1.54766	-2.42418	-3.591	-4.52731	-3.28064	-3.98148
WBGene00006562	tdc-1	174327	Tyrosine decarboxylase [Source:UniProtKB/Swiss-Prot;Acc:Q95ZS2]	0.346205	5.56222	3.71298	0.00455732	0.470817	-1.98861	0.346205	3.71298	0.00455732	0.470817	-1.98861	5.40094	5.31004	5.44308	5.4052	5.69452	5.59397	5.9767	5.68129
WBGene00010987	R03C1.1	175150		0.601621	5.19128	3.71203	0.00456415	0.470817	-1.97782	0.601621	3.71203	0.00456415	0.470817	-1.97782	5.03705	4.85858	4.63085	5.02115	5.47756	5.41241	5.93729	5.16588
WBGene00011487	T05E12.6	180136		0.263185	6.21486	3.70759	0.00459629	0.470817	-2.01203	0.263185	3.70759	0.00459629	0.470817	-2.01203	6.10946	6.07306	6.06827	6.08541	6.43486	6.21854	6.3533	6.38096
WBGene00017501	pud-3	178711	5C820; Protein Up-regulated in Daf-2(Gf) [Source:UniProtKB/TrEMBL;Acc:G5EEV5]	0.540437	8.62517	3.70722	0.00459897	0.470817	-1.96161	0.540437	3.70722	0.00459897	0.470817	-1.96161	8.45674	8.27581	8.29108	8.41025	8.79507	8.72804	9.35525	8.69008
WBGene00008944	F19B2.5	180319		0.280572	6.47359	3.70715	0.00459945	0.470817	-2.0158	0.280572	3.70715	0.00459945	0.470817	-2.0158	6.36183	6.32887	6.37854	6.26624	6.51235	6.54058	6.72779	6.67675
WBGene00009261	F30A10.2	172776		-0.393584	4.41175	-3.70255	0.004633	0.470817	-1.95821	-0.393584	-3.70255	0.004633	0.470817	-1.95821	4.5009	4.66168	4.72837	4.57001	4.3299	4.27435	3.93123	4.31511
WBGene00006628	tsp-2	259752	TetraSPanin family [Source:UniProtKB/TrEMBL;Acc:Q95QY8]	-0.457505	2.62499	-3.70175	0.00463884	0.470817	-1.84791	-0.457505	-3.70175	0.00463884	0.470817	-1.84791	2.77204	2.97402	2.7451	2.92586	2.55761	2.24926	2.61964	2.21723
WBGene00004054	AC8.1	NA		-0.626619	1.39133	-3.69237	0.00470814	0.471892	-1.79196	-0.626619	-3.69237	0.00470814	0.471892	-1.79196	1.83417	1.7652	1.748	1.57727	1.23948	1.34092	0.558038	1.21211
WBGene00015342	C02E7.10	182116		-2.12085	-4.97374	-3.69054	0.00472179	0.471892	-3.32484	-2.12085	-3.69054	0.00472179	0.471892	-3.32484	-3.59175	-3.1954	-3.27781	-3.25664	-4.52731	-3.8831	-4.52731	-4.52731
WBGene00003548	nas-30	190803	Zinc metalloproteinase nas-30 [Source:UniProtKB/Swiss-Prot;Acc:Q9N2V2]	0.40057	5.37987	3.68774	0.00474269	0.471892	-2.02265	0.40057	3.68774	0.00474269	0.471892	-2.02265	5.27756	5.16213	5.05696	5.21604	5.48396	5.50139	5.88738	5.46256
WBGene00010928	clec-258	187486	C-type LECtin [Source:UniProtKB/TrEMBL;Acc:Q9XUC9]	-0.488684	1.85874	-3.68621	0.00475421	0.471892	-1.82408	-0.488684	-3.68621	0.00475421	0.471892	-1.82408	1.94953	2.0437	2.25182	2.2008	1.61093	1.64106	1.8778	1.39826
WBGene00007366	C06B3.7	179886		-0.794632	2.1759	-3.68152	0.00478962	0.471892	-1.84711	-0.794632	-3.68152	0.00478962	0.471892	-1.84711	2.45031	2.76647	2.83239	2.35848	2.15736	1.73926	1.12877	2.06052
WBGene00044212	Y68A4A.13	3564815		-0.71903	0.0155599	-3.67934	0.00480612	0.471892	-1.8258	-0.71903	-3.67934	0.00480612	0.471892	-1.8258	0.534389	0.175145	0.728003	0.271883	-0.0669971	-0.509596	-0.239358	-0.3935
WBGene00007313	clec-147	175114	C-type LECtin [Source:UniProtKB/TrEMBL;Acc:O62025]	0.786123	0.239586	3.66781	0.00489465	0.471892	-1.82488	0.786123	3.66781	0.00489465	0.471892	-1.82488	-0.193518	0.0660229	-0.45329	0.0621381	0.39089	0.545089	1.16752	0.658925
WBGene00017485	F15E6.4	177193		-1.18626	0.389335	-3.66614	0.0049076	0.471892	-1.8244	-1.18626	-3.66614	0.0049076	0.471892	-1.8244	1.26193	0.964648	1.22858	0.497327	0.102299	-0.321826	0.642999	-0.937946
WBGene00010492	meg-1	181502		0.754898	1.70387	3.66208	0.00493926	0.471892	-1.85115	0.754898	3.66208	0.00493926	0.471892	-1.85115	1.22577	1.15785	1.13357	1.81352	2.00905	2.05955	2.55534	1.79635
WBGene00015760	C14C6.6	182603		-1.13685	0.824287	-3.65535	0.0049922	0.471892	-1.8306	-1.13685	-3.65535	0.0049922	0.471892	-1.8306	1.44083	1.23044	1.38526	1.64477	-0.0972503	1.22518	-0.58098	0.584133
WBGene00001734	grl-25	176265	GRound-Like (Grd related) [Source:UniProtKB/TrEMBL;Acc:G5EDQ6]	1.05923	-1.44853	3.65486	0.00499612	0.471892	-2.14093	1.05923	3.65486	0.00499612	0.471892	-2.14093	-1.83226	-1.70572	-2.37546	-1.43398	-1.0029	-0.66843	-0.457896	-1.05262
WBGene00023416	spi-1	174219	Serine protease inhibitor 1 protein [Source:UniProtKB/Swiss-Prot;Acc:Q8MPZ7]	-0.518141	2.90902	-3.65113	0.00502572	0.471892	-1.94303	-0.518141	-3.65113	0.00502572	0.471892	-1.94303	3.13582	3.2607	3.41645	2.88257	2.69635	2.8323	2.70115	2.39731
WBGene00020241	T05B4.10	188106		-1.5265	-3.02299	-3.65051	0.00503065	0.471892	-2.74466	-1.5265	-3.65051	0.00503065	0.471892	-2.74466	-2.05141	-2.05429	-1.67948	-2.42418	-3.28215	-3.43933	-2.62202	-3.58641
WBGene00044376	Y49F6B.12	3565795		-2.6364	-3.98796	-3.6454	0.00507161	0.471892	-3.16959	-2.6364	-3.6454	0.00507161	0.471892	-3.16959	-1.39682	-2.81536	-2.61842	-2.59167	-3.28215	-4.52731	-4.52731	-3.98148
WBGene00013573	Y75B12B.11	3565626		-0.877793	-1.01999	-3.64458	0.00507823	0.471892	-2.03599	-0.877793	-3.64458	0.00507823	0.471892	-2.03599	-0.404035	-0.445611	-0.711003	-0.521082	-0.892676	-1.37671	-1.3198	-1.72446
WBGene00010124	F55G11.4	178248		0.467501	2.35328	3.64119	0.00510556	0.471892	-1.92275	0.467501	3.64119	0.00510556	0.471892	-1.92275	2.32487	2.00874	2.25182	1.94176	2.66064	2.46233	2.7783	2.47181
WBGene00044362	F42G2.7	3565922		-0.652793	-0.400462	-3.63758	0.00513495	0.471892	-1.92196	-0.652793	-3.63758	0.00513495	0.471892	-1.92196	-0.0388779	-0.1021	0.0413483	0.0336387	-0.440824	-0.509596	-0.863981	-0.831718
WBGene00011232	pck-2	172556	Phosphoenolypyruvate CarboxyKinase [Source:UniProtKB/TrEMBL;Acc:Q7JKI2]	-0.26546	9.62292	-3.63755	0.00513517	0.471892	-2.03669	-0.26546	-3.63755	0.00513517	0.471892	-2.03669	9.69097	9.78313	9.80552	9.74227	9.52462	9.45354	9.5181	9.46571
WBGene00011105	R07E3.4	187678		0.317851	4.16034	3.63426	0.00516208	0.471892	-2.05193	0.317851	3.63426	0.00516208	0.471892	-2.05193	4.17081	4.02062	3.82496	3.99008	4.34263	4.29961	4.32538	4.32949
WBGene00020382	T09B4.8	172301		-0.245712	6.61442	-3.62984	0.0051984	0.471892	-2.13778	-0.245712	-3.62984	0.0051984	0.471892	-2.13778	6.70634	6.72925	6.80576	6.71044	6.55978	6.52346	6.41248	6.47161
WBGene00004400	rom-1	184989	Rhomboid-related protein 1 [Source:UniProtKB/Swiss-Prot;Acc:Q19821]	-0.28643	3.12845	-3.62839	0.00521042	0.471892	-1.99358	-0.28643	-3.62839	0.00521042	0.471892	-1.99358	3.27504	3.29978	3.31184	3.22266	3.03651	2.9509	2.9877	2.98559
WBGene00013696	Y106G6A.4	172848		0.267646	5.43127	3.62567	0.00523293	0.471892	-2.12216	0.267646	3.62567	0.00523293	0.471892	-2.12216	5.33315	5.17401	5.36263	5.32809	5.49983	5.56079	5.57331	5.62702
WBGene00003734	nhx-6	186511	Sodium/hydrogen exchanger [Source:UniProtKB/TrEMBL;Acc:H2L039]	-0.875506	-1.5211	-3.6244	0.00524353	0.471892	-2.19419	-0.875506	-3.6244	0.00524353	0.471892	-2.19419	-1.18728	-0.942249	-0.939855	-0.906499	-2.05011	-1.57227	-1.68369	-1.82281
WBGene00011103	R07E3.2	187676		0.485	4.51209	3.61412	0.00532987	0.474127	-2.1025	0.485	3.61412	0.00532987	0.474127	-2.1025	4.27181	4.26239	4.50745	4.05	4.48088	4.6767	4.99933	4.86487
WBGene00005832	srw-85	182903	Serpentine Receptor, class W [Source:UniProtKB/TrEMBL;Acc:H9G314]	-0.355239	3.01469	-3.61308	0.00533869	0.474127	-2.00915	-0.355239	-3.61308	0.00533869	0.474127	-2.00915	3.19625	3.27548	3.2633	3.06614	2.91294	2.93717	2.66774	2.84451
WBGene00023485	ttr-49	3564895	TransThyretin-Related family domain [Source:UniProtKB/TrEMBL;Acc:Q65ZI4]	-0.451345	3.02627	-3.60687	0.00539175	0.474127	-2.01905	-0.451345	-3.60687	0.00539175	0.474127	-2.01905	3.31575	3.23068	3.20374	3.29348	3.12435	2.85194	2.54801	2.68813
WBGene00077538	T04F3.5	6418766		-1.40562	-2.39243	-3.60633	0.00539632	0.474127	-2.53122	-1.40562	-3.60633	0.00539632	0.474127	-2.53122	-1.55559	-1.55865	-1.9859	-1.14627	-2.45771	-2.22276	-2.91407	-3.2766
WBGene00004098	pqn-2	181801	Prion-like-(Q/N-rich)-domain-bearing protein [Source:UniProtKB/TrEMBL;Acc:Q17401]	0.467908	5.80153	3.59636	0.00548264	0.474127	-2.17875	0.467908	3.59636	0.00548264	0.474127	-2.17875	5.74709	5.51025	5.19747	5.81045	6.10317	6.11107	6.00907	5.93041
WBGene00013387	Y62F5A.9	259465		-0.46294	1.72517	-3.59455	0.00549847	0.474127	-1.952	-0.46294	-3.59455	0.00549847	0.474127	-1.952	1.97154	1.94237	2.10928	1.87103	1.71905	1.255	1.59466	1.45183
WBGene00004904	snf-5	174923	Sodium-dependent transporter snf-5 [Source:UniProtKB/Swiss-Prot;Acc:G5EBM5]	0.283954	6.95321	3.58801	0.00555603	0.474127	-2.20312	0.283954	3.58801	0.00555603	0.474127	-2.20312	6.8254	6.70943	6.756	6.95587	7.07075	7.1073	7.18658	7.01733
WBGene00011681	T10B10.4	181613		0.254757	5.06702	3.58512	0.0055817	0.474127	-2.17351	0.254757	3.58512	0.0055817	0.474127	-2.17351	4.99201	4.89573	4.97985	4.89711	5.21903	5.16692	5.27141	5.12524
WBGene00022756	nhr-251	191329	Nuclear Hormone Receptor family [Source:UniProtKB/TrEMBL;Acc:O17020]	-2.27656	-4.19457	-3.5826	0.00560416	0.474127	-3.23936	-2.27656	-3.5826	0.00560416	0.474127	-3.23936	-3.02893	-2.38521	-2.61842	-2.78118	-3.28215	-3.8831	-4.52731	-4.52731
WBGene00001881	his-7	191669	Histone H2A [Source:UniProtKB/Swiss-Prot;Acc:P09588]	-0.579382	1.03419	-3.5815	0.00561398	0.474127	-1.93918	-0.579382	-3.5815	0.00561398	0.474127	-1.93918	1.20115	1.34698	1.70899	1.15604	0.915093	0.848671	0.696982	0.584133
WBGene00013297	Y57G11B.5	178391		0.480282	3.26592	3.57848	0.00564103	0.474127	-2.07998	0.480282	3.57848	0.00564103	0.474127	-2.07998	3.18059	2.8772	2.7451	3.29649	3.41165	3.5528	3.67631	3.42657
WBGene00012582	clec-8	174893	C-type LECtin [Source:UniProtKB/TrEMBL;Acc:Q9NAK6]	0.398133	2.62144	3.57842	0.00564158	0.474127	-2.03608	0.398133	3.57842	0.00564158	0.474127	-2.03608	2.59436	2.41248	2.2698	2.42033	2.81481	2.8665	2.9931	2.66109
WBGene00021984	Y59C2A.1	173577		0.515395	4.16083	3.57768	0.0056483	0.474127	-2.13988	0.515395	3.57768	0.0056483	0.474127	-2.13988	3.99218	3.77579	3.77547	4.05887	4.31275	4.29782	4.848	4.24704
WBGene00020801	T25D10.4	174064		-0.328178	3.26682	-3.57757	0.00564922	0.474127	-2.08114	-0.328178	-3.57757	0.00564922	0.474127	-2.08114	3.4472	3.56737	3.36718	3.35812	3.21023	3.12246	2.9931	3.10743
WBGene00015083	egg-1	175804	LDL receptor repeat-containing protein egg-1 [Source:UniProtKB/Swiss-Prot;Acc:Q09967]	0.461323	5.98281	3.57664	0.00565765	0.474127	-2.21426	0.461323	3.57664	0.00565765	0.474127	-2.21426	5.8039	5.66653	5.69594	5.83956	6.16939	6.06973	6.61094	6.01248
WBGene00013080	Y51A2D.13	180213		0.38717	5.40373	3.5724	0.00569604	0.475164	-2.2053	0.38717	3.5724	0.00569604	0.475164	-2.2053	5.15712	5.2452	5.24483	5.19126	5.47048	5.57563	5.91469	5.43954
WBGene00020631	T20F7.3	188657	Kinase [Source:UniProtKB/TrEMBL;Acc:O02167]	0.958564	-1.22217	3.55723	0.00583556	0.479893	-2.17428	0.958564	3.55723	0.00583556	0.479893	-2.17428	-1.93768	-1.42519	-1.31543	-1.51587	-1.0029	-0.78495	-0.58098	-0.319829
WBGene00015829	math-15	182659	MATH (Meprin-associated Traf homology) domain containing [Source:UniProtKB/TrEMBL;Acc:O16551]	-0.744918	-0.136346	-3.55571	0.00584978	0.479893	-1.99813	-0.744918	-3.55571	0.00584978	0.479893	-1.99813	0.410992	0.407603	0.19982	0.144407	-0.258834	-0.366527	-1.02945	-0.182896
WBGene00009146	F26C11.1	184959	Putative acid phosphatase F26C11.1 [Source:UniProtKB/Swiss-Prot;Acc:Q09549]	0.376133	2.72469	3.55384	0.00586729	0.479893	-2.08087	0.376133	3.55384	0.00586729	0.479893	-2.08087	2.41862	2.56062	2.4775	2.72662	2.97241	3.00015	2.75303	2.94507
WBGene00012272	dhc-4	189209	Dynein Heavy Chain [Source:UniProtKB/TrEMBL;Acc:Q9XVG4]	0.51907	2.44907	3.54801	0.00592216	0.479893	-2.07006	0.51907	3.54801	0.00592216	0.479893	-2.07006	2.24883	2.06086	1.91728	2.5366	2.60065	2.77686	2.91554	2.60545
WBGene00019644	cpt-4	178889	Carnitine Palmitoyl Transferase [Source:UniProtKB/TrEMBL;Acc:O44619]	-0.783071	4.85727	-3.53487	0.00604781	0.479893	-2.24079	-0.783071	-3.53487	0.00604781	0.479893	-2.24079	5.34444	5.28531	5.1714	5.23259	4.66451	4.6767	3.64576	4.85098
WBGene00019309	K02E7.4	353388		-1.33084	-2.71233	-3.53149	0.00608059	0.479893	-2.70402	-1.33084	-3.53149	0.00608059	0.479893	-2.70402	-2.05141	-1.78529	-2.16757	-1.43398	-2.45771	-3.10044	-3.28064	-3.0217
WBGene00012587	Y38E10A.9	189656		-1.01276	-1.79315	-3.5291	0.00610388	0.479893	-2.37741	-1.01276	-3.5291	0.00610388	0.479893	-2.37741	-1.00435	-1.42519	-1.11546	-1.14627	-2.05011	-1.68099	-2.17151	-2.4504
WBGene00017082	DC2.5	183970		-0.467335	3.21537	-3.52756	0.00611901	0.479893	-2.15435	-0.467335	-3.52756	0.00611901	0.479893	-2.15435	3.41276	3.54924	3.4285	3.44725	3.21947	3.03494	2.57709	3.09402
WBGene00010640	K07F5.16	3565979		-0.46673	1.54721	-3.52459	0.00614813	0.479893	-2.04505	-0.46673	-3.52459	0.00614813	0.479893	-2.04505	1.93467	1.61833	1.91728	1.74486	1.52416	1.16363	1.26008	1.34263
WBGene00018568	F47E1.4	181146	Solute carrier organic anion transporter family member [Source:UniProtKB/TrEMBL;Acc:Q95ZT3]	0.556179	0.915508	3.52454	0.00614862	0.479893	-2.01789	0.556179	3.52454	0.00614862	0.479893	-2.01789	0.958311	0.592093	0.342595	0.745946	1.08638	1.32695	1.12877	1.34263
WBGene00011672	cyp-13A5	188356	Putative cytochrome P450 CYP13A5 [Source:UniProtKB/Swiss-Prot;Acc:Q27514]	-0.710997	2.40337	-3.5207	0.00618655	0.479893	-2.10536	-0.710997	-3.5207	0.00618655	0.479893	-2.10536	2.71666	2.93731	2.61046	2.84616	2.37683	2.10118	1.36385	2.3473
WBGene00014029	ZK637.12	176262		0.341829	4.42275	3.51724	0.00622084	0.479893	-2.25049	0.341829	3.51724	0.00622084	0.479893	-2.25049	4.13226	4.18621	4.44155	4.27363	4.53613	4.70262	4.44851	4.67859
WBGene00018813	F54D11.3	NA		0.632734	0.151928	3.51718	0.00622148	0.479893	-2.02892	0.632734	3.51718	0.00622148	0.479893	-2.02892	-0.12966	-0.292432	-0.234711	0.196756	0.649598	0.569024	0.558038	0.238865
WBGene00014914	Y52B11A.11	13182034		0.473361	1.23338	3.51617	0.00623152	0.479893	-2.04227	0.473361	3.51617	0.00623152	0.479893	-2.04227	0.913546	0.988766	1.13357	1.07445	1.38883	1.36846	1.41306	1.74578
WBGene00018647	F49F1.7	177177		-0.544897	0.936016	-3.51339	0.00625935	0.479893	-2.03368	-0.544897	-3.51339	0.00625935	0.479893	-2.03368	1.18868	1.10366	1.43392	1.22067	0.884458	0.365407	0.847774	0.640587
WBGene00021128	W10C8.5	171850		-0.227962	7.97152	-3.51278	0.00626551	0.479893	-2.29229	-0.227962	-3.51278	0.00626551	0.479893	-2.29229	8.08774	8.08937	8.07478	8.08992	7.91781	7.85407	7.82124	7.83869
WBGene00017775	F25B5.3	175843	Putative cytosolic 5'-nucleotidase 3 [Source:UniProtKB/Swiss-Prot;Acc:Q09315]	0.264708	8.96991	3.50842	0.00630934	0.479893	-2.26131	0.264708	3.50842	0.00630934	0.479893	-2.26131	8.8463	8.81943	8.78488	8.90353	9.12451	9.04464	9.19625	9.04049
WBGene00017305	nspb-12	184261	Nematode Specific Peptide family, group B [Source:UniProtKB/TrEMBL;Acc:Q19279]	0.714492	2.24626	3.50791	0.00631456	0.479893	-2.11577	0.714492	3.50791	0.00631456	0.479893	-2.11577	2.25482	1.60279	1.81077	1.9029	2.48799	2.70307	3.06671	2.2234
WBGene00022409	srt-53	190824	Serpentine Receptor, class T [Source:UniProtKB/TrEMBL;Acc:Q965R2]	0.948964	-1.95652	3.50454	0.00634869	0.479893	-2.44162	0.948964	3.50454	0.00634869	0.479893	-2.44162	-2.05141	-2.26626	-2.37546	-2.13823	-1.32213	-1.57227	-1.02945	-1.46419
WBGene00010138	anoh-1	176739	Anoctamin [Source:UniProtKB/TrEMBL;Acc:C0P286]	-0.770432	-0.910434	-3.49958	0.00639944	0.479893	-2.17404	-0.770432	-3.49958	0.00639944	0.479893	-2.17404	-0.442314	-0.445611	-0.5764	-0.323813	-1.12226	-1.0507	-1.68369	-0.937946
WBGene00045275	F18E3.12	6418729		-0.398112	4.69225	-3.49751	0.00642064	0.479893	-2.29457	-0.398112	-3.49751	0.00642064	0.479893	-2.29457	4.88979	4.90051	5.01493	4.76248	4.62568	4.38298	4.71859	4.25761
WBGene00010351	cbd-1	178061	Chitin-binding domain protein cbd-1 [Source:UniProtKB/Swiss-Prot;Acc:O45599]	0.483037	8.25758	3.49721	0.0064238	0.479893	-2.30564	0.483037	3.49721	0.0064238	0.479893	-2.30564	8.03364	7.87814	8.01989	8.1429	8.42087	8.3686	8.91511	8.28271
WBGene00008043	C40H1.8	3565371		-0.530791	1.94481	-3.49361	0.00646099	0.479893	-2.11573	-0.530791	-3.49361	0.00646099	0.479893	-2.11573	2.17489	2.30612	2.43828	2.01648	1.89841	1.69644	1.3129	1.81282
WBGene00044448	ZK783.6	3896735		0.291974	3.81249	3.4933	0.0064642	0.479893	-2.2505	0.291974	3.4933	0.0064642	0.479893	-2.2505	3.6541	3.66228	3.74365	3.62014	3.9482	4.07147	3.99457	3.83209
WBGene00008538	sqrd-1	178374	Sulfide Quinone oxidoReDuctase [Source:UniProtKB/TrEMBL;Acc:C6KRP6]	-0.330179	3.03671	-3.49108	0.00648723	0.479893	-2.19883	-0.330179	-3.49108	0.00648723	0.479893	-2.19883	3.22096	3.22053	3.19906	3.19719	2.85487	2.79727	2.77202	3.07707
WBGene00017560	F18C5.5	174084		-0.468994	3.90543	-3.48989	0.00649962	0.479893	-2.26034	-0.468994	-3.48989	0.00649962	0.479893	-2.26034	4.15967	4.22353	4.28236	3.92756	3.82051	3.86704	3.3113	3.67653
WBGene00018170	nspb-1	3564940	Nematode Specific Peptide family, group B [Source:UniProtKB/TrEMBL;Acc:Q7YXG9]	1.06475	0.98506	3.4895	0.00650372	0.479893	-2.06819	1.06475	3.4895	0.00650372	0.479893	-2.06819	0.389359	0.698293	0.272973	0.454969	1.22732	1.31284	2.51833	1.21211
WBGene00004899	snb-5	191767	Synaptobrevin-like protein 5 [Source:UniProtKB/Swiss-Prot;Acc:P34351]	-1.98419	-1.04979	-3.48935	0.00650521	0.479893	-2.27663	-1.98419	-3.48935	0.00650521	0.479893	-2.27663	0.0739088	-0.0276365	0.122759	0.00456488	-2.30868	-2.8262	-2.62202	0.310213
WBGene00018931	ugt-52	176904	UDP-GlucuronosylTransferase [Source:UniProtKB/TrEMBL;Acc:O45109]	-0.380298	2.91718	-3.48615	0.00653869	0.479893	-2.19767	-0.380298	-3.48615	0.00653869	0.479893	-2.19767	3.01035	3.14742	3.25429	3.03772	2.61004	2.59648	2.92688	2.80389
WBGene00000977	dhs-14	178738	DeHydrogenases, Short chain [Source:UniProtKB/TrEMBL;Acc:Q9N5G3]	-0.235419	5.02465	-3.48503	0.00655047	0.479893	-2.32988	-0.235419	-3.48503	0.00655047	0.479893	-2.32988	5.19034	5.17598	5.12646	5.08243	4.94802	4.88052	4.88189	4.92293
WBGene00010657	K08D8.3	178242		-0.576582	4.53937	-3.4819	0.00658345	0.479893	-2.3103	-0.576582	-3.4819	0.00658345	0.479893	-2.3103	4.79836	4.95355	4.72185	4.86714	4.51628	4.32443	3.68636	4.46332
WBGene00015742	kxd-1	182578	KXDl (KxDL) motif containing homolog [Source:UniProtKB/TrEMBL;Acc:O01488]	-0.405515	2.067	-3.48094	0.00659367	0.479893	-2.14429	-0.405515	-3.48094	0.00659367	0.479893	-2.14429	2.31343	2.27704	2.27871	2.23249	1.92122	2.03398	1.95737	1.61099
WBGene00268215	C49F5.13	26591683		-1.29305	-2.94616	-3.47635	0.00664239	0.479893	-2.82268	-1.29305	-3.47635	0.00664239	0.479893	-2.82268	-2.17489	-1.8695	-2.37546	-2.01404	-3.02791	-3.43933	-2.62202	-3.2766
WBGene00000710	col-137	190149	COLlagen [Source:UniProtKB/TrEMBL;Acc:Q9NAE0]	0.792205	7.03594	3.47469	0.00666012	0.479893	-2.38002	0.792205	3.47469	0.00666012	0.479893	-2.38002	6.81986	6.49569	6.46009	6.79777	7.3062	7.21315	8.17601	7.02177
WBGene00009215	thn-2	178187	THaumatiN family [Source:UniProtKB/TrEMBL;Acc:Q19876]	0.662355	4.61916	3.47357	0.00667212	0.479893	-2.3288	0.662355	3.47357	0.00667212	0.479893	-2.3288	4.09265	4.15591	4.55589	4.35363	4.70452	4.98207	5.49738	4.62712
WBGene00012603	nspe-6	3564817	Nematode Specific Peptide family, group E [Source:UniProtKB/TrEMBL;Acc:Q7YWR1]	-1.62399	-2.69117	-3.46006	0.00681851	0.4885	-2.76782	-1.62399	-3.46006	0.00681851	0.4885	-2.76782	-2.30992	-1.30305	-1.11546	-2.01404	-2.62393	-3.10044	-3.28064	-3.2766
WBGene00010135	F55H12.4	186344		0.599219	5.84021	3.45411	0.00688414	0.491275	-2.40555	0.599219	3.45411	0.00688414	0.491275	-2.40555	5.57032	5.43709	5.42915	5.71889	6.02632	6.10597	6.67076	5.7699
WBGene00022083	Y69A2AR.12	190538		0.687096	1.25583	3.44881	0.00694299	0.493547	-2.14076	0.687096	3.44881	0.00694299	0.493547	-2.14076	1.33164	1.0814	0.441106	0.831213	1.74486	1.28421	1.75594	1.73717
WBGene00000972	dhs-8	175108	DeHydrogenases, Short chain [Source:UniProtKB/TrEMBL;Acc:U4PLQ0]	-0.529076	0.468721	-3.44157	0.00702442	0.4974	-2.12722	-0.529076	-3.44157	0.00702442	0.4974	-2.12722	0.736388	0.850828	0.779121	0.692257	0.495953	-0.042572	0.268251	0.238865
WBGene00015371	C03A7.13	182143		-0.596437	1.10643	-3.43704	0.00707581	0.497885	-2.14973	-0.596437	-3.43704	0.00707581	0.497885	-2.14973	1.40893	1.64893	1.38526	1.28254	1.01747	0.961474	0.337865	0.983858
WBGene00004998	spp-13	184191	SaPosin-like Protein family [Source:UniProtKB/TrEMBL;Acc:O17387]	-0.396961	4.87951	-3.43321	0.0071196	0.497885	-2.40537	-0.396961	-3.43321	0.0071196	0.497885	-2.40537	5.02043	5.07962	5.33407	4.88719	4.7509	4.52894	4.86431	4.58339
WBGene00219785	B0350.85	NA		-2.30003	-4.60025	-3.43168	0.00713714	0.497885	-3.38757	-2.30003	-3.43168	0.00713714	0.497885	-3.38757	-3.28307	-2.51484	-3.27781	-2.99941	-3.28215	-4.52731	-4.52731	-4.52731
WBGene00009813	haly-1	181279	Histidine ammonia-lyase [Source:UniProtKB/Swiss-Prot;Acc:Q20502]	-0.274807	5.54662	-3.42904	0.00716755	0.497885	-2.43747	-0.274807	-3.42904	0.00716755	0.497885	-2.43747	5.63896	5.62674	5.78538	5.69577	5.48523	5.45236	5.249	5.44747
WBGene00020869	T28A11.2	189009		-0.295208	3.81168	-3.426	0.00720277	0.497885	-2.35535	-0.295208	-3.426	0.00720277	0.497885	-2.35535	3.96867	3.96548	4.05495	3.87029	3.80832	3.65977	3.5969	3.59555
WBGene00023270	F17E9.14	NA		-1.65937	-3.67191	-3.42432	0.00722226	0.497885	-3.12296	-1.65937	-3.42432	0.00722226	0.497885	-3.12296	-2.05141	-2.81536	-2.91077	-2.42418	-3.591	-3.8831	-3.28064	-3.98148
WBGene00011305	R186.1	179780		-0.678439	2.21396	-3.42164	0.00725347	0.497885	-2.24252	-0.678439	-3.42164	0.00725347	0.497885	-2.24252	2.6178	2.68762	2.55287	2.44759	2.08511	1.8312	1.24204	2.33024
WBGene00044689	arid-1	4363100	ARID (AT-rich Interactive Domain-containing protein) homolog [Source:UniProtKB/TrEMBL;Acc:A0A0K3AXH5]	0.282397	5.71866	3.41701	0.00730779	0.497885	-2.46209	0.282397	3.41701	0.00730779	0.497885	-2.46209	5.49762	5.53042	5.56825	5.71553	5.7321	5.85229	5.97191	5.88829
WBGene00007454	C08F11.7	182422		-0.599401	1.41965	-3.4167	0.00731149	0.497885	-2.19619	-0.599401	-3.4167	0.00731149	0.497885	-2.19619	1.91209	1.88569	1.49635	1.64477	1.03152	1.19474	0.799241	1.5336
WBGene00007890	C33A12.19	259588		-0.808796	-0.135607	-3.41662	0.00731244	0.497885	-2.17892	-0.808796	-3.41662	0.00731244	0.497885	-2.17892	0.252273	0.334201	0.23686	0.411329	-0.440824	0.221812	-0.944344	-0.732779
WBGene00004228	ptr-14	177951	PaTched Related family [Source:UniProtKB/TrEMBL;Acc:Q21883]	-0.430382	5.75187	-3.41456	0.0073368	0.497885	-2.46612	-0.430382	-3.41456	0.0073368	0.497885	-2.46612	5.87275	6.09093	5.95891	5.95661	5.72779	5.65884	5.14603	5.61004
WBGene00009532	ccch-1	179584	CCCH-type zinc finger putative transcription factor [Source:UniProtKB/TrEMBL;Acc:Q7YXD9]	0.293151	6.6472	3.40951	0.00739672	0.497885	-2.48947	0.293151	3.40951	0.00739672	0.497885	-2.48947	6.53283	6.4854	6.3524	6.63211	6.81688	6.77279	6.91666	6.67225
WBGene00015912	fbxc-50	173669	F-box C protein [Source:UniProtKB/TrEMBL;Acc:O16541]	0.537021	2.61817	3.40907	0.00740199	0.497885	-2.29507	0.537021	3.40907	0.00740199	0.497885	-2.29507	2.45552	2.23732	2.3565	2.35848	2.81887	2.99574	3.26737	2.51774
WBGene00004062	pmp-5	179056	Peroxisomal Membrane Protein related [Source:UniProtKB/TrEMBL;Acc:H2L034]	0.268601	6.21418	3.40472	0.00745417	0.497885	-2.49307	0.268601	3.40472	0.00745417	0.497885	-2.49307	6.05854	6.05176	6.09626	6.1142	6.3655	6.29094	6.51465	6.22662
WBGene00022571	ZC239.13	173664		1.1336	-1.74726	3.40323	0.00747205	0.497885	-2.47885	1.1336	3.40323	0.00747205	0.497885	-2.47885	-1.64205	-2.65729	-1.67948	-2.27414	-0.946738	-1.12556	-0.944344	-1.38692
WBGene00014206	nit-1	191515	NITrilase [Source:UniProtKB/TrEMBL;Acc:Q23384]	-0.409232	3.22562	-3.40308	0.00747393	0.497885	-2.349	-0.409232	-3.40308	0.00747393	0.497885	-2.349	3.21789	3.51228	3.65406	3.37809	3.08784	2.8665	2.94929	3.17906
WBGene00018167	nspb-4	185446	Nematode Specific Peptide family, group B [Source:UniProtKB/TrEMBL;Acc:Q94210]	0.739274	0.154839	3.40137	0.00749457	0.497885	-2.18542	0.739274	3.40137	0.00749457	0.497885	-2.18542	-0.12966	-0.1021	-0.5764	0.0621381	0.516077	0.280976	1.06861	0.46413
WBGene00003400	dapk-1	187322	Death-associated protein kinase dapk-1 [Source:UniProtKB/Swiss-Prot;Acc:O44997]	0.252918	6.76634	3.39891	0.00752433	0.498051	-2.5063	0.252918	3.39891	0.00752433	0.498051	-2.5063	6.59735	6.63115	6.64971	6.68317	6.82068	6.80086	7.02681	6.92446
WBGene00019449	K06H6.1	187070		-0.906926	1.94183	-3.39463	0.00757657	0.499158	-2.26179	-0.906926	-3.39463	0.00757657	0.499158	-2.26179	2.14937	2.27213	2.54551	2.5865	0.685582	1.91762	2.04323	1.44127
WBGene00001671	gpa-9	191659	Guanine nucleotide-binding protein alpha-9 subunit [Source:UniProtKB/Swiss-Prot;Acc:Q20910]	-0.576791	-0.0471597	-3.39265	0.00760077	0.499158	-2.20412	-0.576791	-3.39265	0.00760077	0.499158	-2.20412	0.228103	0.334201	0.409011	0.170819	-0.0669971	-0.155704	-0.400081	-0.511579
WBGene00000034	abu-11	173404	Activated in Blocked Unfolded protein response [Source:UniProtKB/TrEMBL;Acc:P91419]	0.51886	7.08436	3.38745	0.00766483	0.499158	-2.52026	0.51886	3.38745	0.00766483	0.499158	-2.52026	6.85407	6.71622	6.77265	6.96651	7.20272	7.33593	7.80405	7.02553
WBGene00008615	F09C6.1	180128		-2.08692	-4.18318	-3.38712	0.00766895	0.499158	-3.32675	-2.08692	-3.38712	0.00766895	0.499158	-3.32675	-3.02893	-2.9929	-2.61842	-2.27414	-3.591	-4.52731	-4.52731	-3.58641
WBGene00044663	F26G1.10	4363031		-0.508495	0.914619	-3.38642	0.00767767	0.499158	-2.21533	-0.508495	-3.38642	0.00767767	0.499158	-2.21533	1.30878	1.38383	0.989077	1.0462	0.73793	0.887261	0.558038	0.603197
WBGene00006962	xol-1	181061	XO lethal protein 1 [Source:UniProtKB/Swiss-Prot;Acc:Q23229]	-0.617535	-0.19465	-3.38109	0.00774406	0.499585	-2.22732	-0.617535	-3.38109	0.00774406	0.499585	-2.22732	0.228103	0.153971	0.0413483	0.196756	-0.649132	-0.613519	-0.400081	-0.0881026
WBGene00011960	oac-48	188814	O-ACyltransferase homolog [Source:UniProtKB/TrEMBL;Acc:O18127]	-0.828313	-1.21804	-3.37928	0.00776668	0.499585	-2.37416	-0.828313	-3.37928	0.00776668	0.499585	-2.37416	-0.842027	-0.730555	-0.939855	-0.361168	-1.39542	-1.47118	-1.82871	-1.31357
WBGene00007869	C32H11.6	183130		-0.529138	0.912622	-3.37747	0.0077895	0.499585	-2.22789	-0.529138	-3.37747	0.0077895	0.499585	-2.22789	1.18868	1.04736	1.38526	1.22067	0.612693	0.419068	0.642999	0.983858
WBGene00013946	ZK228.3	180200		0.387288	3.1347	3.37593	0.00780889	0.499585	-2.38567	0.387288	3.37593	0.00780889	0.499585	-2.38567	2.86901	2.86423	3.15619	2.90634	3.30002	3.17799	3.57545	3.27134
WBGene00015938	anat-1	177439	AANAT (Arylalkylamine N-AcetylTransferase) homolog [Source:UniProtKB/TrEMBL;Acc:G4S185]	0.231935	5.49626	3.37431	0.00782937	0.499585	-2.52374	0.231935	3.37431	0.00782937	0.499585	-2.52374	5.33032	5.35249	5.37098	5.47111	5.56286	5.59397	5.6591	5.63746
WBGene00018138	folt-2	178745	Folate-like transporter 2 [Source:UniProtKB/Swiss-Prot;Acc:O45166]	0.326675	7.62438	3.37281	0.00784832	0.499585	-2.5287	0.326675	3.37281	0.00784832	0.499585	-2.5287	7.46024	7.46786	7.46414	7.45955	7.72001	7.65319	8.05978	7.71214
WBGene00003520	nas-1	185811	Zinc metalloproteinase nas-1 [Source:UniProtKB/Swiss-Prot;Acc:O62243]	0.657819	2.71774	3.36804	0.00790907	0.500645	-2.36532	0.657819	3.36804	0.00790907	0.500645	-2.36532	2.67703	2.35333	1.89428	2.60599	3.16315	3.20115	3.25842	2.64738
WBGene00004003	pgp-9	180165	p-GlycoProtein related [Source:UniProtKB/TrEMBL;Acc:G5EG58]	0.287478	6.1147	3.36721	0.00791978	0.500645	-2.55135	0.287478	3.36721	0.00791978	0.500645	-2.55135	6.00265	5.93092	5.95335	5.99684	6.12953	6.19998	6.46932	6.24039
WBGene00018899	F55G1.1	186324		-0.494342	0.603112	-3.36044	0.00800695	0.502483	-2.24259	-0.494342	-3.36044	0.00800695	0.502483	-2.24259	0.736388	0.988766	0.876224	0.927296	0.535925	0.191295	0.268251	0.54523
WBGene00020224	T05A7.7	188085		0.589055	0.227185	3.3598	0.00801527	0.502483	-2.24078	0.589055	3.3598	0.00801527	0.502483	-2.24078	0.046528	0.236864	-0.136703	-0.287401	0.39089	0.545089	0.799241	0.54523
WBGene00001695	grd-6	24104900	GRounDhog (Hedgehog-like family) [Source:UniProtKB/TrEMBL;Acc:Q22551]	0.378486	7.32508	3.35856	0.00803136	0.502483	-2.56129	0.378486	3.35856	0.00803136	0.502483	-2.56129	7.27635	7.06002	6.96256	7.2514	7.5488	7.42694	7.74782	7.32909
WBGene00008849	try-10	179787	TRYpsin-like protease [Source:UniProtKB/TrEMBL;Acc:E1B6T9]	0.661963	0.209798	3.35096	0.00813071	0.504584	-2.2531	0.661963	3.35096	0.00813071	0.504584	-2.2531	0.0739088	-0.127801	-0.184875	-0.117969	0.39089	0.615735	1.04799	0.310213
WBGene00007264	C02F4.4	182119		-0.387179	4.27475	-3.35071	0.00813407	0.504584	-2.50425	-0.387179	-3.35071	0.00813407	0.504584	-2.50425	4.37722	4.45323	4.69714	4.36368	4.28369	4.03542	4.14294	3.86406
WBGene00166372	21ur-14887	NA		1.87531	-3.81275	3.34967	0.0081478	0.504584	-3.21476	1.87531	3.34967	0.0081478	0.504584	-3.21476	-3.02893	-3.71282	-4.52731	-3.9706	-2.81182	-2.06709	-2.62202	-2.6169
WBGene00021814	Y53G8AR.7	190242		0.365112	3.69142	3.34694	0.00818382	0.505102	-2.47214	0.365112	3.34694	0.00818382	0.505102	-2.47214	3.52614	3.44414	3.67108	3.40893	3.75851	3.79783	4.13807	3.81584
WBGene00004139	pqn-54	187728	Prion-like-(Q/N-rich)-domain-bearing protein [Source:UniProtKB/TrEMBL;Acc:O44606]	0.598694	6.97418	3.33777	0.0083063	0.507177	-2.60137	0.598694	3.33777	0.0083063	0.507177	-2.60137	6.71125	6.53102	6.63634	6.83049	7.15779	7.20958	7.83448	6.88558
WBGene00021537	Y42H9AR.2	189842		0.310721	3.03668	3.33763	0.00830818	0.507177	-2.4383	0.310721	3.33763	0.00830818	0.507177	-2.4383	2.72963	2.94657	2.99798	2.87857	3.12107	3.17799	3.26737	3.21978
WBGene00010760	K10H10.4	175109		0.682965	5.17244	3.33756	0.00830918	0.507177	-2.57014	0.682965	3.33756	0.00830918	0.507177	-2.57014	5.06546	4.53126	4.63259	5.08417	5.36556	5.38823	6.09451	5.22861
WBGene00014576	Y43F11A.6	NA		0.329433	3.74032	3.33572	0.008334	0.507177	-2.49344	0.329433	3.33572	0.008334	0.507177	-2.49344	3.68551	3.66415	3.363	3.5862	3.78777	4.01378	3.89416	3.95591
WBGene00001389	far-5	184522	Fatty Acid/Retinol binding protein [Source:UniProtKB/TrEMBL;Acc:Q19480]	-0.394709	2.58254	-3.33351	0.00836391	0.507177	-2.40848	-0.394709	-3.33351	0.00836391	0.507177	-2.40848	2.82939	2.94349	2.82633	2.54672	2.51824	2.24183	2.44135	2.3753
WBGene00001536	gcy-9	191645	Receptor-type guanylate cyclase gcy-9 [Source:UniProtKB/Swiss-Prot;Acc:E7EAU8]	-0.584095	-0.065851	-3.33202	0.00838401	0.507177	-2.28563	-0.584095	-3.33202	0.00838401	0.507177	-2.28563	0.299431	0.352905	0.308204	0.144407	-0.293441	-0.460313	-0.518126	0.0293151
WBGene00000989	dhs-26	180624	DeHydrogenases, Short chain [Source:UniProtKB/TrEMBL;Acc:Q23612]	0.60337	-0.00376914	3.32902	0.00842498	0.50718	-2.28668	0.60337	3.32902	0.00842498	0.50718	-2.28668	-0.0685082	-0.180618	-0.28633	-0.43891	0.253798	0.365407	0.0779313	0.622014
WBGene00021581	clec-70	189944	C-type LECtin [Source:UniProtKB/TrEMBL;Acc:Q9N3X0]	-2.17988	-3.71723	-3.32731	0.00844827	0.50718	-3.21862	-2.17988	-3.32731	0.00844827	0.50718	-3.21862	-2.62509	-2.05429	-2.91077	-2.01404	-3.28215	-3.8831	-3.28064	-4.52731
WBGene00004182	prk-1	175980	Pim (Mammalian oncogene) Related Kinase [Source:UniProtKB/TrEMBL;Acc:K8ESD7]	-0.453641	5.1596	-3.32592	0.00846734	0.50718	-2.58821	-0.453641	-3.32592	0.00846734	0.50718	-2.58821	5.28783	5.48345	5.31687	5.47244	5.06106	5.13019	4.49687	5.03861
WBGene00016932	C54G6.3	183815		0.758484	-0.273577	3.32106	0.00853441	0.509526	-2.30989	0.758484	3.32106	0.00853441	0.509526	-2.30989	-0.606473	-0.4783	-0.939855	-0.399515	-0.0669971	-0.116999	0.642999	0.238865
WBGene00008503	F01G4.4	178018		0.355412	5.43048	3.31262	0.00865211	0.511824	-2.62028	0.355412	3.31262	0.00865211	0.511824	-2.62028	5.33032	5.1694	5.30056	5.21128	5.54338	5.53367	5.91255	5.45142
WBGene00012535	Y37A1A.2	178355		-0.32745	4.39313	-3.31013	0.00868705	0.511824	-2.57627	-0.32745	-3.31013	0.00868705	0.511824	-2.57627	4.38407	4.6923	4.62038	4.5412	4.38702	4.25235	4.18841	4.09709
WBGene00014300	D2023.1	179615		0.423547	2.78021	3.30966	0.00869377	0.511824	-2.46192	0.423547	3.30966	0.00869377	0.511824	-2.46192	2.58962	2.62359	2.55287	2.51098	2.94298	3.0856	3.28069	2.71028
WBGene00015695	ugt-26	172085	UDP-glucuronosyltransferase [Source:UniProtKB/TrEMBL;Acc:H2KYQ0]	-0.443508	4.1666	-3.30904	0.00870245	0.511824	-2.56333	-0.443508	-3.30904	0.00870245	0.511824	-2.56333	4.50844	4.37533	4.24421	4.44844	4.10257	4.1046	3.52783	4.04226
WBGene00014954	Y102A5C.5	NA		0.354965	4.36279	3.30777	0.00872039	0.511824	-2.57913	0.354965	3.30777	0.00872039	0.511824	-2.57913	4.22066	4.10579	4.25101	4.16778	4.50374	4.65868	4.72996	4.28296
WBGene00021804	Y53G8AM.4	190236		-2.36217	-4.27044	-3.30632	0.00874099	0.511824	-3.39032	-2.36217	-3.30632	0.00874099	0.511824	-3.39032	-3.02893	-2.38521	-2.16757	-3.25664	-4.52731	-4.52731	-3.28064	-3.98148
WBGene00010473	hrg-2	24104699	Cadmium-inducible lysosomal protein CDR-5; Heme Responsive protein [Source:UniProtKB/TrEMBL;Acc:G5EGC7]	-0.643369	0.286037	-3.30366	0.00877874	0.512392	-2.31798	-0.643369	-3.30366	0.00877874	0.512392	-2.31798	0.276044	0.741518	0.92243	0.617415	-0.258834	0.221812	0.0779313	0.000844364
WBGene00007344	C05E7.2	182266		0.39945	6.21192	3.3008	0.00881967	0.513012	-2.65966	0.39945	3.3008	0.00881967	0.513012	-2.65966	6.13121	5.90462	5.86813	6.14241	6.44441	6.43831	6.64867	6.1227
WBGene00021011	W03G1.5	189167		0.467756	0.505858	3.29692	0.00887542	0.513012	-2.33067	0.467756	3.29692	0.00887542	0.513012	-2.33067	0.252273	0.460303	0.23686	0.247273	0.631264	0.828983	0.940202	0.71258
WBGene00044778	K09C6.10	4363092		1.58028	-4.03344	3.29464	0.00890829	0.513012	-3.29453	1.58028	3.29464	0.00890829	0.513012	-3.29453	-3.98499	-4.06333	-3.77131	-3.56989	-3.02791	-2.59586	-3.28064	-2.6169
WBGene00001761	gst-13	188915	Glutathione S-Transferase [Source:UniProtKB/TrEMBL;Acc:Q22814]	-0.343027	6.85743	-3.29382	0.00892028	0.513012	-2.67324	-0.343027	-3.29382	0.00892028	0.513012	-2.67324	7.03823	7.0282	7.1671	6.88186	6.79182	6.50768	6.87811	6.56967
WBGene00008521	F02D8.4	179994		0.339806	5.5659	3.29316	0.00892977	0.513012	-2.65593	0.339806	3.29316	0.00892977	0.513012	-2.65593	5.47019	5.37611	5.14119	5.5927	5.79625	5.75913	5.78595	5.61357
WBGene00018110	F36H9.1	185388		1.60781	-3.51331	3.2877	0.00900941	0.515792	-3.14102	1.60781	3.2877	0.00900941	0.515792	-3.14102	-3.98499	-3.43104	-3.27781	-3.56989	-1.93636	-2.8262	-2.17151	-2.80515
WBGene00019489	K07E1.1	24104726	1,2-dihydroxy-3-keto-5-methylthiopentene dioxygenase homolog 2 [Source:UniProtKB/Swiss-Prot;Acc:Q09407]	0.479009	4.5997	3.28111	0.00910639	0.515792	-2.63475	0.479009	3.28111	0.00910639	0.515792	-2.63475	4.56502	4.16255	4.03143	4.67523	4.93126	4.8257	4.9334	4.68866
WBGene00016217	C29F9.2	175179	3A339 [Source:UniProtKB/TrEMBL;Acc:G5ED94]	-0.364646	3.53238	-3.28026	0.00911892	0.515792	-2.56478	-0.364646	-3.28026	0.00911892	0.515792	-2.56478	3.75058	3.69929	3.92764	3.52097	3.38728	3.28302	3.21283	3.50975
WBGene00017681	slc-17.5	184790	SLC (SoLute Carrier) homolog [Source:UniProtKB/TrEMBL;Acc:O01537]	-0.32356	4.52363	-3.27637	0.00917692	0.515792	-2.63768	-0.32356	-3.27637	0.00917692	0.515792	-2.63768	4.71603	4.68032	4.67031	4.6947	4.59407	4.32091	4.14051	4.38837
WBGene00015933	C17H12.8	177447		-0.366272	6.138	-3.27473	0.00920128	0.515792	-2.69949	-0.366272	-3.27473	0.00920128	0.515792	-2.69949	6.37324	6.29391	6.38628	6.23997	6.16302	6.0692	5.642	5.94169
WBGene00022970	CD4.10	NA		0.321715	3.22819	3.27378	0.00921558	0.515792	-2.5529	0.321715	3.27378	0.00921558	0.515792	-2.5529	3.06936	3.09838	3.117	2.99401	3.27662	3.45022	3.58263	3.27729
WBGene00010472	cdr-7	24104698	CaDmium Responsive; Cadmium-inducible lysosomal protein CDR-7 [Source:UniProtKB/TrEMBL;Acc:G5EBH4]	-0.374974	2.20432	-3.27265	0.00923246	0.515792	-2.47219	-0.374974	-3.27265	0.00923246	0.515792	-2.47219	2.19996	2.34868	2.58913	2.49016	2.1118	1.96349	2.00094	2.01142
WBGene00015196	B0454.5	181992		0.509622	1.9609	3.2701	0.00927097	0.515792	-2.45737	0.509622	3.2701	0.00927097	0.515792	-2.45737	1.62796	1.50584	1.89428	1.85483	1.98759	2.12559	2.58427	2.2048
WBGene00003410	mrp-4	181202		0.253475	4.82725	3.26933	0.00928247	0.515792	-2.66564	0.253475	3.26933	0.00928247	0.515792	-2.66564	4.64021	4.68954	4.62213	4.85497	4.93313	4.94596	4.94739	4.99778
WBGene00022533	cutl-19	191090	Cuticlin-like protein 19 [Source:UniProtKB/Swiss-Prot;Acc:H2KZ72]	-1.28193	-1.92427	-3.26796	0.00930331	0.515792	-2.6785	-1.28193	-3.26796	0.00930331	0.515792	-2.6785	-1.12369	-1.42519	-1.31543	-0.700958	-2.17361	-1.92659	-3.28064	-1.92836
WBGene00017532	ent-5	184599	Equilibrative Nucleoside Transporter [Source:UniProtKB/TrEMBL;Acc:Q19495]	1.39774	-0.978236	3.26756	0.0093093	0.515792	-2.46825	1.39774	3.26756	0.0093093	0.515792	-2.46825	-1.2538	-1.55865	-2.37546	-1.14627	-0.562168	0.445168	0.303478	-0.831718
WBGene00010921	fbxb-4	NA		-1.06313	-2.75228	-3.26484	0.0093506	0.515792	-2.91087	-1.06313	-3.26484	0.0093506	0.515792	-2.91087	-2.05141	-2.15639	-2.16757	-1.69505	-3.02791	-2.8262	-2.91407	-2.80515
WBGene00010062	lipl-1	179771	Lipase [Source:UniProtKB/TrEMBL;Acc:Q93789]	0.315327	3.70022	3.26352	0.00937072	0.515792	-2.60474	0.315327	3.26352	0.00937072	0.515792	-2.60474	3.5939	3.47007	3.55855	3.55395	3.67818	3.90044	4.04747	3.82805
WBGene00044394	B0034.7	3565813		-0.934206	-1.19527	-3.26334	0.00937342	0.515792	-2.50292	-0.934206	-3.26334	0.00937342	0.515792	-2.50292	-0.442314	-0.617007	-0.339865	-1.14627	-1.47263	-1.92659	-1.4312	-1.31357
WBGene00001581	gfi-1	179022	GEI-4 (Four) Interacting protein [Source:UniProtKB/TrEMBL;Acc:Q94246]	0.356662	7.72988	3.26005	0.00942379	0.516778	-2.70552	0.356662	3.26005	0.00942379	0.516778	-2.70552	7.52662	7.45114	7.45949	7.77748	7.88094	7.95246	8.09429	7.69836
WBGene00020276	T05H4.15	179030		-0.707089	0.663498	-3.25753	0.00946248	0.516778	-2.38962	-0.707089	-3.25753	0.00946248	0.516778	-2.38962	0.736388	1.00068	1.40166	1.12935	0.57482	0.569024	-0.239358	0.378197
WBGene00009328	F32D8.3	185205		-0.348082	2.61555	-3.25223	0.00954452	0.516778	-2.53745	-0.348082	-3.25223	0.00954452	0.516778	-2.53745	2.85329	2.84784	2.83239	2.63947	2.49308	2.47506	2.58427	2.2599
WBGene00018926	F56A11.6	176884		0.274059	5.93849	3.25176	0.00955186	0.516778	-2.73301	0.274059	3.25176	0.00955186	0.516778	-2.73301	5.86689	5.75269	5.79628	5.79143	5.96816	5.95747	6.24195	6.13912
WBGene00000783	cpr-3	180033	Cathepsin B-like cysteine proteinase 3 [Source:UniProtKB/Swiss-Prot;Acc:P43507]	-0.272122	4.90604	-3.2505	0.00957147	0.516778	-2.69881	-0.272122	-3.2505	0.00957147	0.516778	-2.69881	4.99649	5.10052	5.08389	5.00105	4.8314	4.69584	4.63809	4.91341
WBGene00000374	cyp-31A1	NA		-0.247813	4.35219	-3.24807	0.00960933	0.516778	-2.67311	-0.247813	-3.24807	0.00960933	0.516778	-2.67311	4.4793	4.50223	4.50934	4.42668	4.35106	4.23	4.16466	4.17242
WBGene00010036	cpar-1	186223	Histone H3-like centromeric protein cpar-1 [Source:UniProtKB/Swiss-Prot;Acc:P34440]	0.432637	3.74437	3.24743	0.0096195	0.516778	-2.63325	0.432637	3.24743	0.0096195	0.516778	-2.63325	3.558	3.42659	3.5622	3.56395	3.71999	3.93539	4.35507	3.86208
WBGene00219208	B0365.9	13216068		-0.401421	4.16596	-3.245	0.00965761	0.516778	-2.66545	-0.401421	-3.245	0.00965761	0.516778	-2.66545	4.13226	4.4651	4.62737	4.26905	4.05005	3.77229	3.95911	4.07336
WBGene00000286	cal-2	182789	CALmodulin related genes; Calmodulin-like protein [Source:UniProtKB/TrEMBL;Acc:G5EEG0]	-0.429735	3.4789	-3.24397	0.00967374	0.516778	-2.61775	-0.429735	-3.24397	0.00967374	0.516778	-2.61775	3.69215	3.77579	3.76916	3.57882	3.61194	3.14254	2.9877	3.30666
WBGene00021627	Y47D7A.15	260235		0.569198	11.5152	3.24108	0.00971949	0.516778	-2.59108	0.569198	3.24108	0.00971949	0.516778	-2.59108	11.2467	11.1364	11.3661	11.1825	11.4504	11.5857	12.3159	11.8383
WBGene00018973	srz-20	186389	Serpentine Receptor, class Z [Source:UniProtKB/TrEMBL;Acc:U4PCJ9]	-1.19696	-2.65256	-3.24038	0.00973055	0.516778	-2.90313	-1.19696	-3.24038	0.00973055	0.516778	-2.90313	-1.83226	-1.63031	-1.9859	-2.13823	-3.28215	-2.39728	-2.62202	-3.0217
WBGene00015044	cyp-34A9	181851	CYtochrome P450 family [Source:UniProtKB/TrEMBL;Acc:H2KY69]	-0.504777	3.89484	-3.24037	0.00973078	0.516778	-2.6536	-0.504777	-3.24037	0.00973078	0.516778	-2.6536	4.10265	4.19531	4.2305	4.1024	3.7091	3.86704	3.10715	3.86997
WBGene00003517	nac-1	181585	Sodium-dependent low-affinity dicarboxylate transporter 1 [Source:UniProtKB/Swiss-Prot;Acc:Q93655]	0.389078	3.44384	3.23321	0.00984489	0.519609	-2.63322	0.389078	3.23321	0.00984489	0.519609	-2.63322	3.23618	3.25076	3.21771	3.29348	3.63742	3.46624	3.98646	3.49706
WBGene00018223	bath-13	185510	BTB and MATH domain containing [Source:UniProtKB/TrEMBL;Acc:O76568]	-0.36768	1.86643	-3.23203	0.00986393	0.519609	-2.50701	-0.36768	-3.23203	0.00986393	0.519609	-2.50701	2.13645	2.0437	2.05846	2.03097	1.80335	1.54778	1.55136	1.86114
WBGene00001410	feh-1	175373		0.304093	4.82314	3.23158	0.00987109	0.519609	-2.72584	0.304093	3.23158	0.00987109	0.519609	-2.72584	4.71386	4.64281	4.60983	4.71504	4.86905	4.9007	5.22509	4.92198
WBGene00021917	Y55D5A.3	190304		-0.313119	1.86874	-3.22901	0.00991255	0.519609	-2.51216	-0.313119	-3.22901	0.00991255	0.519609	-2.51216	2.06319	1.97292	1.99502	2.11498	1.76182	1.72867	1.73028	1.68444
WBGene00021889	Y54G2A.24	NA		0.279822	3.50051	3.22816	0.0099263	0.519609	-2.64574	0.279822	3.22816	0.0099263	0.519609	-2.64574	3.49102	3.307	3.33338	3.32616	3.60256	3.76453	3.62154	3.59078
WBGene00019600	rga-3	178961	Rho GTPase Activating protein [Source:UniProtKB/TrEMBL;Acc:O01585]	0.304549	5.96675	3.22369	0.00999896	0.520511	-2.77888	0.304549	3.22369	0.00999896	0.520511	-2.77888	5.84768	5.68372	5.74978	5.9764	6.02061	6.14132	6.29378	6.02667
WBGene00010454	K01B6.3	176309		-0.40533	2.79108	-3.22359	0.0100005	0.520511	-2.59585	-0.40533	-3.22359	0.0100005	0.520511	-2.59585	3.04189	2.96188	2.96524	3.05555	2.67413	2.43654	2.35164	2.89567
WBGene00011320	T01C3.3	179997		0.493737	4.37641	3.22108	0.0100416	0.521167	-2.71785	0.493737	3.22108	0.0100416	0.521167	-2.71785	4.13551	4.12088	4.15026	4.10582	4.54961	4.36259	5.13385	4.47113
WBGene00019819	aass-1	176842	AminoAdipate-Semialdehyde Synthase homolog [Source:UniProtKB/TrEMBL;Acc:U4PFH6]	-0.236184	6.55565	-3.21627	0.0101207	0.523781	-2.79933	-0.236184	-3.21627	0.0101207	0.523781	-2.79933	6.64975	6.69025	6.69408	6.66471	6.54118	6.41622	6.30142	6.49157
WBGene00017586	F19B10.4	184669		-0.76725	-0.591747	-3.20396	0.0103262	0.526406	-2.48638	-0.76725	-3.20396	0.0103262	0.526406	-2.48638	-0.12966	-0.0036455	-0.0900884	-0.361168	-1.18585	-0.560622	-1.3198	-0.511579
WBGene00016017	C23G10.11	182816		-0.713821	2.08474	-3.20045	0.0103855	0.526406	-2.57043	-0.713821	-3.20045	0.0103855	0.526406	-2.57043	1.98602	2.53219	2.78316	2.50061	2.01613	1.74977	1.99017	1.21211
WBGene00045455	F26G1.11	6418626		-0.436876	2.37208	-3.19334	0.0105068	0.526406	-2.60797	-0.436876	-3.19334	0.0105068	0.526406	-2.60797	2.62244	2.67281	2.59628	2.5366	2.41484	2.1175	1.78115	2.30717
WBGene00012538	Y37A1B.5	178360		-0.284413	4.90923	-3.19254	0.0105206	0.526406	-2.79194	-0.284413	-3.19254	0.0105206	0.526406	-2.79194	5.0629	5.03833	4.99344	5.11849	4.9719	4.62483	4.75563	4.72066
WBGene00020698	T22F3.8	178781		0.744731	-0.576194	3.19192	0.0105312	0.526406	-2.49727	0.744731	3.19192	0.0105312	0.526406	-2.49727	-0.948189	-0.382375	-1.42688	-0.800071	-0.225037	-0.042572	-0.189531	-0.0281995
WBGene00016754	cebp-2	172319	C/EBP (CCAAT/enhancer-binding protein) homolog [Source:UniProtKB/TrEMBL;Acc:Q8IG69]	-0.284956	2.65198	-3.19088	0.0105492	0.526406	-2.63626	-0.284956	-3.19088	0.0105492	0.526406	-2.63626	2.801	2.82122	2.80799	2.76614	2.43083	2.631	2.55534	2.4614
WBGene00012809	Y43F8A.2	180269		0.223035	6.63284	3.18264	0.0106922	0.526406	-2.85465	0.223035	3.18264	0.0106922	0.526406	-2.85465	6.51327	6.47049	6.5396	6.56368	6.73956	6.70858	6.86048	6.67083
WBGene00006591	toh-1	175491	Zinc metalloproteinase nas-26 [Source:UniProtKB/Swiss-Prot;Acc:Q22710]	0.506343	5.85067	3.17933	0.0107502	0.526406	-2.84719	0.506343	3.17933	0.0107502	0.526406	-2.84719	5.74603	5.49927	5.48698	5.65191	6.09817	5.97605	6.5821	5.77149
WBGene00001892	his-18	179267	Histone H4 [Source:UniProtKB/Swiss-Prot;Acc:P62784]	-0.740092	0.321901	-3.17913	0.0107537	0.526406	-2.49143	-0.740092	-3.17913	0.0107537	0.526406	-2.49143	0.753423	0.527702	0.753788	0.78066	-0.00832987	0.221812	0.498484	-0.640191
WBGene00020333	sre-12	188261	Serpentine receptor class epsilon-12 [Source:UniProtKB/Swiss-Prot;Acc:O61898]	-2.26015	-5.36524	-3.17737	0.0107846	0.526406	-3.58358	-2.26015	-3.17737	0.0107846	0.526406	-3.58358	-3.28307	-2.9929	-4.52731	-3.25664	-4.52731	-4.52731	-4.52731	-4.52731
WBGene00009964	fip-6	172707	Fungus-Induced Protein [Source:UniProtKB/TrEMBL;Acc:Q8T3D9]	-0.480353	3.37904	-3.17571	0.0108139	0.526406	-2.71769	-0.480353	-3.17571	0.0108139	0.526406	-2.71769	3.61968	3.70476	3.94173	3.24769	3.3429	3.00893	3.14648	3.05647
WBGene00022788	slc-17.7	179308	SLC (SoLute Carrier) homolog [Source:UniProtKB/TrEMBL;Acc:Q23576]	-0.261595	3.73239	-3.17409	0.0108427	0.526406	-2.74843	-0.261595	-3.17409	0.0108427	0.526406	-2.74843	3.90911	3.85008	3.85505	3.85408	3.65341	3.72779	3.49773	3.53974
WBGene00009836	fbxa-185	185951	F-box A protein [Source:UniProtKB/TrEMBL;Acc:Q9XU25]	0.925203	-1.44832	3.17393	0.0108455	0.526406	-2.64357	0.925203	3.17393	0.0108455	0.526406	-2.64357	-2.17489	-1.08599	-1.9859	-1.79375	-0.790275	-0.911713	-0.863981	-0.937946
WBGene00023486	K08B4.7	259573	Cystatin [Source:UniProtKB/TrEMBL;Acc:Q688A2]	-0.411976	2.70599	-3.17233	0.010874	0.526406	-2.6689	-0.411976	-3.17233	0.010874	0.526406	-2.6689	2.78866	2.88365	3.23612	2.78336	2.55274	2.32149	2.66774	2.47181
WBGene00023417	swm-1	182893	Sperm activation Without Mating [Source:UniProtKB/TrEMBL;Acc:Q18158]	-0.345638	4.2945	-3.17064	0.010904	0.526406	-2.79278	-0.345638	-3.17064	0.010904	0.526406	-2.79278	4.44956	4.48537	4.51312	4.44573	4.32278	4.24494	3.82311	4.09035
WBGene00003313	mir-85	NA		-1.98571	-3.6372	-3.16878	0.0109372	0.526406	-3.28746	-1.98571	-3.16878	0.0109372	0.526406	-3.28746	-2.45892	-1.95894	-2.37546	-2.59167	-2.45771	-3.8831	-4.52731	-3.98148
WBGene00009643	F42G4.6	174952		0.283651	3.87856	3.16636	0.0109807	0.526406	-2.77227	0.283651	3.16636	0.0109807	0.526406	-2.77227	3.62432	3.6604	3.83103	3.85204	3.9519	3.95369	4.08844	4.09203
WBGene00044220	Y102A5C.35	NA		-0.662842	-0.370118	-3.1652	0.0110014	0.526406	-2.51946	-0.662842	-3.1652	0.0110014	0.526406	-2.51946	0.0739088	-0.0768497	-0.0449325	0.0621381	-0.790275	-0.0793056	-0.787858	-0.831718
WBGene00014009	lips-6	191364	LIPaSe related [Source:UniProtKB/TrEMBL;Acc:Q23548]	-0.68096	3.21494	-3.16335	0.0110349	0.526406	-2.72279	-0.68096	-3.16335	0.0110349	0.526406	-2.72279	3.29844	3.82015	3.56948	3.59354	3.33159	2.93257	2.201	3.01436
WBGene00000703	col-129	178155	COLlagen [Source:UniProtKB/TrEMBL;Acc:Q21556]	0.679104	9.71593	3.16301	0.011041	0.526406	-2.78227	0.679104	3.16301	0.011041	0.526406	-2.78227	9.44461	9.22227	9.26859	9.59164	9.88441	9.93999	10.7398	9.63654
WBGene00004154	pqn-72	189086	Prion-like-(Q/N-rich)-domain-bearing protein [Source:UniProtKB/TrEMBL;Acc:A0A0K3ARA6]	0.441101	4.9973	3.16181	0.0110627	0.526406	-2.84562	0.441101	3.16181	0.0110627	0.526406	-2.84562	4.82882	4.77264	4.48646	5.00564	5.25315	5.19315	5.50118	4.94924
WBGene00044428	T01D1.7	3565618		-2.00353	-3.50879	-3.16021	0.0110916	0.526406	-3.26234	-2.00353	-3.16021	0.0110916	0.526406	-3.26234	-1.93768	-2.81536	-1.67948	-2.27414	-3.591	-3.8831	-4.52731	-2.80515
WBGene00199287	Y73B6BL.279	NA		-2.40819	-4.39913	-3.15973	0.0111005	0.526406	-3.48738	-2.40819	-3.15973	0.0111005	0.526406	-3.48738	-2.81293	-3.43104	-2.37546	-2.42418	-3.02791	-4.52731	-4.52731	-4.52731
WBGene00011081	R07B1.9	181201		0.428695	3.98254	3.15732	0.0111443	0.526406	-2.79385	0.428695	3.15732	0.0111443	0.526406	-2.79385	3.91858	3.69013	3.4325	4.02669	4.25704	4.37791	4.12336	4.05789
WBGene00013391	Y62H9A.3	181363		0.654608	1.69195	3.15697	0.0111506	0.526406	-2.60658	0.654608	3.15697	0.0111506	0.526406	-2.60658	1.56181	1.43739	0.675007	1.76233	2.07836	2.10118	2.21031	1.82911
WBGene00007825	C30H6.8	178525		-0.261805	4.09095	-3.15632	0.0111626	0.526406	-2.8026	-0.261805	-3.15632	0.0111626	0.526406	-2.8026	4.29235	4.22987	4.2282	4.15296	4.08415	4.00503	3.8442	3.91263
WBGene00012610	Y38F1A.8	189674		0.320103	3.94674	3.1559	0.0111702	0.526406	-2.79384	0.320103	3.1559	0.0111702	0.526406	-2.79384	3.87838	3.75309	3.69457	3.81693	3.99734	4.02247	4.36552	4.06994
WBGene00017530	F16H11.1	180739		-0.282922	2.84166	-3.15257	0.0112314	0.526406	-2.71182	-0.282922	-3.15257	0.0112314	0.526406	-2.71182	3.02445	2.89964	3.04572	3.00139	2.70514	2.64795	2.64045	2.82028
WBGene00011185	R10D12.1	179888		-0.394899	5.94283	-3.15175	0.0112464	0.526406	-2.89358	-0.394899	-3.15175	0.0112464	0.526406	-2.89358	5.98473	6.30205	6.07724	6.20605	5.92319	5.74934	5.40816	5.89797
WBGene00003624	nhr-28	181705	Nuclear hormone receptor family member nhr-28 [Source:UniProtKB/Swiss-Prot;Acc:Q17905]	-0.290344	3.5074	-3.14889	0.0112992	0.526406	-2.77111	-0.290344	-3.14889	0.0112992	0.526406	-2.77111	3.55071	3.6846	3.67446	3.72857	3.46439	3.30812	3.21746	3.46355
WBGene00020995	W03F8.6	189159		0.652312	2.11691	3.14684	0.0113372	0.526406	-2.65853	0.652312	3.14684	0.0113372	0.526406	-2.65853	1.94953	1.41975	1.6689	2.16182	2.5721	2.24183	2.86338	2.14751
WBGene00014989	best-23	6418643	Bestrophin homolog [Source:UniProtKB/TrEMBL;Acc:A5JYR2]	-0.378357	3.49133	-3.14469	0.0113771	0.526406	-2.77613	-0.378357	-3.14469	0.0113771	0.526406	-2.77613	3.76115	3.71745	3.58033	3.69029	3.33443	3.41763	2.96037	3.50215
WBGene00007643	37681	172767	MARCH (Membrane-Associated Ring finger (C3HC4)) homolog [Source:UniProtKB/TrEMBL;Acc:Q93227]	0.350771	4.27464	3.14356	0.0113982	0.526406	-2.83589	0.350771	3.14356	0.0113982	0.526406	-2.83589	4.11589	4.06809	4.09585	4.11265	4.31849	4.43763	4.77615	4.2918
WBGene00206371	F28B12.6	13185194		-1.00121	-1.74287	-3.14349	0.0113996	0.526406	-2.74586	-1.00121	-3.14349	0.0113996	0.526406	-2.74586	-0.696134	-1.19044	-1.11546	-1.51587	-2.17361	-1.57227	-2.37925	-2.04224
WBGene00045292	fbxa-179	6418866	F-box A protein [Source:UniProtKB/TrEMBL;Acc:A3RMT8]	-1.37622	-1.59437	-3.14283	0.0114119	0.526406	-2.73153	-1.37622	-3.14283	0.0114119	0.526406	-2.73153	-1.06279	-0.988588	-0.184875	-0.800071	-1.47263	-3.10044	-2.37925	-1.46419
WBGene00000499	chk-2	180304	Serine/threonine-protein kinase chk-2 [Source:UniProtKB/Swiss-Prot;Acc:Q9U1Y5]	0.275851	4.07185	3.14128	0.0114408	0.526406	-2.82608	0.275851	3.14128	0.0114408	0.526406	-2.82608	3.95032	3.85337	3.95291	3.9845	4.10921	4.26156	4.36968	4.11546
WBGene00000751	col-178	181307	COLlagen [Source:UniProtKB/TrEMBL;Acc:O17641]	0.684474	8.79719	3.13981	0.0114685	0.526406	-2.8546	0.684474	3.13981	0.0114685	0.526406	-2.8546	8.55041	8.29134	8.33418	8.66555	8.98939	8.93214	9.8505	8.76487
WBGene00007285	C04A11.1	181486		0.428311	2.62842	3.13895	0.0114846	0.526406	-2.71576	0.428311	3.13895	0.0114846	0.526406	-2.71576	2.47619	2.39001	2.09926	2.686	2.78195	2.80232	3.08201	2.77055
WBGene00007506	C10C5.2	182493		-0.610499	1.97666	-3.13573	0.0115454	0.526406	-2.66138	-0.610499	-3.13573	0.0115454	0.526406	-2.66138	2.1234	2.47357	2.21516	2.39814	1.92875	1.89886	1.02706	1.84521
WBGene00018217	F40A3.2	179169		-0.252603	3.64926	-3.13509	0.0115574	0.526406	-2.80414	-0.252603	-3.13509	0.0115574	0.526406	-2.80414	3.7527	3.80495	3.88161	3.68113	3.52026	3.47259	3.56822	3.54222
WBGene00022798	fahd-1	176109	Fumarylacetoacetate hydrolase domain-containing protein 1 [Source:UniProtKB/Swiss-Prot;Acc:P34673]	-0.258555	4.51519	-3.1346	0.0115668	0.526406	-2.86443	-0.258555	-3.1346	0.0115668	0.526406	-2.86443	4.62987	4.71326	4.65329	4.58972	4.47575	4.49654	4.3038	4.27555
WBGene00008390	D1086.3	179907		-0.291641	6.3762	-3.13453	0.0115681	0.526406	-2.9297	-0.291641	-3.13453	0.0115681	0.526406	-2.9297	6.47238	6.57823	6.71187	6.33061	6.28971	6.13382	6.21619	6.28128
WBGene00015102	cpg-2	175991	Chondroitin proteoglycan-2 [Source:UniProtKB/Swiss-Prot;Acc:P41996]	0.580606	8.0908	3.13359	0.0115858	0.526406	-2.89383	0.580606	3.13359	0.0115858	0.526406	-2.89383	7.82147	7.68073	7.7931	7.92406	8.19306	8.17384	9.0083	8.13323
WBGene00014992	ZK1025.1	NA		-1.09706	-2.81221	-3.13073	0.0116404	0.526406	-3.03622	-1.09706	-3.13073	0.0116404	0.526406	-3.03622	-1.83226	-1.8695	-2.37546	-2.13823	-2.62393	-3.10044	-3.28064	-2.80515
WBGene00020379	T09B4.5	172300		-0.352	3.40839	-3.13071	0.0116407	0.526406	-2.79192	-0.352	-3.13071	0.0116407	0.526406	-2.79192	3.34414	3.76011	3.7372	3.51066	3.19158	3.26115	3.30262	3.19486
WBGene00019021	F57H12.6	177593		-0.51699	6.63477	-3.12977	0.0116586	0.526406	-2.93766	-0.51699	-3.12977	0.0116586	0.526406	-2.93766	6.90331	6.99025	7.01414	6.67426	6.48677	6.39336	5.89172	6.72813
WBGene00009205	F28C6.5	185048		-0.298527	4.71532	-3.12854	0.0116822	0.526406	-2.88509	-0.298527	-3.12854	0.0116822	0.526406	-2.88509	4.77248	4.98836	4.90416	4.79786	4.72628	4.54863	4.61198	4.387
WBGene00001789	gst-41	179127	Glutathione S-Transferase [Source:UniProtKB/TrEMBL;Acc:Q966G8]	0.787425	-0.662708	3.12492	0.0117516	0.526406	-2.58866	0.787425	3.12492	0.0117516	0.526406	-2.58866	-1.55559	-0.58106	-0.5764	-1.08249	-0.192013	-0.195476	-0.290968	-0.21593
WBGene00001887	his-13	191672	Histone H3 [Source:UniProtKB/Swiss-Prot;Acc:P08898]	-0.991415	-2.33022	-3.12431	0.0117635	0.526406	-2.90756	-0.991415	-3.12431	0.0117635	0.526406	-2.90756	-1.64205	-1.63031	-1.82457	-1.60268	-2.81182	-2.22276	-2.91407	-2.16589
WBGene00012818	Y43F8B.7	189872		-1.37563	-2.55359	-3.12309	0.011787	0.526406	-2.97931	-1.37563	-3.12309	0.011787	0.526406	-2.97931	-1.32354	-1.49038	-2.61842	-1.43398	-2.45771	-2.8262	-3.28064	-2.80515
WBGene00001076	dpy-17	175696	DumPY: shorter than wild-type [Source:UniProtKB/TrEMBL;Acc:Q20778]	-0.578976	1.39676	-3.12164	0.0118152	0.526406	-2.63474	-0.578976	-3.12164	0.0118152	0.526406	-2.63474	1.46171	1.88569	1.95111	1.48555	0.788444	1.04917	1.46065	1.23674
WBGene00009229	F28G4.4	185082		-0.475972	1.76447	-3.11941	0.0118585	0.526406	-2.66932	-0.475972	-3.11941	0.0118585	0.526406	-2.66932	1.88143	2.11117	2.09926	2.00184	1.71905	1.78084	1.10899	1.52363
WBGene00018605	F48E3.4	181006		0.346139	3.52071	3.11852	0.0118758	0.526406	-2.82095	0.346139	3.11852	0.0118758	0.526406	-2.82095	3.402	3.34953	3.10703	3.52864	3.78155	3.72779	3.77686	3.52482
WBGene00017218	dct-5	184148		0.502317	4.49308	3.11819	0.0118822	0.526406	-2.88957	0.502317	3.11819	0.0118822	0.526406	-2.88957	4.52218	4.11404	3.88453	4.43079	4.8304	4.60471	5.04037	4.53457
WBGene00016551	C40A11.8	183356		-0.473833	1.24537	-3.11745	0.0118965	0.526406	-2.63005	-0.473833	-3.11745	0.0118965	0.526406	-2.63005	1.59998	1.44612	1.54146	1.38761	0.884458	1.39548	1.06861	0.797795
WBGene00006631	tsp-5	192061	Tetraspanin [Source:UniProtKB/TrEMBL;Acc:O62466]	-1.50813	-3.25201	-3.11703	0.0119047	0.526406	-3.18615	-1.50813	-3.11703	0.0119047	0.526406	-3.18615	-2.30992	-1.70572	-2.16757	-2.78118	-3.591	-3.43933	-3.77331	-2.80515
WBGene00201646	ZC412.13	NA		1.37799	-1.99698	3.11501	0.0119443	0.526406	-2.83977	1.37799	3.11501	0.0119443	0.526406	-2.83977	-2.05141	-1.95894	-3.77131	-1.89969	-1.06135	-1.12556	-1.11989	-1.24378
WBGene00012699	Y39B6A.41	189732		-0.38124	1.60288	-3.11385	0.011967	0.526406	-2.66486	-0.38124	-3.11385	0.011967	0.526406	-2.66486	1.63716	1.99094	1.72211	1.87103	1.49404	1.48626	1.3129	1.43064
WBGene00009136	lurp-3	184942	LU (Ly6 Urokinase plasminogen) domain Receptor-related Protein [Source:UniProtKB/TrEMBL;Acc:P91986]	-1.0849	-1.96018	-3.11348	0.0119744	0.526406	-2.82815	-1.0849	-3.11348	0.0119744	0.526406	-2.82815	-1.32354	-0.897352	-1.67948	-1.28297	-1.73267	-2.22276	-2.91407	-2.16589
WBGene00018124	F36H12.10	185396	Tyrosine-protein phosphatase [Source:UniProtKB/TrEMBL;Acc:Q9TZQ1]	0.371832	3.37252	3.11238	0.0119959	0.526406	-2.81889	0.371832	3.11238	0.0119959	0.526406	-2.81889	3.06254	3.20774	3.01939	3.45533	3.4618	3.4915	3.76111	3.55696
WBGene00219420	T19C4.24	24104904		0.773142	-0.945559	3.11054	0.0120322	0.526406	-2.63387	0.773142	3.11054	0.0120322	0.526406	-2.63387	-1.18728	-1.42519	-0.939855	-1.28297	-0.892676	-0.116999	-0.518126	-0.471136
WBGene00000764	coq-4	171966	Ubiquinone biosynthesis protein coq-4, mitochondrial [Source:UniProtKB/Swiss-Prot;Acc:P91428]	-0.315064	3.42607	-3.1103	0.0120368	0.526406	-2.82582	-0.315064	-3.1103	0.0120368	0.526406	-2.82582	3.62894	3.46148	3.6879	3.5714	3.31733	3.23146	3.44744	3.09738
WBGene00017659	F21C10.10	179290		-0.31343	6.1509	-3.11013	0.0120402	0.526406	-2.96559	-0.31343	-3.11013	0.0120402	0.526406	-2.96559	6.29687	6.39438	6.24116	6.30439	6.12831	6.07601	5.70675	6.06456
WBGene00012999	rpoa-1	175015	DNA-directed RNA polymerase subunit [Source:UniProtKB/TrEMBL;Acc:G5EDG7]	0.255511	6.88615	3.11003	0.0120423	0.526406	-2.97099	0.255511	3.11003	0.0120423	0.526406	-2.97099	6.79668	6.69484	6.74278	6.80068	6.89604	6.9059	7.12638	7.12905
WBGene00009526	clec-169	3565430	C-type LECtin [Source:UniProtKB/TrEMBL;Acc:A4F316]	0.502776	2.24702	3.10993	0.0120443	0.526406	-2.72779	0.502776	3.10993	0.0120443	0.526406	-2.72779	1.91209	1.94237	2.18705	1.97211	2.43083	2.50638	2.93251	2.17325
WBGene00018616	F48G7.5	178578		0.534641	4.62597	3.10083	0.0122255	0.53305	-2.92496	0.534641	3.10083	0.0122255	0.53305	-2.92496	4.43907	4.15724	4.41149	4.42394	4.75725	4.74263	5.45297	4.63872
WBGene00011838	T19C4.1	188590		-0.387081	2.74502	-3.09819	0.0122785	0.534087	-2.78838	-0.387081	-3.09819	0.0122785	0.534087	-2.78838	2.75522	3.00686	3.0405	2.99401	2.59119	2.3002	2.54065	2.78732
WBGene00016847	C50F7.9	183685		-1.38732	-1.90406	-3.09631	0.0123164	0.534464	-2.84308	-1.38732	-3.09631	0.0123164	0.534464	-2.84308	-1.64205	-0.770482	-0.5764	-1.3565	-1.55421	-2.39728	-2.37925	-3.0217
WBGene00020240	T05B4.9	188105		-2.4636	-3.71688	-3.09136	0.012417	0.534867	-3.38211	-2.4636	-3.09136	0.012417	0.534867	-3.38211	-2.62509	-2.26626	-1.82457	-2.13823	-2.17361	-4.52731	-3.77331	-4.52731
WBGene00006431	tag-52	180657		-0.398054	2.91187	-3.09126	0.012419	0.534867	-2.81333	-0.398054	-3.09126	0.012419	0.534867	-2.81333	3.07952	3.16868	3.10202	3.13818	2.77361	2.88092	2.31759	2.88402
WBGene00007987	C36H8.1	178230	Major sperm protein [Source:UniProtKB/TrEMBL;Acc:Q18503]	0.266779	6.57283	3.08632	0.0125201	0.534867	-3.01022	0.266779	3.08632	0.0125201	0.534867	-3.01022	6.39579	6.42094	6.51955	6.42381	6.69198	6.71195	6.88939	6.53317
WBGene00004173	pqn-94	180328	Prion-like-(Q/N-rich)-domain-bearing protein [Source:UniProtKB/TrEMBL;Acc:O18271]	0.413909	3.02613	3.0862	0.0125226	0.534867	-2.83197	0.413909	3.0862	0.0125226	0.534867	-2.83197	2.72963	2.80093	3.02998	2.7355	3.02251	3.2277	3.57545	3.13389
WBGene00000656	col-80	174652	Putative cuticle collagen 80 [Source:UniProtKB/Swiss-Prot;Acc:Q09456]	0.832476	7.62385	3.08596	0.0125276	0.534867	-2.98877	0.832476	3.08596	0.0125276	0.534867	-2.98877	7.28955	6.9741	7.07134	7.52387	7.82381	8.07283	8.84624	7.39108
WBGene00015999	prmt-4	182806	PRotein arginine MethylTransferase [Source:UniProtKB/TrEMBL;Acc:Q9GZF8]	-2.01576	-4.46587	-3.085	0.0125473	0.534867	-3.53439	-2.01576	-3.085	0.0125473	0.534867	-3.53439	-3.02893	-2.81536	-3.77131	-2.42418	-3.591	-4.52731	-4.52731	-3.98148
WBGene00009137	bath-39	179827	BTB and MATH domain-containing protein 39 [Source:UniProtKB/Swiss-Prot;Acc:P90846]	-0.587786	1.33817	-3.08392	0.0125696	0.534867	-2.6862	-0.587786	-3.08392	0.0125696	0.534867	-2.6862	1.5521	1.8267	1.93992	1.33019	1.23948	1.26968	0.615231	1.08225
WBGene00010867	tag-260	179817		0.284932	4.63995	3.08304	0.0125878	0.534867	-2.95498	0.284932	3.08304	0.0125878	0.534867	-2.95498	4.47674	4.53023	4.36415	4.61399	4.79068	4.8442	4.90501	4.60955
WBGene00009183	F27C8.2	185013		-0.48901	1.53859	-3.08154	0.0126189	0.534867	-2.70735	-0.48901	-3.08154	0.0126189	0.534867	-2.70735	1.8501	1.80649	1.79843	1.78816	1.52416	1.24017	0.847774	1.58246
WBGene00014027	tpk-1	176258	Thiamin pyrophosphokinase 1 [Source:UniProtKB/Swiss-Prot;Acc:P30636]	-0.392702	1.54524	-3.08032	0.0126442	0.534867	-2.71058	-0.392702	-3.08032	0.0126442	0.534867	-2.71058	1.82614	1.67888	1.76078	1.78816	1.3445	1.31284	1.14827	1.62971
WBGene00017719	ldp-1	178692	Lipid droplet localized protein [Source:UniProtKB/Swiss-Prot;Acc:Q9GZE9]	0.381017	7.92118	3.08005	0.0126498	0.534867	-2.98754	0.381017	3.08005	0.0126498	0.534867	-2.98754	7.74715	7.66058	7.84519	7.67698	8.02044	7.99159	8.48267	7.94642
WBGene00010488	endu-1	186864	Poly(U)-specific endoribonuclease homolog [Source:UniProtKB/Swiss-Prot;Acc:Q21109]	-0.346498	3.69233	-3.07874	0.0126771	0.534867	-2.8967	-0.346498	-3.07874	0.0126771	0.534867	-2.8967	4.01355	3.89704	3.79733	3.7788	3.72432	3.5528	3.25393	3.54961
WBGene00007561	ccm-3	174638	Programmed cell death protein 10 homolog [Source:UniProtKB/Swiss-Prot;Acc:Q17958]	0.220758	5.32944	3.07659	0.0127218	0.535052	-2.99677	0.220758	3.07659	0.0127218	0.535052	-2.99677	5.26945	5.12385	5.20098	5.28794	5.40724	5.39995	5.45101	5.50436
WBGene00013381	cyp-31A5	13198891	CYtochrome P450 family [Source:UniProtKB/TrEMBL;Acc:I2HAA9]	0.313259	3.40015	3.07572	0.01274	0.535052	-2.87935	0.313259	3.07572	0.01274	0.535052	-2.87935	3.18059	3.20001	3.2588	3.34368	3.50524	3.48523	3.80479	3.45833
WBGene00011699	cyp-34A2	188400	CYtochrome P450 family [Source:UniProtKB/TrEMBL;Acc:O62377]	0.503992	1.68566	3.07297	0.0127979	0.536248	-2.73496	0.503992	3.07297	0.0127979	0.536248	-2.73496	1.7518	1.28989	1.05278	1.69113	2.09183	1.92691	1.83029	1.96795
WBGene00010574	K04H4.5	187013		0.202239	5.41308	3.07017	0.0128569	0.537488	-3.01023	0.202239	3.07017	0.0128569	0.537488	-3.01023	5.34725	5.2786	5.30711	5.31927	5.56165	5.49437	5.54783	5.45733
WBGene00020244	T05B4.13	188108		2.07772	-2.74828	3.06697	0.0129247	0.538119	-3.10605	2.07772	3.06697	0.0129247	0.538119	-3.10605	-2.62509	-1.95894	-4.52731	-3.56989	-1.25238	-0.979533	-1.98995	-1.72446
WBGene00003331	mir-238	NA		-0.504117	0.13439	-3.06666	0.0129312	0.538119	-2.64518	-0.504117	-3.06666	0.0129312	0.538119	-2.64518	0.252273	0.607751	0.503232	0.319878	-0.225037	0.095668	-0.141367	0.000844364
WBGene00000866	cyb-2.1	177994	CYclin B [Source:UniProtKB/TrEMBL;Acc:O45926]	0.383148	4.53406	3.0648	0.0129709	0.538119	-2.97814	0.383148	3.0648	0.0129709	0.538119	-2.97814	4.4338	4.32648	4.1084	4.48705	4.71761	4.74526	4.99126	4.47889
WBGene00017962	fbxa-72	185173	F-box A protein [Source:UniProtKB/TrEMBL;Acc:A0A0K3AVH4]	-0.50411	3.25	-3.06331	0.0130028	0.538119	-2.88501	-0.50411	-3.06331	0.0130028	0.538119	-2.88501	3.42876	3.60297	3.45625	3.5714	3.3259	2.98688	2.47264	3.19486
WBGene00001175	egl-6	183513	G protein-coupled receptor EGL-6 isoform b [Source:UniProtKB/TrEMBL;Acc:G5EFX1]	-0.502328	0.30075	-3.06253	0.0130192	0.538119	-2.65526	-0.502328	-3.06253	0.0130192	0.538119	-2.65526	0.81962	0.607751	0.533319	0.34329	-0.0669971	0.191295	0.195108	0.0846245
WBGene00017747	F23F1.6	184903		0.484613	2.82401	3.05885	0.0130985	0.540171	-2.85766	0.484613	3.05885	0.0130985	0.540171	-2.85766	2.84934	2.52396	2.12912	2.80881	3.05726	3.17018	3.20354	2.90338
WBGene00011324	hrde-2	180001		0.227541	4.76683	3.05684	0.0131417	0.540735	-3.00398	0.227541	3.05684	0.0131417	0.540735	-3.00398	4.6864	4.639	4.68043	4.61037	4.81627	4.86248	5.01137	4.84198
WBGene00000245	bca-1	180890	Beta carbonic anhydrase 1 [Source:UniProtKB/Swiss-Prot;Acc:Q22460]	-0.268669	4.8177	-3.05132	0.0132616	0.542067	-3.01474	-0.268669	-3.05132	0.0132616	0.542067	-3.01474	4.92874	5.02089	4.9439	4.9255	4.71108	4.83066	4.47772	4.71629
WBGene00000138	amx-2	173146	AMine oXidase family [Source:UniProtKB/TrEMBL;Acc:Q9XXU5]	0.264013	5.39331	3.05063	0.0132766	0.542067	-3.04101	0.264013	3.05063	0.0132766	0.542067	-3.04101	5.20667	5.25269	5.1666	5.41835	5.53847	5.53974	5.64114	5.39168
WBGene00019450	K06H6.2	187071		-0.918511	2.73593	-3.04641	0.0133692	0.542067	-2.86415	-0.918511	-3.04641	0.0133692	0.542067	-2.86415	2.82939	3.07604	3.3546	3.51325	1.29876	2.70307	2.55534	2.61956
WBGene00000441	ceh-18	180671	Homeobox protein ceh-18 [Source:UniProtKB/Swiss-Prot;Acc:P41934]	0.258583	4.91754	3.04518	0.0133963	0.542067	-3.03014	0.258583	3.04518	0.0133963	0.542067	-3.03014	4.84877	4.71145	4.72511	4.8772	5.01231	5.10483	4.90788	5.16508
WBGene00020080	math-37	187883	MATH (Meprin-associated Traf homology) domain containing [Source:UniProtKB/TrEMBL;Acc:F3NWW4]	-0.602558	0.713105	-3.04333	0.013437	0.542067	-2.70139	-0.602558	-3.04333	0.013437	0.542067	-2.70139	1.1506	1.11466	0.779121	1.14276	0.593881	0.280976	-0.00583171	0.878257
WBGene00011494	T05F1.9	188139		-0.46021	0.886412	-3.04121	0.013484	0.542067	-2.71679	-0.46021	-3.04121	0.013484	0.542067	-2.71679	1.33164	0.976758	1.03186	1.22067	0.93017	0.660981	0.615231	0.525379
WBGene00016788	C49G7.10	183624		-0.283216	3.80573	-3.0388	0.0135375	0.542067	-2.96942	-0.283216	-3.0388	0.0135375	0.542067	-2.96942	3.83102	4.06667	3.82191	4.07119	3.6443	3.60583	3.70623	3.7252
WBGene00015698	kca-1	172090	Kinesin 1 cargo adaptor alternative variant a; Kinesin Cargo Adaptor [Source:UniProtKB/TrEMBL;Acc:G5EBU5]	0.434155	4.84687	3.03157	0.0136997	0.542067	-3.04828	0.434155	3.03157	0.0136997	0.542067	-3.04828	4.64934	4.58762	4.66183	4.61519	4.96093	4.96863	5.53307	4.81157
WBGene00014007	ZK596.2	177983		0.241433	4.09228	3.03073	0.0137186	0.542067	-3.00442	0.241433	3.03073	0.0137186	0.542067	-3.00442	4.03112	3.94096	3.86986	4.04822	4.26002	4.19004	4.27968	4.14015
WBGene00003249	mig-18	184362	Abnormal cell migration protein 18 [Source:UniProtKB/Swiss-Prot;Acc:O45348]	-0.26016	3.61458	-3.03072	0.013719	0.542067	-2.96748	-0.26016	-3.03072	0.013719	0.542067	-2.96748	3.69435	3.83852	3.83103	3.63681	3.54496	3.47893	3.40753	3.51479
WBGene00006015	srx-124	NA		-2.08639	-4.1225	-3.03018	0.0137311	0.542067	-3.49543	-2.08639	-3.03018	0.0137311	0.542067	-3.49543	-2.81293	-2.51484	-2.61842	-2.99941	-3.28215	-4.52731	-3.28064	-4.52731
WBGene00019272	H42K12.3	180474		-0.306407	7.55354	-3.02997	0.0137358	0.542067	-3.08311	-0.306407	-3.02997	0.0137358	0.542067	-3.08311	7.59244	7.76213	7.89257	7.57251	7.40546	7.38416	7.25228	7.56873
WBGene00010319	F59B10.3	174615		0.392144	4.15516	3.0272	0.0137986	0.542067	-3.01423	0.392144	3.0272	0.0137986	0.542067	-3.01423	3.97776	3.83686	3.98047	4.04465	4.40602	4.15489	4.70548	4.15637
WBGene00009706	argk-1	180080	ARGinine Kinase [Source:UniProtKB/TrEMBL;Acc:O45518]	-0.308531	4.54561	-3.02428	0.0138651	0.542067	-3.04322	-0.308531	-3.02428	0.0138651	0.542067	-3.04322	4.76095	4.68032	4.55772	4.80631	4.61988	4.23935	4.38826	4.32806
WBGene00008825	F14H3.6	180077		0.43782	3.20142	3.02353	0.0138824	0.542067	-2.94544	0.43782	3.02353	0.0138824	0.542067	-2.94544	3.06595	3.00686	2.76426	3.07665	3.23776	3.27939	3.84121	3.38035
WBGene00009951	F53A2.3	186139		-0.474091	0.713849	-3.02309	0.0138923	0.542067	-2.73186	-0.474091	-3.02309	0.0138923	0.542067	-2.73186	0.835705	0.915166	0.92243	1.22067	0.323972	0.392487	0.615231	0.71258
WBGene00021583	clec-72	177152	C-type LECtin [Source:UniProtKB/TrEMBL;Acc:Q9N3W5]	-0.325031	2.79033	-3.02062	0.0139491	0.542067	-2.91453	-0.325031	-3.02062	0.0139491	0.542067	-2.91453	2.84934	3.04475	2.98715	2.93744	2.43083	2.77171	2.75939	2.59596
WBGene00021302	Y32G9A.3	189577		0.327585	2.3536	3.01974	0.0139693	0.542067	-2.87809	0.327585	3.01974	0.0139693	0.542067	-2.87809	2.28442	2.06086	2.21516	2.23249	2.47263	2.46233	2.73379	2.44035
WBGene00009177	F26H9.5	172756	Probable phosphoserine aminotransferase [Source:UniProtKB/Swiss-Prot;Acc:P91856]	-0.234774	7.58621	-3.0192	0.0139817	0.542067	-3.09949	-0.234774	-3.0192	0.0139817	0.542067	-3.09949	7.6762	7.72335	7.80703	7.60329	7.56851	7.44726	7.373	7.49298
WBGene00010348	H01G02.1	186661		0.334986	3.92006	3.01866	0.013994	0.542067	-3.01101	0.334986	3.01866	0.013994	0.542067	-3.01101	3.92798	3.65476	3.51774	3.91003	4.18972	4.04825	4.1478	3.9889
WBGene00015059	B0228.1	181861		-0.43983	0.750782	-3.01603	0.0140549	0.542067	-2.74477	-0.43983	-3.01603	0.0140549	0.542067	-2.74477	1.05766	1.17896	0.779121	0.942706	0.667702	0.683083	0.371451	0.54523
WBGene00017783	F25E5.2	184924		-0.381973	2.85207	-3.01398	0.0141025	0.542067	-2.92992	-0.381973	-3.01398	0.0141025	0.542067	-2.92992	3.14876	3.12311	3.01407	2.92973	2.75256	2.573	2.39311	2.93382
WBGene00017839	F26G1.3	184994		-0.946659	-1.19331	-3.01228	0.014142	0.542067	-2.78945	-0.946659	-3.01228	0.014142	0.542067	-2.78945	-1.00435	-0.445611	-0.234711	-0.906499	-1.39542	-1.79857	-0.944344	-1.92836
WBGene00009339	F32G8.3	179470		1.31877	-3.83034	3.01016	0.0141914	0.542067	-3.3975	1.31877	3.01016	0.0141914	0.542067	-3.3975	-3.98499	-3.43104	-3.77131	-3.56989	-2.45771	-2.8262	-2.91407	-3.0217
WBGene00044292	F56D6.8	3565007		-1.80339	-2.75016	-3.00832	0.0142345	0.542067	-3.15175	-1.80339	-3.00832	0.0142345	0.542067	-3.15175	-1.73402	-1.8695	-1.54766	-1.3565	-2.62393	-2.39728	-4.52731	-2.80515
WBGene00001117	dyf-1	172122	Tetratricopeptide repeat protein 30 homolog [Source:UniProtKB/Swiss-Prot;Acc:Q8I7G4]	-0.565193	0.574266	-3.00732	0.0142581	0.542067	-2.74572	-0.565193	-3.00732	0.0142581	0.542067	-2.74572	0.753423	0.915166	0.989077	0.91172	0.685582	0.569024	-0.00583171	0.0293151
WBGene00021068	W06H8.6	3564781		0.247717	6.47046	3.00623	0.0142837	0.542067	-3.13934	0.247717	3.00623	0.0142837	0.542067	-3.13934	6.36668	6.27748	6.23831	6.50423	6.50513	6.56161	6.68168	6.63278
WBGene00013920	pssy-1	181211	PhosphatidylSerine SYnthase [Source:UniProtKB/TrEMBL;Acc:Q09643]	0.219373	5.23497	3.00571	0.0142959	0.542067	-3.10759	0.219373	3.00571	0.0142959	0.542067	-3.10759	5.17462	5.0747	5.14119	5.11425	5.35303	5.31404	5.45884	5.25898
WBGene00045410	E01G4.7	NA		-0.375311	2.99429	-3.00462	0.0143217	0.542067	-2.95704	-0.375311	-3.00462	0.0143217	0.542067	-2.95704	3.24223	3.16075	3.2588	3.11456	3.00838	2.95545	2.45708	2.80389
WBGene00008998	ncs-4	184757	Neuronal Calcium Sensor family [Source:UniProtKB/TrEMBL;Acc:A6PVB9]	-0.373908	1.85973	-3.0014	0.0143979	0.542067	-2.85947	-0.373908	-3.0014	0.0143979	0.542067	-2.85947	2.04255	2.20165	1.99502	1.97211	1.69277	1.93615	1.6367	1.50348
WBGene00077701	poml-3	6418581	PON (Paraoxonase) and MEC-6 Like [Source:UniProtKB/TrEMBL;Acc:B1V898]	-0.321127	4.41621	-2.99958	0.014441	0.542067	-3.07492	-0.321127	-2.99958	0.014441	0.542067	-3.07492	4.38271	4.58959	4.80436	4.55755	4.3299	4.14895	4.15263	4.38149
WBGene00015671	C10B5.3	182491		0.309014	4.66477	2.99897	0.0144556	0.542067	-3.09158	0.309014	2.99897	0.0144556	0.542067	-3.09158	4.74932	4.42257	4.41351	4.45382	4.78965	4.80064	4.99261	4.7108
WBGene00017320	F09G8.5	184268		-0.719875	-0.42386	-2.99608	0.0145248	0.542067	-2.74351	-0.719875	-2.99608	0.0145248	0.542067	-2.74351	0.0186174	-0.382375	-0.0449325	0.411329	-0.649132	-0.979533	-0.787858	-0.471136
WBGene00012716	Y39E4B.5	176735		0.471422	3.56784	2.99491	0.0145528	0.542067	-3.02094	0.471422	2.99491	0.0145528	0.542067	-3.02094	3.42344	3.25325	3.31184	3.33203	3.76693	3.71712	4.2885	3.48169
WBGene00022787	tag-307	176098		-0.343928	4.6664	-2.99365	0.0145831	0.542067	-3.0992	-0.343928	-2.99365	0.0145831	0.542067	-3.0992	4.90702	4.87485	4.7779	4.81157	4.70233	4.59891	4.15745	4.51583
WBGene00017854	F27C1.4	172193		-0.719985	-1.12981	-2.99296	0.0145996	0.542067	-2.79985	-0.719985	-2.99296	0.0145996	0.542067	-2.79985	-0.650607	-0.770482	-0.642132	-0.749664	-1.47263	-1.68099	-0.787858	-1.46419
WBGene00001877	his-3	180073	Histone H2A [Source:UniProtKB/Swiss-Prot;Acc:P09588]	-0.431608	2.76983	-2.99295	0.0145999	0.542067	-2.95558	-0.431608	-2.99295	0.0145999	0.542067	-2.95558	2.8651	2.98305	3.18491	2.91809	2.49308	2.42347	2.98228	2.36416
WBGene00007141	pitr-4	179355	Phosphate transporter [Source:UniProtKB/TrEMBL;Acc:O45220]	-0.374837	1.45727	-2.99278	0.0146038	0.542067	-2.83563	-0.374837	-2.99278	0.0146038	0.542067	-2.83563	1.63716	1.70095	1.83513	1.49604	1.43184	1.32695	1.12877	1.23674
WBGene00013829	Y116F11B.14	191025		1.22816	-2.62002	2.99148	0.0146353	0.542067	-3.09598	1.22816	2.99148	0.0146353	0.542067	-3.09598	-3.59175	-2.81536	-2.37546	-2.42418	-1.83092	-1.68099	-1.82871	-2.04224
WBGene00009223	mdt-28	180048	Coiled-coil domain-containing protein mdt-28 [Source:UniProtKB/Swiss-Prot;Acc:H9G301]	0.302822	4.0898	2.98907	0.0146935	0.542067	-3.0709	0.302822	2.98907	0.0146935	0.542067	-3.0709	3.90339	3.92699	4.02085	3.90807	4.03618	4.2054	4.46999	4.26959
WBGene00021787	Y51H7C.9	173519		0.311457	4.02219	2.98904	0.0146944	0.542067	-3.06604	0.311457	2.98904	0.0146944	0.542067	-3.06604	3.89957	3.80834	3.89615	3.86221	4.03095	4.18424	4.4544	4.06479
WBGene00015040	cyp-34A5	181847	CYtochrome P450 family [Source:UniProtKB/TrEMBL;Acc:O44655]	-1.00622	-0.786329	-2.98838	0.0147102	0.542067	-2.77755	-1.00622	-2.98838	0.0147102	0.542067	-2.77755	0.0186174	-0.351767	0.0413483	-0.399515	-0.840567	-1.37671	-2.17151	-0.511579
WBGene00194703	F26B1.8	13180558		0.24453	6.15141	2.98793	0.0147212	0.542067	-3.16425	0.24453	2.98793	0.0147212	0.542067	-3.16425	6.01374	5.97611	6.04823	6.0802	6.25533	6.39796	6.34434	6.10065
WBGene00009900	F49E12.7	186059		1.81013	-3.61678	2.98757	0.0147299	0.542067	-3.37026	1.81013	2.98757	0.0147299	0.542067	-3.37026	-3.59175	-4.06333	-2.91077	-3.9706	-2.17361	-3.10044	-1.68369	-2.80515
WBGene00045411	C25F9.11	6418698		-0.606658	0.140889	-2.9873	0.0147365	0.542067	-2.75546	-0.606658	-2.9873	0.0147365	0.542067	-2.75546	0.276044	0.712845	0.61999	0.34329	-0.0972503	-0.460313	-0.189531	0.263042
WBGene00012432	Y11D7A.8	189433		-1.18887	-2.2448	-2.98681	0.0147484	0.542067	-3.01569	-1.18887	-2.98681	0.0147484	0.542067	-3.01569	-1.47402	-1.42519	-2.16757	-1.14627	-2.81182	-2.8262	-1.68369	-2.6169
WBGene00021121	W09G12.7	176941		-0.359432	4.25583	-2.98624	0.0147623	0.542067	-3.08569	-0.359432	-2.98624	0.0147623	0.542067	-3.08569	4.2644	4.68494	4.47681	4.33477	4.13384	4.03112	3.87964	4.26061
WBGene00012769	hrpu-1	178421	Heterogeneous nuclear RibonucleoProtein U [Source:UniProtKB/TrEMBL;Acc:B9WRU1]	0.245634	7.32014	2.98401	0.0148166	0.542067	-3.16605	0.245634	2.98401	0.0148166	0.542067	-3.16605	7.17747	7.15384	7.22182	7.23858	7.30114	7.36078	7.58199	7.52785
WBGene00013306	Y57G11C.8	178400		0.287935	2.48684	2.98359	0.0148271	0.542067	-2.94668	0.287935	2.98359	0.0148271	0.542067	-2.94668	2.26673	2.4302	2.29636	2.39814	2.64701	2.66471	2.74024	2.51774
WBGene00018829	F54E7.6	186249		-0.510431	1.79282	-2.98339	0.0148319	0.542067	-2.87959	-0.510431	-2.98339	0.0148319	0.542067	-2.87959	2.36422	2.03214	2.02709	1.83845	1.4736	1.38203	1.38044	1.95317
WBGene00014006	ZK596.1	177982		-0.383754	2.73457	-2.98317	0.0148371	0.542067	-2.968	-0.383754	-2.98317	0.0148371	0.542067	-2.968	2.85724	3.11217	2.90323	2.87456	2.59119	2.59064	2.22875	2.77476
WBGene00021066	W06H8.2	179009		-0.491691	1.1532	-2.98117	0.0148862	0.542067	-2.82578	-0.491691	-2.98117	0.0148862	0.542067	-2.82578	1.5521	1.41085	1.36866	1.38761	1.19023	0.979446	0.436366	1.0686
WBGene00019279	K01A2.4	3565272		-0.492671	1.5583	-2.98057	0.014901	0.542067	-2.86231	-0.492671	-2.98057	0.014901	0.542067	-2.86231	1.92719	1.88569	1.823	1.67277	1.23948	1.2986	0.984287	1.76283
WBGene00014053	ZK669.3	191388	GILT-like protein ZK669.3 [Source:UniProtKB/Swiss-Prot;Acc:Q23570]	0.546001	1.51744	2.98034	0.0149067	0.542067	-2.86058	0.546001	2.98034	0.0149067	0.542067	-2.86058	1.21351	1.10366	1.19132	1.50645	1.62025	1.66347	2.32618	1.64818
WBGene00007560	C14A4.9	174637		-0.329556	4.7238	-2.97949	0.0149277	0.542067	-3.12526	-0.329556	-2.97949	0.0149277	0.542067	-3.12526	4.81975	4.95738	5.11904	4.6683	4.63491	4.48401	4.6789	4.4423
WBGene00019531	scrm-5	177180	Phospholipid scramblase [Source:UniProtKB/TrEMBL;Acc:Q21318]	0.44567	4.71933	2.97928	0.0149329	0.542067	-3.12593	0.44567	2.97928	0.0149329	0.542067	-3.12593	4.5009	4.36845	4.61336	4.50403	4.75514	4.7905	5.42825	4.80849
WBGene00016919	C54E4.4	183789		0.636671	0.833553	2.97815	0.0149606	0.542067	-2.8062	0.636671	2.97815	0.0149606	0.542067	-2.8062	0.514542	0.425384	0.441106	0.745946	0.853158	1.01473	1.79359	1.09578
WBGene00013996	ZK550.2	191349		-0.291866	4.87476	-2.97763	0.0149736	0.542067	-3.13626	-0.291866	-2.97763	0.0149736	0.542067	-3.13626	4.84082	5.04265	5.14971	5.05787	4.8314	4.80191	4.74446	4.542
WBGene00018878	glit-1	180747	GLIoTactin (Drosophila neuroligin-like) homolog [Source:UniProtKB/TrEMBL;Acc:Q20826]	-0.332788	3.30331	-2.97695	0.0149903	0.542067	-3.02721	-0.332788	-2.97695	0.0149903	0.542067	-3.02721	3.48848	3.37033	3.53643	3.52864	3.21639	3.06471	2.89836	3.36088
WBGene00045418	F15B9.10	6418727		-0.263956	5.58874	-2.97686	0.0149926	0.542067	-3.16663	-0.263956	-2.97686	0.0149926	0.542067	-3.16663	5.69459	5.7562	5.71984	5.72001	5.50047	5.59907	5.22624	5.50118
WBGene00018052	F35F10.1	185308		-0.359903	3.26237	-2.97535	0.01503	0.542067	-3.02624	-0.359903	-2.97535	0.01503	0.542067	-3.02624	3.25724	3.58726	3.37135	3.57635	3.08447	3.00454	2.93251	3.324
WBGene00020661	smz-2	172415	Sperm Meiosis PDZ domain containing proteins [Source:UniProtKB/TrEMBL;Acc:O02063]	0.234571	6.16717	2.97477	0.0150442	0.542067	-3.18589	0.234571	2.97477	0.0150442	0.542067	-3.18589	6.09115	5.97498	6.04104	6.09622	6.21126	6.21333	6.26447	6.45005
WBGene00020757	ucr-2.3	175248	Ubiquinol-Cytochrome c oxidoReductase complex [Source:UniProtKB/TrEMBL;Acc:Q9TZ33]	0.266302	6.91449	2.97403	0.0150627	0.542067	-3.19095	0.266302	2.97403	0.0150627	0.542067	-3.19095	6.74065	6.76176	6.80152	6.82453	6.91748	6.98337	7.28239	7.00731
WBGene00009475	F36F2.1	172722		-0.280203	3.36405	-2.97361	0.0150731	0.542067	-3.03783	-0.280203	-2.97361	0.0150731	0.542067	-3.03783	3.48848	3.55329	3.56948	3.43641	3.25881	3.30099	3.01983	3.32113
WBGene00270303	T28D9.16	174070		-1.9321	-4.28726	-2.96886	0.0151919	0.54427	-3.55977	-1.9321	-2.96886	0.0151919	0.54427	-3.55977	-3.02893	-2.05429	-2.91077	-3.56989	-3.98449	-3.8831	-4.52731	-3.98148
WBGene00001428	fkb-3	179113	Peptidylprolyl isomerase [Source:UniProtKB/TrEMBL;Acc:O16309]	-0.289575	7.3587	-2.96785	0.0152171	0.54427	-3.19029	-0.289575	-2.96785	0.0152171	0.54427	-3.19029	7.4746	7.5628	7.60737	7.36585	7.25903	7.26329	6.99012	7.34882
WBGene00015295	acl-12	181001	Putative 1-acyl-sn-glycerol-3-phosphate acyltransferase acl-12 [Source:UniProtKB/Swiss-Prot;Acc:Q11087]	0.259243	4.51102	2.96714	0.0152349	0.54427	-3.13403	0.259243	2.96714	0.0152349	0.54427	-3.13403	4.32974	4.38672	4.39929	4.41706	4.77302	4.63479	4.70713	4.45679
WBGene00009355	F33A8.7	174688		-0.28339	5.60935	-2.96355	0.0153254	0.54427	-3.18879	-0.28339	-2.96355	0.0153254	0.54427	-3.18879	5.77029	5.77019	5.89082	5.57736	5.54767	5.54277	5.50497	5.27839
WBGene00011269	R17.3	176513		0.327813	5.49106	2.96315	0.0153357	0.54427	-3.18583	0.327813	2.96315	0.0153357	0.54427	-3.18583	5.37984	5.28043	5.21845	5.42523	5.61219	5.58226	5.96093	5.47749
WBGene00018400	F43H9.4	179182		-0.664998	1.7542	-2.96239	0.0153548	0.54427	-2.90639	-0.664998	-2.96239	0.0153548	0.54427	-2.90639	2.33056	2.22722	1.84715	2.03097	1.73631	1.62972	0.670243	1.67546
WBGene00000597	col-8	175981	Cuticle collagen 8 [Source:UniProtKB/Swiss-Prot;Acc:P18833]	1.00987	3.98151	2.96183	0.0153691	0.54427	-3.10249	1.00987	2.96183	0.0153691	0.54427	-3.10249	3.51619	3.12038	3.15135	4.08167	4.29393	4.50897	5.42325	3.78278
WBGene00023500	C11H1.9	3564775		-0.260249	4.50024	-2.96157	0.0153757	0.54427	-3.14155	-0.260249	-2.96157	0.0153757	0.54427	-3.14155	4.54069	4.72408	4.75733	4.51438	4.43273	4.27253	4.35297	4.42366
WBGene00015894	acdh-2	173940	Acyl CoA DeHydrogenase [Source:UniProtKB/TrEMBL;Acc:A0A2C9C369]	-0.448049	2.85343	-2.96052	0.0154025	0.54427	-3.01387	-0.448049	-2.96052	0.0154025	0.54427	-3.01387	3.37198	2.99203	2.82633	3.14152	2.65611	2.89045	2.32618	2.67467
WBGene00000082	adt-1	181412	A disintegrin and metalloproteinase with thrombospondin motifs adt-1 [Source:UniProtKB/Swiss-Prot;Acc:G5ECS8]	0.250468	5.61642	2.95839	0.0154566	0.545127	-3.19781	0.250468	2.95839	0.0154566	0.545127	-3.19781	5.52764	5.4139	5.46374	5.56559	5.75239	5.58005	5.74249	5.89314
WBGene00010166	gmd-2	186416	GDP-mannose 4,6 dehydratase 2 [Source:UniProtKB/Swiss-Prot;Acc:O45583]	-0.66548	1.93421	-2.95719	0.0154874	0.545161	-2.9319	-0.66548	-2.95719	0.0154874	0.545161	-2.9319	2.1812	2.08344	2.42229	2.37561	0.98895	2.05107	2.01163	1.46231
WBGene00019234	ugt-8	186768	UDP-GlucuronosylTransferase [Source:UniProtKB/TrEMBL;Acc:Q9TXZ4]	-0.260635	5.19861	-2.95294	0.0155963	0.547939	-3.19088	-0.260635	-2.95294	0.0155963	0.547939	-3.19088	5.27904	5.43709	5.39166	5.21684	5.21596	5.10381	4.94878	5.00586
WBGene00008726	F13A7.11	184406		-0.513303	3.33562	-2.94882	0.0157027	0.550503	-3.07364	-0.513303	-2.94882	0.0157027	0.550503	-3.07364	3.51868	3.72644	3.37135	3.78095	3.18217	3.33977	2.54065	3.26238
WBGene00009791	F46F3.3	185854		-0.379641	3.04382	-2.9474	0.0157398	0.550503	-3.05168	-0.379641	-2.9474	0.0157398	0.550503	-3.05168	3.17744	3.23824	3.55488	2.9977	2.88613	2.92795	2.92122	2.69259
WBGene00006782	unc-46	178897		-0.545194	-0.42941	-2.94642	0.0157653	0.550503	-2.80823	-0.545194	-2.94642	0.0157653	0.550503	-2.80823	-0.0685082	-0.0768497	-0.0449325	-0.251885	-0.790275	-0.84694	-0.344493	-0.511579
WBGene00235113	ZK105.12	24105274		-1.1605	-1.43458	-2.94548	0.0157898	0.550503	-2.90586	-1.1605	-2.94548	0.0157898	0.550503	-2.90586	-1.2538	-0.811545	-0.859469	-0.0554017	-1.39542	-2.39728	-2.17151	-1.46419
WBGene00004237	ptr-23	173362	PaTched Related family [Source:UniProtKB/TrEMBL;Acc:G5EE13]	0.241428	7.04235	2.94384	0.0158324	0.550938	-3.23797	0.241428	2.94384	0.0158324	0.550938	-3.23797	6.98806	6.89575	6.75839	7.04491	7.22218	7.14561	7.08743	7.19925
WBGene00008712	F11E6.9	3565677		-0.35455	3.41007	-2.94213	0.0158774	0.551453	-3.0914	-0.35455	-2.94213	0.0158774	0.551453	-3.0914	3.56042	3.72285	3.74365	3.34368	3.2942	3.01765	3.34127	3.29205
WBGene00013672	catp-1	173307	Cation transporting ATPase [Source:UniProtKB/TrEMBL;Acc:G5EBE7]	0.258216	5.30031	2.94012	0.0159301	0.551635	-3.21609	0.258216	2.94012	0.0159301	0.551635	-3.21609	5.15872	5.16346	5.21381	5.1512	5.35443	5.29533	5.64544	5.42956
WBGene00013888	nspa-3	191162	Nematode Specific Peptide family, group A [Source:UniProtKB/TrEMBL;Acc:G5EDJ8]	1.50124	-0.98716	2.93963	0.015943	0.551635	-2.85757	1.50124	2.93963	0.015943	0.551635	-2.85757	-0.442314	-1.8695	-1.42688	-2.59167	-0.293441	0.095668	0.498484	-0.937946
WBGene00019096	cysl-4	186587	Cysteine synthase [Source:UniProtKB/TrEMBL;Acc:O16284]	0.348735	3.63073	2.93351	0.016105	0.556187	-3.12424	0.348735	2.93351	0.016105	0.556187	-3.12424	3.37198	3.46363	3.6299	3.36957	3.69152	3.78256	4.11099	3.65614
WBGene00011624	T08G5.3	179901		-0.413446	2.2414	-2.93151	0.0161586	0.556982	-3.00297	-0.413446	-2.93151	0.0161586	0.556982	-3.00297	2.50162	2.49899	2.55287	2.31769	2.18276	2.03398	1.65045	2.27186
WBGene00010740	K10D3.6	172448		-0.397921	3.33707	-2.92966	0.0162078	0.55722	-3.10485	-0.397921	-2.92966	0.0162078	0.55722	-3.10485	3.22401	3.57934	3.81581	3.54892	3.19471	3.16234	3.26737	2.94133
WBGene00002393	lpr-1	171648	LiPocalin related protein variant 1b; LiPocalin-Related protein [Source:UniProtKB/TrEMBL;Acc:B6DX32]	-0.334111	3.17959	-2.92782	0.0162574	0.55722	-3.09469	-0.334111	-2.92782	0.0162574	0.55722	-3.09469	3.46022	3.52058	3.19906	3.2195	3.06753	2.89045	2.93813	3.18224
WBGene00004903	snf-4	NA		0.252297	4.29549	2.92686	0.0162831	0.55722	-3.18508	0.252297	2.92686	0.0162831	0.55722	-3.18508	4.18971	4.14656	4.2757	4.07644	4.43273	4.33319	4.57642	4.35221
WBGene00236787	T22D1.22	NA		-1.94138	-4.133	-2.9267	0.0162874	0.55722	-3.54962	-1.94138	-2.9267	0.0162874	0.55722	-3.54962	-2.62509	-2.38521	-3.77131	-2.42418	-3.591	-4.52731	-3.77331	-3.98148
WBGene00020952	kel-8	3565011	Kelch-like protein 8 [Source:UniProtKB/Swiss-Prot;Acc:G5ED84]	0.267451	5.26058	2.92546	0.0163208	0.557317	-3.23822	0.267451	2.92546	0.0163208	0.557317	-3.23822	5.22891	5.06409	5.15939	5.05699	5.3054	5.31227	5.61246	5.3549
WBGene00045336	R11D1.12	6418759		-0.683897	-0.481992	-2.92353	0.0163731	0.55806	-2.83997	-0.683897	-2.92353	0.0163731	0.55806	-2.83997	-0.366746	-0.235442	0.19982	0.0621381	-1.12226	-0.366527	-0.715552	-0.7814
WBGene00013279	Y57A10B.7	190346		0.312083	3.79323	2.91614	0.0165744	0.563867	-3.16517	0.312083	2.91614	0.0165744	0.563867	-3.16517	3.53847	3.54518	3.80042	3.68113	3.76062	3.94228	4.15263	3.9522
WBGene00015761	C14C6.7	NA		-1.29964	-1.40683	-2.91354	0.0166457	0.565244	-2.94214	-1.29964	-2.91354	0.0166457	0.565244	-2.94214	-0.696134	-0.853811	-0.513532	-0.479411	-1.73267	-0.78495	-3.28064	-1.72446
WBGene00044297	C25B8.8	3565112		-0.423242	1.4918	-2.91087	0.0167193	0.566474	-2.96273	-0.423242	-2.91087	0.0167193	0.566474	-2.96273	1.76866	1.67145	1.91728	1.52704	1.49404	1.31284	1.36385	1.01266
WBGene00005959	srx-68	187099	Serpentine Receptor, class X [Source:UniProtKB/TrEMBL;Acc:O44639]	1.05952	-0.795548	2.90998	0.016744	0.566474	-2.87254	1.05952	2.90998	0.016744	0.566474	-2.87254	-0.696134	-1.36283	-2.16757	-0.800071	-0.562168	-0.236375	0.498484	-0.319829
WBGene00004393	rnt-1	172243	RNT-1; RuNT related; Transcription factor RUN [Source:UniProtKB/TrEMBL;Acc:G5EFQ5]	-0.521794	-0.0590286	-2.90691	0.0168293	0.566868	-2.86202	-0.521794	-2.90691	0.0168293	0.566868	-2.86202	0.228103	0.175145	0.376185	0.271883	-0.0373653	-0.460313	-0.58098	-0.0578402
WBGene00008714	F11F1.1	3565569		0.417781	1.60574	2.90616	0.0168502	0.566868	-2.98254	0.417781	2.90616	0.0168502	0.566868	-2.98254	1.63716	1.49746	1.19132	1.33019	1.91366	1.82126	1.56594	2.01142
WBGene00019181	H10D18.6	NA		-1.68686	-3.1655	-2.90569	0.0168632	0.566868	-3.32657	-1.68686	-2.90569	0.0168632	0.566868	-3.32657	-2.17489	-1.78529	-2.16757	-2.13823	-2.45771	-3.10044	-4.52731	-3.2766
WBGene00219951	F46A9.12	NA		-1.49049	-2.65918	-2.9051	0.0168798	0.566868	-3.20021	-1.49049	-2.9051	0.0168798	0.566868	-3.20021	-2.17489	-1.36283	-1.21198	-2.01404	-2.30868	-3.43933	-3.77331	-2.4504
WBGene00010658	K08D8.4	187144		-0.508793	5.1688	-2.90285	0.0169427	0.567937	-3.26962	-0.508793	-2.90285	0.0169427	0.567937	-3.26962	5.42838	5.55334	5.35	5.38208	5.24338	5.09456	4.31679	4.99236
WBGene00015532	C06E4.3	182326		1.41884	-2.03706	2.89608	0.0171334	0.570514	-3.05992	1.41884	2.89608	0.0171334	0.570514	-3.05992	-2.62509	-1.95894	-2.16757	-2.99941	-0.649132	-2.22276	-0.944344	-1.05262
WBGene00017462	F14D2.14	3565330		0.312008	1.73519	2.8954	0.0171529	0.570514	-3.0119	0.312008	2.8954	0.0171529	0.570514	-3.0119	1.66444	1.66398	1.54146	1.50645	1.85956	2.00795	1.78115	1.96795
WBGene00019944	R07G3.8	174234		-0.397311	3.50042	-2.89391	0.0171952	0.570514	-3.17538	-0.397311	-2.89391	0.0171952	0.570514	-3.17538	3.60568	3.81003	3.69457	3.72635	3.56683	3.27576	2.90411	3.45308
WBGene00011197	srw-145	259658	Serpentine Receptor, class W [Source:UniProtKB/TrEMBL;Acc:Q7YWV5]	-0.896717	-0.200214	-2.89308	0.0172187	0.570514	-2.8781	-0.896717	-2.89308	0.0172187	0.570514	-2.8781	0.345095	0.352905	0.376185	0.247273	0.128679	-0.509596	-1.68369	-0.3935
WBGene00008114	C46C2.6	3565282		-0.44161	0.417341	-2.89198	0.0172502	0.570514	-2.90323	-0.44161	-2.89198	0.0172502	0.570514	-2.90323	0.494418	0.638568	0.944989	0.636493	0.205045	0.365407	0.118057	0.214277
WBGene00000405	cdk-1	176374	Cyclin-dependent kinase 1 [Source:UniProtKB/Swiss-Prot;Acc:P34556]	0.237265	5.98588	2.89197	0.0172503	0.570514	-3.31596	0.237265	2.89197	0.0172503	0.570514	-3.31596	5.82621	5.82313	5.985	5.83801	5.99261	6.07861	6.26559	6.08378
WBGene00020652	egg-4	171980	Inactive protein-tyrosine phosphatase egg-4 [Source:UniProtKB/Swiss-Prot;Acc:O01767]	0.345825	5.27127	2.89019	0.0173014	0.570514	-3.29555	0.345825	2.89019	0.0173014	0.570514	-3.29555	5.15632	4.98162	5.05825	5.19609	5.43591	5.25532	5.78283	5.31354
WBGene00017240	calu-2	184174	CALUmenin (Calcium-binding protein) homolog [Source:UniProtKB/TrEMBL;Acc:Q9TYS8]	-0.321102	3.14227	-2.89016	0.0173021	0.570514	-3.15113	-0.321102	-2.89016	0.0173021	0.570514	-3.15113	3.49862	3.21543	3.24523	3.28141	2.93179	3.04777	2.79695	3.16309
WBGene00003865	oma-2	179183	CCCH-type zinc finger protein oma-2 [Source:UniProtKB/Swiss-Prot;Acc:Q23359]	0.424723	5.23548	2.88923	0.0173288	0.570514	-3.29549	0.424723	2.88923	0.0173288	0.570514	-3.29549	5.00629	4.9218	4.99209	5.16686	5.32977	5.35161	5.9154	5.21008
WBGene00011009	cyp-14A4	187573	CYtochrome P450 family [Source:UniProtKB/TrEMBL;Acc:G5ED86]	-0.754455	0.422077	-2.88912	0.0173318	0.570514	-2.90503	-0.754455	-2.88912	0.0173318	0.570514	-2.90503	0.987402	0.755643	0.828489	0.863957	0.516077	0.160118	-0.863981	0.421803
WBGene00189944	E03A3.10	NA		-1.05347	-1.71977	-2.88588	0.0174252	0.572557	-3.01349	-1.05347	-2.88588	0.0174252	0.572557	-3.01349	-1.32354	-0.988588	-0.45329	-1.43398	-1.47263	-2.59586	-2.17151	-2.04224
WBGene00012293	W06A7.4	189232		0.395072	2.78665	2.88392	0.0174818	0.573383	-3.13004	0.395072	2.88392	0.0174818	0.573383	-3.13004	2.59436	2.51153	2.5602	2.69967	3.01192	2.87132	3.35812	2.74073
WBGene00017565	ddo-2	179130	D-aspartate oxidase 2 [Source:UniProtKB/Swiss-Prot;Acc:Q19564]	-0.464281	6.16645	-2.88216	0.0175327	0.573512	-3.33443	-0.464281	-2.88216	0.0175327	0.573512	-3.33443	6.37805	6.4737	6.35662	6.39819	6.13727	6.08693	5.37232	6.1338
WBGene00019260	H34I24.1	175402		0.325747	3.35897	2.88162	0.0175485	0.573512	-3.18422	0.325747	2.88162	0.0175485	0.573512	-3.18422	3.12931	3.0619	3.28998	3.32322	3.38728	3.40771	3.76428	3.54468
WBGene00012906	Y46G5A.15	174911		-0.272233	2.69985	-2.87805	0.0176524	0.574636	-3.13073	-0.272233	-2.87805	0.0176524	0.574636	-3.13073	2.75945	2.84454	3.01407	2.77046	2.60535	2.5431	2.51833	2.60072
WBGene00015577	ugt-64	178774	UDP-GlucuronosylTransferase [Source:UniProtKB/TrEMBL;Acc:A0A131MBT3]	0.206334	5.58282	2.87739	0.0176719	0.574636	-3.3278	0.206334	2.87739	0.0176719	0.574636	-3.3278	5.44682	5.45884	5.45688	5.55748	5.65706	5.65954	5.80143	5.63225
WBGene00014955	Y102A5C.6	NA		0.330523	5.12586	2.8772	0.0176772	0.574636	-3.31052	0.330523	2.8772	0.0176772	0.574636	-3.31052	4.93155	4.86185	5.06084	4.98996	5.20438	5.31492	5.59213	5.06206
WBGene00014090	ZK822.2	191432		-0.254844	4.10512	-2.87527	0.0177339	0.575454	-3.25362	-0.254844	-2.87527	0.0177339	0.575454	-3.25362	4.18501	4.20564	4.41149	4.15461	3.98657	3.92615	3.9028	4.09035
WBGene00044237	pals-9	3565621	Protein containing ALS2cr12 (ALS2CR12) signature [Source:UniProtKB/TrEMBL;Acc:Q564S0]	-1.97607	-2.99182	-2.87133	0.0178499	0.578192	-3.32552	-1.97607	-2.87133	0.0178499	0.578192	-3.32552	-1.32354	-1.63031	-1.9859	-2.13823	-2.81182	-3.8831	-4.52731	-1.92836
WBGene00021533	Y42G9A.3	175865		0.261014	5.11094	2.86999	0.0178897	0.57842	-3.32159	0.261014	2.86999	0.0178897	0.57842	-3.32159	4.96849	5.02818	4.93407	4.99828	5.37248	5.37979	5.06239	5.15462
WBGene00021736	wrb-1	178617	WRB (Human W(Tryptophan)-Rich Basic nuclear protein) homolog [Source:UniProtKB/TrEMBL;Acc:G4S708]	0.266048	4.02805	2.86896	0.0179203	0.57842	-3.25891	0.266048	2.86896	0.0179203	0.57842	-3.25891	3.89382	3.83353	3.96399	3.89624	3.99017	4.17257	4.34876	4.14828
WBGene00016364	nhr-161	183178	Nuclear Hormone Receptor family [Source:UniProtKB/TrEMBL;Acc:Q18391]	-0.531948	-0.280531	-2.86107	0.018156	0.583421	-2.92114	-0.531948	-2.86107	0.018156	0.583421	-2.92114	0.276044	-0.0520333	-0.0449325	-0.0251069	-0.225037	-0.412658	-0.715552	-0.596034
WBGene00007425	C08B6.4	179407		-0.316365	3.09466	-2.8609	0.018161	0.583421	-3.1933	-0.316365	-2.8609	0.018161	0.583421	-3.1933	3.17744	3.41995	3.37135	3.05908	2.96145	3.03923	2.96037	2.81211
WBGene00004045	pll-1	187273	Phosphoinositide phospholipase C [Source:UniProtKB/TrEMBL;Acc:Q8IA76]	0.271438	3.29502	2.85843	0.0182354	0.583421	-3.21561	0.271438	2.85843	0.0182354	0.583421	-3.21561	3.18688	3.10667	3.0405	3.30843	3.36248	3.44376	3.57184	3.37758
WBGene00007601	C15C6.2	173099		0.277373	7.24417	2.85804	0.0182474	0.583421	-3.37227	0.277373	2.85804	0.0182474	0.583421	-3.37227	7.1542	7.0156	7.1641	7.09296	7.31574	7.46052	7.57998	7.17277
WBGene00011029	abhd-11.2	173096	ABHydrolase Domain containing homolog [Source:UniProtKB/TrEMBL;Acc:O45707]	-0.230773	4.65444	-2.85687	0.0182826	0.583421	-3.31932	-0.230773	-2.85687	0.0182826	0.583421	-3.31932	4.80041	4.70418	4.9142	4.67177	4.54839	4.5636	4.58181	4.46593
WBGene00010968	R01E6.2	187505		-0.305314	3.63784	-2.85686	0.0182831	0.583421	-3.2463	-0.305314	-2.85686	0.0182831	0.583421	-3.2463	3.77581	3.77406	4.01819	3.62253	3.62589	3.48523	3.4786	3.35245
WBGene00008723	F12F6.8	NA		-1.00508	-2.7659	-2.85634	0.0182988	0.583421	-3.24759	-1.00508	-2.85634	0.0182988	0.583421	-3.24759	-2.17489	-1.95894	-2.37546	-1.69505	-2.81182	-2.8262	-3.28064	-2.6169
WBGene00000373	cyp-14A5	178926	CYtochrome P450 family [Source:UniProtKB/TrEMBL;Acc:Q27531]	-0.414042	3.60858	-2.85428	0.0183612	0.583696	-3.24744	-0.414042	-2.85428	0.0183612	0.583696	-3.24744	3.76535	3.91603	3.72095	3.89029	3.58122	3.60872	2.93251	3.48427
WBGene00015859	C16D9.4	179206		-0.290299	3.56319	-2.85395	0.0183713	0.583696	-3.24482	-0.290299	-2.85395	0.0183713	0.583696	-3.24482	3.86472	3.74956	3.58033	3.65564	3.4824	3.45985	3.22207	3.52232
WBGene00005963	srx-72	NA		-1.73348	-4.03344	-2.85133	0.0184513	0.584318	-3.56386	-1.73348	-2.85133	0.0184513	0.584318	-3.56386	-3.02893	-2.81536	-2.61842	-2.78118	-4.52731	-3.8831	-3.28064	-3.58641
WBGene00044164	Y46G5A.39	3565134		-1.29554	-3.01103	-2.84898	0.0185233	0.584318	-3.31407	-1.29554	-2.84898	0.0185233	0.584318	-3.31407	-2.17489	-1.63031	-2.61842	-2.27414	-3.591	-3.43933	-2.62202	-2.80515
WBGene00012794	Y43E12A.2	177993		0.312088	4.79792	2.84865	0.0185334	0.584318	-3.34094	0.312088	2.84865	0.0185334	0.584318	-3.34094	4.71386	4.66168	4.41957	4.77114	5.10491	5.08318	4.85988	4.78259
WBGene00012529	Y32F6A.4	179456		0.19434	5.41634	2.84847	0.0185389	0.584318	-3.3687	0.19434	2.84847	0.0185389	0.584318	-3.3687	5.31892	5.31482	5.32227	5.32369	5.52798	5.45236	5.61158	5.46777
WBGene00017720	F22F7.2	184861		0.328949	0.943637	2.84759	0.0185659	0.584318	-3.00948	0.328949	2.84759	0.0185659	0.584318	-3.00948	0.81962	0.783486	0.779121	0.847678	1.09978	1.06609	1.10899	1.23674
WBGene00044495	Y54G2A.40	3896797		-0.673823	-0.05093	-2.84704	0.0185828	0.584318	-2.94414	-0.673823	-2.84704	0.0185828	0.584318	-2.94414	0.345095	0.3896	0.19982	0.433314	-0.0373653	-0.00675044	-1.11989	-0.21593
WBGene00010059	F54E4.3	181559		-0.228671	3.9131	-2.84556	0.0186285	0.58475	-3.28682	-0.228671	-2.84556	0.0186285	0.58475	-3.28682	4.03809	4.04383	3.96399	4.07644	3.90688	3.84516	3.69964	3.75534
WBGene00006404	tag-10	175011		0.240354	6.1757	2.84221	0.0187321	0.585715	-3.40084	0.240354	2.84221	0.0187321	0.585715	-3.40084	6.09742	6.02613	6.18659	5.9162	6.16342	6.38327	6.3348	6.30294
WBGene00002182	kap-1	176041	Kinesin associated protein kap-1; Kinesin-Associated Protein [Source:UniProtKB/TrEMBL;Acc:G5EEE6]	-0.353591	1.8188	-2.84138	0.0187579	0.585715	-3.10151	-0.353591	-2.84138	0.0187579	0.585715	-3.10151	2.12994	2.0437	1.87091	1.99447	1.6839	1.73926	1.38044	1.81282
WBGene00044382	Y14H12A.2	3565340		-0.691002	-0.497948	-2.84074	0.0187779	0.585715	-2.9489	-0.691002	-2.84074	0.0187779	0.585715	-2.9489	-0.193518	0.0431719	0.122759	-0.287401	-0.694662	-0.366527	-1.4312	-0.640191
WBGene00011535	T06E4.8	179349		0.579486	6.31453	2.84043	0.0187875	0.585715	-3.40539	0.579486	2.84043	0.0187875	0.585715	-3.40539	6.12958	5.85505	6.02591	6.08758	6.42757	6.60169	7.24974	6.14401
WBGene00016180	C28C12.4	182978		-0.427157	2.81203	-2.83279	0.019027	0.588784	-3.21129	-0.427157	-2.83279	0.019027	0.588784	-3.21129	2.97084	3.03898	3.27225	2.88656	2.92428	2.69221	2.24696	2.51774
WBGene00015519	doxa-1	182313	Dual oxidase maturation factor 1 [Source:UniProtKB/Swiss-Prot;Acc:P34298]	0.292343	4.14128	2.83149	0.019068	0.588784	-3.32728	0.292343	2.83149	0.019068	0.588784	-3.32728	3.94105	3.96244	3.95291	4.12452	4.33416	4.20157	4.51764	4.11712
WBGene00017303	F09F7.6	184260		-0.434675	3.88043	-2.83103	0.0190826	0.588784	-3.30647	-0.434675	-2.83103	0.0190826	0.588784	-3.30647	3.98138	4.03806	4.3152	4.05355	3.59548	3.73575	4.05783	3.29205
WBGene00018671	F52C6.14	186096		-2.15715	-3.80224	-2.8296	0.0191279	0.588784	-3.543	-2.15715	-2.8296	0.0191279	0.588784	-3.543	-2.81293	-2.15639	-2.37546	-2.42418	-3.591	-2.22276	-4.52731	-4.52731
WBGene00020250	T05C1.3	188114		-0.41981	2.06672	-2.82939	0.0191347	0.588784	-3.14433	-0.41981	-2.82939	0.0191347	0.588784	-3.14433	2.44508	2.35333	2.33103	2.05244	2.00193	1.8012	1.53663	2.10132
WBGene00001479	fmo-4	179845	Dimethylaniline monooxygenase [N-oxide-forming] [Source:UniProtKB/TrEMBL;Acc:G5EDG8]	-0.303451	6.75605	-2.82457	0.0192881	0.588784	-3.43336	-0.303451	-2.82457	0.0192881	0.588784	-3.43336	6.9192	6.98763	6.86204	6.86704	6.77913	6.59478	6.30469	6.73733
WBGene00006598	tor-2	189606	Torsin [Source:UniProtKB/TrEMBL;Acc:Q9XXG5]	-0.67553	-0.416018	-2.82418	0.0193006	0.588784	-2.97004	-0.67553	-2.82418	0.0193006	0.588784	-2.97004	-0.0685082	-0.127801	0.342595	-0.117969	-0.3289	-0.560622	-1.3198	-0.640191
WBGene00044210	Y51A2D.21	3565933		0.594545	1.85035	2.82339	0.0193258	0.588784	-3.13251	0.594545	2.82339	0.0193258	0.588784	-3.13251	1.63716	1.3747	1.43392	1.7796	1.9731	1.89886	2.81538	1.99707
WBGene00003530	nas-11	180938	Zinc metalloproteinase nas-11 [Source:UniProtKB/Swiss-Prot;Acc:Q21432]	-0.381858	5.1602	-2.82154	0.0193851	0.588784	-3.40102	-0.381858	-2.82154	0.0193851	0.588784	-3.40102	5.28929	5.45668	5.35633	5.32148	5.11649	4.99758	4.54181	5.21241
WBGene00044041	F57G9.6	NA		-0.459874	0.562471	-2.82153	0.0193854	0.588784	-3.01473	-0.459874	-2.82153	0.0193854	0.588784	-3.01473	0.770259	1.00068	0.591675	0.847678	0.205045	0.660981	0.436366	0.238865
WBGene00008255	C51E3.10	3564871		-0.387348	3.17	-2.81982	0.0194405	0.588784	-3.26474	-0.387348	-2.81982	0.0194405	0.588784	-3.26474	3.49102	3.52677	3.38379	3.052	3.00126	2.84216	3.24036	2.8644
WBGene00019233	ugt-14	186767	UDP-GlucuronosylTransferase [Source:UniProtKB/TrEMBL;Acc:Q9TXZ5]	-0.576283	0.39198	-2.8197	0.0194444	0.588784	-3.00421	-0.576283	-2.8197	0.0194444	0.588784	-3.00421	0.494418	0.863927	0.967202	0.578486	-0.00832987	0.221812	-0.239358	0.54523
WBGene00004993	spp-8	177652	SaPosin-like Protein family [Source:UniProtKB/TrEMBL;Acc:Q18279]	0.219617	5.56262	2.81894	0.019469	0.588784	-3.42163	0.219617	2.81894	0.019469	0.588784	-3.42163	5.40835	5.43105	5.54997	5.42591	5.62151	5.62213	5.82586	5.62411
WBGene00167159	21ur-8552	NA		-1.20492	-3.21239	-2.81885	0.019472	0.588784	-3.38373	-1.20492	-2.81885	0.019472	0.588784	-3.38373	-2.30992	-2.38521	-2.37546	-2.27414	-3.28215	-3.8831	-3.28064	-2.6169
WBGene00009384	piit-1	185259	Protease Inhibitor I2 (Two) [Source:UniProtKB/TrEMBL;Acc:Q20008]	0.419946	2.73449	2.81749	0.0195158	0.588784	-3.22963	0.419946	2.81749	0.0195158	0.588784	-3.22963	2.43983	2.50736	2.30511	2.84206	2.96877	2.99132	3.20354	2.67467
WBGene00016541	C39H7.1	177341		0.195425	6.71949	2.81657	0.0195456	0.588784	-3.44772	0.195425	2.81657	0.0195456	0.588784	-3.44772	6.61667	6.58418	6.64067	6.64747	6.82522	6.84533	6.89805	6.70184
WBGene00001663	gpa-1	179546	Guanine nucleotide-binding protein alpha-1 subunit [Source:UniProtKB/Swiss-Prot;Acc:P28051]	-0.58879	0.735533	-2.81502	0.0195961	0.588784	-3.0361	-0.58879	-2.81502	0.0195961	0.588784	-3.0361	1.05766	1.0242	1.01063	1.18224	0.412523	0.768251	-0.189531	0.846609
WBGene00010263	wago-4	174932	Piwi-like protein [Source:UniProtKB/TrEMBL;Acc:O62275]	0.283868	6.33898	2.81491	0.0195996	0.588784	-3.44781	0.283868	2.81491	0.0195996	0.588784	-3.44781	6.21661	6.16126	6.16813	6.24153	6.44736	6.48466	6.73949	6.25741
WBGene00003986	mct-4	180766	MonoCarboxylate Transporter family [Source:UniProtKB/TrEMBL;Acc:H2L0E5]	0.204056	7.06956	2.81362	0.0196417	0.588784	-3.44852	0.204056	2.81362	0.0196417	0.588784	-3.44852	7.01546	6.90152	6.90475	7.04936	7.22619	7.08776	7.22556	7.14864
WBGene00016743	srb-15	183571	Serpentine receptor class beta-15 [Source:UniProtKB/Swiss-Prot;Acc:O01509]	2.10044	-4.91307	2.81359	0.0196426	0.588784	-3.72683	2.10044	2.81359	0.0196426	0.588784	-3.72683	-4.52731	-4.52731	-4.52731	-3.56989	-3.02791	-3.10044	-2.91407	-3.98148
WBGene00017498	pud-4	178712	Protein Up-regulated in Daf-2(Gf) [Source:UniProtKB/TrEMBL;Acc:M1ZMJ3]	0.398404	7.10256	2.81202	0.0196938	0.588784	-3.44999	0.398404	2.81202	0.0196938	0.588784	-3.44999	7.08166	6.81606	6.89826	6.82401	7.21489	7.11266	7.73558	7.1401
WBGene00014164	lact-2	174570	Beta-lactamase domain-containing protein 2 [Source:UniProtKB/Swiss-Prot;Acc:Q09621]	0.194993	6.33638	2.80993	0.0197619	0.588784	-3.45595	0.194993	2.80993	0.0197619	0.588784	-3.45595	6.27528	6.19177	6.20482	6.28487	6.47042	6.41992	6.50853	6.34
WBGene00004771	sem-2	172162	Transcription factor sem-2 [Source:UniProtKB/Swiss-Prot;Acc:Q8T3B9]	0.181639	5.42928	2.80964	0.0197717	0.588784	-3.43192	0.181639	2.80964	0.0197717	0.588784	-3.43192	5.3612	5.3326	5.27631	5.38631	5.51616	5.52987	5.52842	5.51194
WBGene00006603	tps-2	3565050	Alpha,alpha-trehalose-phosphate synthase [UDP-forming] 2 [Source:UniProtKB/Swiss-Prot;Acc:O45380]	-0.369221	7.47093	-2.80737	0.0198461	0.588784	-3.44599	-0.369221	-2.80737	0.0198461	0.588784	-3.44599	7.56059	7.73576	7.55264	7.77251	7.44831	7.39863	6.89553	7.40558
WBGene00007388	folt-1	179544	Folate transporter 1 [Source:UniProtKB/Swiss-Prot;Acc:Q17766]	-0.325248	1.68542	-2.80587	0.0198956	0.588784	-3.14266	-0.325248	-2.80587	0.0198956	0.588784	-3.14266	1.91209	1.70095	1.91728	1.94176	1.61093	1.6183	1.36385	1.5336
WBGene00021865	fbxa-66	190275	F-box A protein [Source:UniProtKB/TrEMBL;Acc:Q95XK8]	0.56655	-0.75129	2.80415	0.0199526	0.588784	-3.00083	0.56655	2.80415	0.0199526	0.588784	-3.00083	-0.894132	-1.19044	-0.5764	-1.02141	-0.520576	-0.460313	-0.400081	-0.319829
WBGene00008372	D1054.5	183914		-0.354605	2.58207	-2.80394	0.0199593	0.588784	-3.23544	-0.354605	-2.80394	0.0199593	0.588784	-3.23544	2.60378	2.88686	2.79563	2.80037	2.53806	2.5431	2.08432	2.46661
WBGene00018250	F40H3.2	185571		0.586572	1.11481	2.80364	0.0199694	0.588784	-3.08938	0.586572	2.80364	0.0199694	0.588784	-3.08938	0.958311	0.47745	0.779121	1.14276	1.2027	1.44805	1.90099	1.18706
WBGene00000024	abu-1	181800	Activated in Blocked Unfolded protein response [Source:UniProtKB/TrEMBL;Acc:Q17400]	0.419771	6.12873	2.80278	0.0199978	0.588784	-3.46344	0.419771	2.80278	0.0199978	0.588784	-3.46344	6.06495	5.88146	5.52304	6.19965	6.4289	6.47717	6.38139	6.07868
WBGene00018251	F40H3.3	185572		-0.288749	2.71252	-2.80221	0.0200169	0.588784	-3.25101	-0.288749	-2.80221	0.0200169	0.588784	-3.25101	2.73821	2.88365	3.05093	2.8046	2.58644	2.59064	2.44135	2.66109
WBGene00020084	R105.1	187895		0.230952	5.53438	2.80187	0.020028	0.588784	-3.44821	0.230952	2.80187	0.020028	0.588784	-3.44821	5.47084	5.38806	5.41407	5.40381	5.63882	5.53443	5.84018	5.59286
WBGene00017057	D2062.5	183955		-0.645505	0.419718	-2.80138	0.0200444	0.588784	-3.03172	-0.645505	-2.80138	0.0200444	0.588784	-3.03172	0.928623	0.315252	1.09374	0.814558	0.253798	0.470805	-0.0496105	-0.182896
WBGene00009113	maph-1.2	172918	Microtubule-Associated Protein Homolog [Source:UniProtKB/TrEMBL;Acc:A9UJN7]	0.487653	6.48727	2.80059	0.0200707	0.588784	-3.47221	0.487653	2.80059	0.0200707	0.588784	-3.47221	6.27786	6.09788	6.3025	6.29729	6.50796	6.64842	7.31161	6.45891
WBGene00009874	F49C12.4	186027		-1.09811	-2.92286	-2.79937	0.0201115	0.588784	-3.33207	-1.09811	-2.79937	0.0201115	0.588784	-3.33207	-2.45892	-1.78529	-2.16757	-2.13823	-2.81182	-3.43933	-3.28064	-2.6169
WBGene00020307	T07D3.4	173469		-0.454658	2.54125	-2.79906	0.0201217	0.588784	-3.23837	-0.454658	-2.79906	0.0201217	0.588784	-3.23837	2.81729	2.81111	2.73219	2.7618	2.37132	2.74044	1.83029	2.33024
WBGene00021714	cyh-1	190078	CYclin H [Source:UniProtKB/TrEMBL;Acc:Q9N4U0]	0.18378	4.94592	2.7984	0.0201438	0.588784	-3.42955	0.18378	2.7984	0.0201438	0.588784	-3.42955	4.8743	4.83965	4.83488	4.87318	5.00164	5.02163	5.04818	5.08597
WBGene00000608	col-19	180397	Cuticle collagen 19 [Source:UniProtKB/Swiss-Prot;Acc:P18835]	0.618468	8.96477	2.79822	0.0201498	0.588784	-3.39653	0.618468	2.79822	0.0201498	0.588784	-3.39653	8.77497	8.48235	8.52255	8.86462	9.1862	9.23451	9.92414	8.72959
WBGene00018571	F47F2.3	185941		-0.608411	0.574871	-2.7975	0.0201738	0.588784	-3.04863	-0.608411	-2.7975	0.0201738	0.588784	-3.04863	0.736388	0.889774	1.21007	0.880054	0.277571	0.660981	-0.344493	0.54523
WBGene00000752	col-179	181308	COLlagen [Source:UniProtKB/TrEMBL;Acc:O17642]	0.737085	4.87405	2.79693	0.020193	0.588784	-3.42655	0.737085	2.79693	0.020193	0.588784	-3.42655	4.62525	4.19142	4.43758	4.75595	5.10241	5.0238	6.09639	4.77316
WBGene00007928	C34C12.9	3565744		-0.367064	2.11599	-2.79668	0.0202015	0.588784	-3.20054	-0.367064	-2.79668	0.0202015	0.588784	-3.20054	2.14937	2.23228	2.51568	2.33531	1.78688	1.88939	2.22875	1.87689
WBGene00019404	K05B2.4	187017		-0.322183	1.99117	-2.79603	0.0202232	0.588784	-3.1891	-0.322183	-2.79603	0.0202232	0.588784	-3.1891	2.04255	2.21705	2.26084	2.15522	1.81151	1.79106	1.69092	2.05361
WBGene00009428	F35E12.4	NA		-0.818344	-0.394722	-2.79554	0.0202396	0.588784	-3.00801	-0.818344	-2.79554	0.0202396	0.588784	-3.00801	0.127159	-0.0520333	-0.0900884	0.389004	-0.0669971	-0.84694	-1.55193	-0.553189
WBGene00021681	Y48G1C.8	3564797		0.276823	6.73533	2.79445	0.0202761	0.58891	-3.48334	0.276823	2.79445	0.0202761	0.58891	-3.48334	6.58223	6.56124	6.60967	6.63656	6.73688	6.77954	7.1604	6.81961
WBGene00012727	Y39G8B.7	189765		0.70034	-1.40789	2.79175	0.0203672	0.589404	-3.06357	0.70034	2.79175	0.0203672	0.589404	-3.06357	-1.32354	-1.63031	-1.42688	-2.01404	-0.840567	-1.12556	-0.863981	-1.05262
WBGene00008218	nasp-2	179810	NASP (Human Nuclear Autoantigenic Sperm Protein) homolog [Source:UniProtKB/TrEMBL;Acc:O17687]	0.323568	7.09059	2.78933	0.0204492	0.589404	-3.48717	0.323568	2.78933	0.0204492	0.589404	-3.48717	6.98514	6.78584	6.94273	7.00487	7.13642	7.0669	7.57458	7.231
WBGene00011752	fbxa-2	180091	F-box A protein [Source:UniProtKB/TrEMBL;Acc:O18085]	-0.596719	-0.0242547	-2.78888	0.0204644	0.589404	-3.02579	-0.596719	-2.78888	0.0204644	0.589404	-3.02579	0.389359	0.352905	0.441106	0.0900854	-0.604995	0.160118	-0.58098	-0.0578402
WBGene00018194	F39E9.1	NA		-0.270581	3.66976	-2.78865	0.0204724	0.589404	-3.35792	-0.270581	-2.78865	0.0204724	0.589404	-3.35792	3.83702	3.85173	3.74043	3.79375	3.66922	3.39772	3.68969	3.40772
WBGene00021661	mbtr-1	171624	Malignant brain tumor repeat protein 1 [Source:UniProtKB/Swiss-Prot;Acc:A0SQM0]	0.234094	4.20411	2.78789	0.0204981	0.589404	-3.40181	0.234094	2.78789	0.0204981	0.589404	-3.40181	4.18971	4.02791	4.03143	4.10068	4.21764	4.34883	4.45244	4.28443
WBGene00017488	dct-7	184536	DAF-16/FOXO Controlled, germline Tumor affecting [Source:UniProtKB/TrEMBL;Acc:O44494]	-1.06649	-0.166985	-2.78779	0.0205015	0.589404	-3.02068	-1.06649	-2.78779	0.0205015	0.589404	-3.02068	0.203522	0.315252	1.19132	-0.0863464	-0.3289	-0.560622	-0.0496105	-1.54584
WBGene00001626	gly-1	174679	GLY-1; GLYcosylation related [Source:UniProtKB/TrEMBL;Acc:G5ECK8]	-0.682195	0.433141	-2.78728	0.020519	0.589404	-3.05263	-0.682195	-2.78728	0.020519	0.589404	-3.05263	0.666163	0.494396	0.753788	1.34186	0.205045	0.52075	-0.290968	0.0572348
WBGene00018292	F41E6.11	179245		0.442715	6.07671	2.78461	0.0206101	0.589933	-3.49166	0.442715	2.78461	0.0206101	0.589933	-3.49166	5.89882	5.80031	5.78616	5.93076	6.15823	6.26461	6.80817	5.97226
WBGene00000027	abu-4	353458	Activated in Blocked Unfolded protein response [Source:UniProtKB/TrEMBL;Acc:Q86S74]	0.352356	3.53267	2.78449	0.020614	0.589933	-3.3535	0.352356	2.78449	0.020614	0.589933	-3.3535	3.44195	3.32131	3.117	3.55646	3.89155	3.85249	3.53896	3.57397
WBGene00008199	C49C3.9	178519		-0.380563	4.06664	-2.7834	0.0206515	0.589933	-3.39724	-0.380563	-2.7834	0.0206515	0.589933	-3.39724	4.30973	4.31461	4.16475	4.26905	4.0672	3.88384	3.44744	4.09877
WBGene00000596	col-7	172494	Cuticle collagen 7 [Source:UniProtKB/Swiss-Prot;Acc:P18832]	0.865827	6.08361	2.78246	0.0206835	0.589933	-3.49365	0.865827	2.78246	0.0206835	0.589933	-3.49365	5.89018	5.41222	5.20566	6.0815	6.40852	6.41374	7.40021	5.86281
WBGene00019299	snai-1	186874	SNAIl family zinc finger 2 transcription factor homolog [Source:UniProtKB/TrEMBL;Acc:O45103]	-0.861661	-0.807577	-2.782	0.0206996	0.589933	-3.03342	-0.861661	-2.782	0.0206996	0.589933	-3.03342	-0.22654	-0.180618	-0.859469	-0.0863464	-0.480149	-1.37671	-0.944344	-1.63238
WBGene00006980	zig-3	192088	Zwei Ig domain protein zig-3 [Source:UniProtKB/Swiss-Prot;Acc:G5EEY6]	-0.592675	0.534261	-2.77954	0.0207841	0.589933	-3.072	-0.592675	-2.77954	0.0207841	0.589933	-3.072	0.534389	0.727253	1.35188	0.847678	0.180036	0.52075	0.404274	-0.0281995
WBGene00011718	T11G6.3	188430		-0.286584	3.69825	-2.77859	0.0208171	0.589933	-3.37626	-0.286584	-2.77859	0.0208171	0.589933	-3.37626	3.7779	3.9176	3.76282	3.91198	3.75216	3.51326	3.61804	3.36088
WBGene00004374	rme-2	177329	Receptor Mediated Endocytosis [Source:UniProtKB/TrEMBL;Acc:O44191]	0.391392	6.99031	2.77786	0.0208423	0.589933	-3.5075	0.391392	2.77786	0.0208423	0.589933	-3.5075	6.8064	6.7017	6.75759	6.91861	7.13194	7.08647	7.61589	6.90683
WBGene00044011	T06E4.12	179350		0.583198	6.85562	2.77615	0.0209014	0.589933	-3.5111	0.583198	2.77615	0.0209014	0.589933	-3.5111	6.54266	6.45082	6.59147	6.68145	6.96332	7.19163	7.79712	6.62988
WBGene00021519	Y41D4B.17	176964		-0.393614	2.52903	-2.77514	0.0209364	0.589933	-3.2751	-0.393614	-2.77514	0.0209364	0.589933	-3.2751	2.69918	2.83126	2.93738	2.4849	2.42019	2.59648	2.10444	2.2234
WBGene00012472	Y17G7B.21	259466		0.230927	6.12891	2.77474	0.0209505	0.589933	-3.50912	0.230927	2.77474	0.0209505	0.589933	-3.50912	6.06921	5.91252	6.06313	6.01107	6.09859	6.22279	6.39778	6.26154
WBGene00002144	inx-22	171929	Innexin [Source:UniProtKB/TrEMBL;Acc:Q9N3R5]	0.33593	4.5725	2.77465	0.0209537	0.589933	-3.44727	0.33593	2.77465	0.0209537	0.589933	-3.44727	4.36757	4.36039	4.39724	4.48967	4.7089	4.60615	5.10669	4.55919
WBGene00077437	Y59H11AR.6	NA		-0.308779	3.2963	-2.77317	0.0210051	0.589933	-3.35018	-0.308779	-2.77317	0.0210051	0.589933	-3.35018	3.42078	3.35417	3.6299	3.42548	3.2825	2.9645	3.30262	3.02853
WBGene00000702	col-128	178076	COLlagen [Source:UniProtKB/TrEMBL;Acc:Q19368]	-0.276553	3.56946	-2.7721	0.0210426	0.589933	-3.37575	-0.276553	-2.7721	0.0210426	0.589933	-3.37575	3.65183	3.81679	3.84008	3.54135	3.50524	3.30099	3.50153	3.42924
WBGene00008378	ule-3	179497	Uterine Lumin Expressed/locailized [Source:UniProtKB/TrEMBL;Acc:Q18947]	0.563972	5.60566	2.7718	0.0210531	0.589933	-3.49868	0.563972	2.7718	0.0210531	0.589933	-3.49868	5.45595	5.09914	5.03872	5.69007	5.88404	5.83265	6.38036	5.47231
WBGene00013923	ghi-1	191210	Glycoprotein Hormone (FLR-2) Interacting protein [Source:UniProtKB/TrEMBL;Acc:Q23448]	-0.351158	4.29602	-2.77105	0.0210791	0.589933	-3.43387	-0.351158	-2.77105	0.0210791	0.589933	-3.43387	4.41786	4.54046	4.53001	4.42394	4.3384	4.31207	3.75794	4.06651
WBGene00200590	T05B11.11	NA		-1.49902	-3.98232	-2.76858	0.0211658	0.589933	-3.5979	-1.49902	-2.76858	0.0211658	0.589933	-3.5979	-2.62509	-2.81536	-3.27781	-2.59167	-3.28215	-3.8831	-4.52731	-3.58641
WBGene00018730	F53A9.7	186146		-0.336197	2.08102	-2.76814	0.0211814	0.589933	-3.24147	-0.336197	-2.76814	0.0211814	0.589933	-3.24147	2.20616	2.27213	2.43031	2.12177	1.84372	1.81127	2.1822	1.86904
WBGene00004348	rgs-5	175794	Regulator of G-protein signaling rgs-5 [Source:UniProtKB/Swiss-Prot;Acc:Q10955]	-0.42825	3.45132	-2.76791	0.0211894	0.589933	-3.37145	-0.42825	-2.76791	0.0211894	0.589933	-3.37145	3.66989	3.74426	3.74365	3.55395	3.57164	3.29023	2.75303	3.31825
WBGene00019911	R06A10.4	171688		0.389228	4.21232	2.76694	0.0212236	0.589933	-3.43562	0.389228	2.76694	0.0212236	0.589933	-3.43562	3.99934	4.03662	3.91341	4.10411	4.18187	4.4634	4.81938	4.20086
WBGene00010229	F58A4.6	186485		-0.344788	2.39527	-2.76561	0.0212703	0.589933	-3.27716	-0.344788	-2.76561	0.0212703	0.589933	-3.27716	2.51667	2.54851	2.80799	2.44759	2.42552	2.19645	2.26495	2.02562
WBGene00008029	scl-7	183344	SCP-Like extracellular protein [Source:UniProtKB/TrEMBL;Acc:Q18539]	-2.25672	-4.01503	-2.7655	0.0212742	0.589933	-3.63107	-2.25672	-2.7655	0.0212742	0.589933	-3.63107	-2.81293	-2.51484	-1.54766	-3.25664	-3.591	-4.52731	-2.91407	-4.52731
WBGene00022020	hpo-39	190447		0.656183	-0.643486	2.76386	0.0213323	0.589933	-3.05065	0.656183	2.76386	0.0213323	0.589933	-3.05065	-0.743145	-1.24564	-0.783327	-0.749664	-0.225037	-0.412658	0.157097	-0.553189
WBGene00001745	gsa-1	171687	G protein, Subunit Alpha [Source:UniProtKB/TrEMBL;Acc:Q7KPV0]	0.302292	5.50385	2.76382	0.0213338	0.589933	-3.50853	0.302292	2.76382	0.0213338	0.589933	-3.50853	5.3002	5.3184	5.37825	5.41214	5.4814	5.62784	5.97465	5.54621
WBGene00219646	linc-89	NA		-0.370136	1.64982	-2.76197	0.0213992	0.589933	-3.20581	-0.370136	-2.76197	0.0213992	0.589933	-3.20581	1.80179	1.91116	1.93992	1.77099	1.78688	1.44805	1.26008	1.39826
WBGene00003783	nos-1	191735	NanOS related [Source:UniProtKB/TrEMBL;Acc:Q09597]	0.399203	3.61269	2.76173	0.0214079	0.589933	-3.39645	0.399203	2.76173	0.0214079	0.589933	-3.39645	3.27504	3.46793	3.50641	3.40059	3.6443	3.68189	4.26858	3.68774
WBGene00021884	Y54G2A.19	190280		0.478976	2.1194	2.75777	0.0215493	0.589933	-3.26228	0.478976	2.75777	0.0215493	0.589933	-3.26228	1.84216	1.8267	2.02709	1.84667	2.09852	2.29303	2.90411	2.2048
WBGene00019113	F59E11.7	179277		-0.487456	0.253927	-2.75705	0.021575	0.589933	-3.0858	-0.487456	-2.75705	0.021575	0.589933	-3.0858	0.389359	0.712845	0.342595	0.598082	-0.00832987	0.221812	0.303478	-0.21593
WBGene00015131	B0303.11	176222	Uncharacterized amino-acid permease B0303.11 [Source:UniProtKB/TrEMBL;Acc:A0A0K3AU37]	-0.394219	5.13355	-2.75641	0.0215979	0.589933	-3.50487	-0.394219	-2.75641	0.0215979	0.589933	-3.50487	5.31103	5.4327	5.15939	5.43411	5.10574	4.99538	4.49496	5.1457
WBGene00019625	K10C9.4	187260		0.897824	-1.33382	2.75629	0.0216021	0.589933	-3.09952	0.897824	2.75629	0.0216021	0.589933	-3.09952	-1.93768	-0.942249	-2.37546	-1.3565	-0.694662	-0.84694	-0.944344	-0.596034
WBGene00001980	hmr-1	173007	Cadherin-related hmr-1 [Source:UniProtKB/Swiss-Prot;Acc:Q967F4]	0.223836	7.37981	2.75561	0.0216267	0.589933	-3.53383	0.223836	2.75561	0.0216267	0.589933	-3.53383	7.20578	7.28319	7.3032	7.28182	7.37324	7.39068	7.61545	7.5874
WBGene00018380	decr-1.1	185697	DiEnoyl-CoA Reductase, mitochondria [Source:UniProtKB/TrEMBL;Acc:Q9U5B5]	0.756829	1.64784	2.75534	0.0216362	0.589933	-3.21453	0.756829	2.75534	0.0216362	0.589933	-3.21453	1.27379	1.16844	1.22858	1.40996	1.9511	1.92691	2.89836	1.45183
WBGene00012499	Y24F12A.4	NA		1.17485	-1.44491	2.7543	0.0216735	0.589933	-3.11715	1.17485	2.7543	0.0216735	0.589933	-3.11715	-2.17489	-0.942249	-2.61842	-1.79375	-1.25238	-0.725514	-0.787858	-0.150601
WBGene00002056	ifc-2	180414	Intermediate filament protein ifc-2 [Source:UniProtKB/Swiss-Prot;Acc:Q21067]	0.272591	8.49724	2.7543	0.0216736	0.589933	-3.48734	0.272591	2.7543	0.0216736	0.589933	-3.48734	8.35839	8.33286	8.29863	8.46322	8.62598	8.6491	8.8365	8.41427
WBGene00021590	Y46D2A.2	189952		-0.293625	4.52575	-2.75393	0.0216868	0.589933	-3.47688	-0.293625	-2.75393	0.0216868	0.589933	-3.47688	4.59249	4.67382	4.76211	4.66249	4.4459	4.28161	4.63464	4.16922
WBGene00001036	dnj-18	175616	DNaJ domain (Prokaryotic heat shock protein) [Source:UniProtKB/TrEMBL;Acc:Q22138]	-0.375087	3.5189	-2.75357	0.0216999	0.589933	-3.40039	-0.375087	-2.75357	0.0216999	0.589933	-3.40039	3.72922	3.71021	3.68455	3.74185	3.6002	3.43075	2.89836	3.38861
WBGene00000616	col-39	174651	Cuticle collagen 39 [Source:UniProtKB/Swiss-Prot;Acc:Q09455]	0.592863	8.78514	2.7503	0.0218181	0.592267	-3.48113	0.592863	2.7503	0.0218181	0.592267	-3.48113	8.53702	8.34137	8.41934	8.67913	8.89216	9.09549	9.74099	8.5765
WBGene00011548	T06G6.6	188198		-0.268465	5.57976	-2.74719	0.021931	0.594448	-3.53765	-0.268465	-2.74719	0.021931	0.594448	-3.53765	5.60064	5.83274	5.90239	5.52841	5.41998	5.49359	5.37646	5.49162
WBGene00021898	Y54G2A.36	3565378		-0.461921	2.47185	-2.74428	0.0220372	0.594738	-3.31705	-0.461921	-2.74428	0.0220372	0.594738	-3.31705	2.85724	2.55256	2.7126	2.77046	2.40948	2.32852	1.70416	2.50766
WBGene00022358	Y92H12A.2	171719	E3 ubiquitin-protein ligase [Source:UniProtKB/TrEMBL;Acc:Q9BKW4]	0.192909	6.2866	2.74367	0.0220599	0.594738	-3.56237	0.192909	2.74367	0.0220599	0.594738	-3.56237	6.22846	6.13008	6.16573	6.23724	6.31936	6.38916	6.48858	6.33893
WBGene00000867	cyb-2.2	171993	CYclin B [Source:UniProtKB/TrEMBL;Acc:Q9BLB5]	0.302678	5.2449	2.74351	0.0220655	0.594738	-3.53131	0.302678	2.74351	0.0220655	0.594738	-3.53131	5.07227	5.02162	5.01226	5.26513	5.39507	5.34988	5.65995	5.19288
WBGene00017792	F25E5.16	179131		-0.509073	0.592429	-2.74231	0.0221094	0.594738	-3.13123	-0.509073	-2.74231	0.0221094	0.594738	-3.13123	0.534389	0.783486	1.05278	1.18224	0.454841	0.419068	0.118057	0.443122
WBGene00019652	K11G9.1	179057	Carboxylic ester hydrolase [Source:UniProtKB/TrEMBL;Acc:Q23010]	-0.774302	-0.221232	-2.74132	0.0221458	0.594738	-3.08318	-0.774302	-2.74132	0.0221458	0.594738	-3.08318	0.367397	-0.0520333	0.562792	0.144407	-0.293441	-0.460313	-1.4312	-0.150601
WBGene00009798	F46G10.4	185877		0.240207	3.83184	2.74113	0.022153	0.594738	-3.44795	0.240207	2.74113	0.022153	0.594738	-3.44795	3.77998	3.73716	3.60178	3.73079	3.97571	3.81545	4.08592	3.95405
WBGene00019151	pck-3	177360	Phosphoenolypyruvate CarboxyKinase [Source:UniProtKB/TrEMBL;Acc:Q9TYQ8]	0.232475	5.14614	2.74068	0.0221696	0.594738	-3.53174	0.232475	2.74068	0.0221696	0.594738	-3.53174	5.05863	4.94972	5.02158	5.09196	5.26955	5.33164	5.37232	5.08428
WBGene00004000	pgp-6	181278	p-GlycoProtein related [Source:UniProtKB/TrEMBL;Acc:Q1ZXU6]	-0.432333	2.47628	-2.73742	0.0222899	0.594929	-3.32857	-0.432333	-2.73742	0.0222899	0.594929	-3.32857	2.5801	2.89326	2.63147	2.72216	2.39868	2.33551	1.79359	2.52276
WBGene00018031	F35B3.4	185255		0.483951	5.67222	2.73682	0.0223121	0.594929	-3.55755	0.483951	2.73682	0.0223121	0.594929	-3.55755	5.51708	5.29924	5.27519	5.62111	5.85964	5.73553	6.46447	5.61298
WBGene00018578	F47G3.3	185944		-0.694507	0.708125	-2.73632	0.0223308	0.594929	-3.14805	-0.694507	-2.73632	0.0223308	0.594929	-3.14805	1.22577	1.24052	0.701749	1.1692	0.754965	0.809022	-0.400081	0.400165
WBGene00007027	ssl-1	190954	Helicase ssl-1 [Source:UniProtKB/Swiss-Prot;Acc:Q9NEL2]	0.212926	6.66647	2.73602	0.0223418	0.594929	-3.57809	0.212926	2.73602	0.0223418	0.594929	-3.57809	6.47944	6.48062	6.65656	6.62586	6.6753	6.75562	6.87153	6.79054
WBGene00004701	rsp-4	173915	Probable splicing factor, arginine/serine-rich 4 [Source:UniProtKB/Swiss-Prot;Acc:Q09511]	0.358601	6.60047	2.73544	0.0223635	0.594929	-3.5787	0.358601	2.73544	0.0223635	0.594929	-3.5787	6.34998	6.36128	6.56486	6.41175	6.489	6.65717	7.12576	6.84786
WBGene00021544	Y43B11AR.3	177480		-0.310799	3.3838	-2.73388	0.0224216	0.594929	-3.42023	-0.310799	-2.73388	0.0224216	0.594929	-3.42023	3.55557	3.52677	3.47962	3.62731	3.27366	3.31167	2.91554	3.41583
WBGene00015067	B0238.1	178912	Carboxylic ester hydrolase [Source:UniProtKB/TrEMBL;Acc:O16497]	-0.404587	3.0776	-2.73312	0.0224496	0.594929	-3.39331	-0.404587	-2.73312	0.0224496	0.594929	-3.39331	3.0068	3.49344	3.2767	3.37809	3.12435	2.94634	2.55534	2.88402
WBGene00008848	inft-2	179786	INverted Formin/formin Three-related [Source:UniProtKB/TrEMBL;Acc:Q19479]	0.238009	5.36467	2.73262	0.0224682	0.594929	-3.55375	0.238009	2.73262	0.0224682	0.594929	-3.55375	5.26722	5.13942	5.19276	5.3849	5.50362	5.42065	5.63165	5.38619
WBGene00006621	try-3	183420	TRYpsin-like protease [Source:UniProtKB/TrEMBL;Acc:Q94176]	-0.43802	1.47942	-2.73258	0.0224698	0.594929	-3.23212	-0.43802	-2.73258	0.0224698	0.594929	-3.23212	1.60936	1.79969	1.823	1.65417	1.3332	1.62972	0.847774	1.2729
WBGene00011969	T23G11.4	172531		-0.232147	3.88811	-2.73028	0.0225557	0.594971	-3.46906	-0.232147	-2.73028	0.0225557	0.594971	-3.46906	4.05364	3.99852	4.03669	3.9487	3.73079	3.76712	3.66281	3.9316
WBGene00012704	mlt-3	189743		-0.318032	4.28282	-2.72911	0.0226	0.594971	-3.50038	-0.318032	-2.72911	0.0226	0.594971	-3.50038	4.41919	4.45972	4.37249	4.53993	4.24201	4.18424	3.77373	4.29033
WBGene00021871	dml-1	177071	Yeast DiM Like [Source:UniProtKB/TrEMBL;Acc:H2L0Q9]	0.547021	4.20998	2.72808	0.0226383	0.594971	-3.4971	0.547021	2.72808	0.0226383	0.594971	-3.4971	3.87449	3.88905	4.06786	3.90807	4.20685	4.21491	5.17604	4.36343
WBGene00007417	ceh-58	182371	C. Elegans Homeobox [Source:UniProtKB/TrEMBL;Acc:Q17792]	-0.278307	2.20122	-2.72657	0.0226954	0.594971	-3.31872	-0.278307	-2.72657	0.0226954	0.594971	-3.31872	2.45031	2.37179	2.36489	2.21989	2.09852	1.97249	2.03278	2.17962
WBGene00020135	aakg-4	187928	AMP-Activated protein Kinase Gamma subunit [Source:UniProtKB/TrEMBL;Acc:H2L0K0]	-0.295619	2.63856	-2.72645	0.0227	0.594971	-3.36285	-0.295619	-2.72645	0.0227	0.594971	-3.36285	2.801	2.86096	2.63147	2.88257	2.5721	2.48138	2.30025	2.63817
WBGene00020740	T23F4.2	173501		-0.330572	2.65168	-2.72584	0.0227229	0.594971	-3.36479	-0.330572	-2.72584	0.0227229	0.594971	-3.36479	2.80509	2.86096	2.92609	2.7355	2.59593	2.52486	2.16315	2.66109
WBGene00007886	ethe-1	177783	ETHE1 (Human ETHylmalonic Encephalopathy) homolog [Source:UniProtKB/TrEMBL;Acc:O17636]	-0.459274	1.17741	-2.72516	0.0227486	0.594971	-3.21172	-0.459274	-2.72516	0.0227486	0.594971	-3.21172	1.47204	1.41085	1.41788	1.45364	1.25153	1.11569	0.436366	1.02685
WBGene00220057	T04C9.13	NA		-1.75029	-4.38852	-2.72509	0.0227513	0.594971	-3.70898	-1.75029	-2.72509	0.0227513	0.594971	-3.70898	-2.81293	-3.1954	-2.91077	-3.25664	-3.591	-3.43933	-4.52731	-4.52731
WBGene00011473	T05C12.11	3565117		-0.364454	0.680773	-2.72474	0.0227645	0.594971	-3.16568	-0.364454	-2.72474	0.0227645	0.594971	-3.16568	0.89831	0.863927	0.828489	0.987971	0.685582	0.470805	0.337865	0.603197
WBGene00022215	Y73B3A.13	190631		-0.67612	-0.658795	-2.72266	0.0228432	0.595439	-3.10479	-0.67612	-2.72266	0.0228432	0.595439	-3.10479	-0.161236	-0.58106	0.0413483	-0.217223	-0.604995	-0.725514	-1.4312	-0.994145
WBGene00011052	arrd-11	187635	ARRestin Domain protein [Source:UniProtKB/TrEMBL;Acc:O17981]	-0.61814	0.0343891	-2.72127	0.022896	0.595439	-3.12255	-0.61814	-2.72127	0.022896	0.595439	-3.12255	0.10078	0.902526	0.161804	0.29608	-0.3289	-0.195476	-0.239358	-0.0578402
WBGene00007247	C01G12.7	182089		0.758673	-1.1416	2.72073	0.0229168	0.595439	-3.12487	0.758673	2.72073	0.0229168	0.595439	-3.12487	-1.47402	-1.08599	-1.82457	-1.28297	-1.12226	-0.509596	-0.646698	-0.356195
WBGene00004372	rig-5	172791	NeuRonal IGCAM [Source:UniProtKB/TrEMBL;Acc:H2FLI8]	0.738775	-0.598473	2.71966	0.0229576	0.595439	-3.10798	0.738775	2.71966	0.0229576	0.595439	-3.10798	-0.404035	-0.853811	-0.859469	-1.3565	-0.159729	0.221812	-0.646698	-0.150601
WBGene00008288	C54C6.6	353416	Cilia- and flagella-associated protein 20 [Source:UniProtKB/Swiss-Prot;Acc:Q86D25]	-0.269689	2.61803	-2.71451	0.0231548	0.595439	-3.37964	-0.269689	-2.71451	0.0231548	0.595439	-3.37964	2.72099	2.79752	2.77689	2.7618	2.55761	2.45593	2.30025	2.63354
WBGene00019811	egg-2	187510	LDL receptor repeat-containing protein egg-2 [Source:UniProtKB/Swiss-Prot;Acc:Q21629]	0.28989	4.67735	2.71434	0.0231614	0.595439	-3.55047	0.28989	2.71434	0.0231614	0.595439	-3.55047	4.64478	4.44563	4.36833	4.67292	4.73059	4.67394	4.89494	5.00227
WBGene00020424	T10H9.1	188401		0.760587	-0.619897	2.7119	0.0232553	0.595439	-3.11818	0.760587	2.7119	0.0232553	0.595439	-3.11818	-1.12369	-0.770482	-1.54766	-0.251885	-0.225037	-0.321826	-0.290968	0.163805
WBGene00000566	cnt-2	176490	Arf-GAP with ANK repeat and PH domain-containing protein cnt-2 [Source:UniProtKB/Swiss-Prot;Acc:Q9XX14]	0.198268	6.05926	2.71173	0.0232621	0.595439	-3.60938	0.198268	2.71173	0.0232621	0.595439	-3.60938	5.92818	5.96057	6.00258	5.95186	6.04159	6.11565	6.24535	6.23391
WBGene00001764	gst-16	175009	Glutathione S-Transferase [Source:UniProtKB/TrEMBL;Acc:Q93698]	0.32839	1.97093	2.71116	0.0232839	0.595439	-3.31956	0.32839	2.71116	0.0232839	0.595439	-3.31956	1.87366	1.7582	1.89428	1.74486	2.18276	2.13364	2.36003	1.91553
WBGene00219642	anr-52	NA		-2.08196	-4.67876	-2.71055	0.0233077	0.595439	-3.75415	-2.08196	-2.71055	0.0233077	0.595439	-3.75415	-2.81293	-3.1954	-2.91077	-3.56989	-4.52731	-4.52731	-2.91407	-4.52731
WBGene00000133	amt-1	180729	Putative ammonium transporter 1 [Source:UniProtKB/Swiss-Prot;Acc:P54145]	0.528829	0.236562	2.70968	0.0233415	0.595439	-3.15297	0.528829	2.70968	0.0233415	0.595439	-3.15297	-0.193518	0.371369	-0.0449325	-0.0554017	0.868893	0.495993	0.303478	0.46413
WBGene00004168	pqn-88	171728	Prion-like-(Q/N-rich)-domain-bearing protein [Source:UniProtKB/TrEMBL;Acc:Q95XP2]	-0.567326	-0.201953	-2.70958	0.0233453	0.595439	-3.12839	-0.567326	-2.70958	0.0233453	0.595439	-3.12839	0.276044	-0.0520333	0.0826278	0.144407	-0.741677	-0.613519	0.0779313	-0.356195
WBGene00015145	arle-14	175790	Adp (ADP) Ribosylation factor Like gtpase (GTPase) 14 Effector protein homolog [Source:UniProtKB/TrEMBL;Acc:Q17483]	0.248422	3.73411	2.70892	0.0233708	0.595439	-3.49115	0.248422	2.70892	0.0233708	0.595439	-3.49115	3.622	3.55531	3.6299	3.63918	3.78777	3.7953	4.07831	3.79319
WBGene00007564	mrps-22	174632	Mitochondrial Ribosomal Protein, Small [Source:UniProtKB/TrEMBL;Acc:Q9U3Q0]	-0.191648	6.05361	-2.70872	0.0233788	0.595439	-3.61369	-0.191648	-2.70872	0.0233788	0.595439	-3.61369	6.18674	6.10858	6.15851	6.14949	6.01709	5.92654	5.84989	6.03766
WBGene00006038	ssp-9	177264	Sperm-specific class P protein 9/11 [Source:UniProtKB/Swiss-Prot;Acc:Q23058]	1.14125	-1.80147	2.70771	0.0234178	0.595439	-3.21062	1.14125	2.70771	0.0234178	0.595439	-3.21062	-1.83226	-2.51484	-1.82457	-2.42418	-1.39542	-0.560622	-0.646698	-1.82281
WBGene00012912	Y46G5A.22	174917		0.30359	4.26769	2.70765	0.0234203	0.595439	-3.53478	0.30359	2.70765	0.0234203	0.595439	-3.53478	4.12737	4.02646	4.19565	4.11605	4.27928	4.40143	4.73481	4.28
WBGene00010879	M05D6.6	187453		-0.20641	6.10841	-2.70705	0.0234438	0.595439	-3.6176	-0.20641	-2.70705	0.0234438	0.595439	-3.6176	6.21161	6.23684	6.29429	6.10566	6.0307	5.9966	6.10141	5.89556
WBGene00003604	nhr-5	191717	Nuclear hormone receptor family member nhr-5 [Source:UniProtKB/Swiss-Prot;Acc:Q9NA51]	-0.499581	3.98407	-2.70646	0.0234665	0.595439	-3.51314	-0.499581	-2.70646	0.0234665	0.595439	-3.51314	4.11918	4.45323	3.95846	4.42805	3.90878	3.78	3.20819	4.04052
WBGene00020014	R11G11.6	187825		-0.396191	2.27355	-2.70491	0.0235272	0.595439	-3.35894	-0.396191	-2.70491	0.0235272	0.595439	-3.35894	2.66808	2.49056	2.65219	2.12852	2.23226	1.89886	2.11439	2.08107
WBGene00015457	C04G6.7	173878		0.316013	3.59011	2.70439	0.0235475	0.595439	-3.48598	0.316013	2.70439	0.0235475	0.595439	-3.48598	3.55071	3.4288	3.40835	3.34078	3.79191	3.65977	4.03443	3.53727
WBGene00011475	T05D4.2	188126		-1.20291	-3.12055	-2.70335	0.0235884	0.595439	-3.45159	-1.20291	-2.70335	0.0235884	0.595439	-3.45159	-2.17489	-1.78529	-2.37546	-2.78118	-3.591	-3.10044	-3.28064	-2.80515
WBGene00003694	nhr-104	177248	Nuclear Hormone Receptor family; Nuclear receptor NHR-104 [Source:UniProtKB/TrEMBL;Acc:Q86PJ5]	-0.348779	2.89873	-2.70283	0.0236087	0.595439	-3.42462	-0.348779	-2.70283	0.0236087	0.595439	-3.42462	3.16794	3.00095	3.117	3.06262	2.80257	2.76136	2.36003	2.96731
WBGene00014189	nhr-245	191496	Nuclear Hormone Receptor family [Source:UniProtKB/TrEMBL;Acc:G5EGP2]	-1.93266	-1.54131	-2.70051	0.0236998	0.595439	-3.21184	-1.93266	-2.70051	0.0236998	0.595439	-3.21184	-1.2538	-0.511746	-0.513532	0.454969	-1.47263	-3.8831	-2.37925	-1.11357
WBGene00004243	puf-7	177332	Pumilio domain-containing protein 7 [Source:UniProtKB/Swiss-Prot;Acc:O44169]	0.482154	4.6907	2.7005	0.0237004	0.595439	-3.57292	0.482154	2.7005	0.0237004	0.595439	-3.57292	4.43643	4.29055	4.55589	4.51309	4.83941	4.81823	5.50591	4.58099
WBGene00001095	dars-2	3565124	Aspartyl(D) Amino-acyl tRNA Synthetase [Source:UniProtKB/TrEMBL;Acc:P90831]	-0.383575	4.1161	-2.69977	0.0237289	0.595439	-3.53475	-0.383575	-2.69977	0.0237289	0.595439	-3.53475	4.40982	4.34762	4.2305	4.27363	4.06379	4.04825	3.45137	4.12539
WBGene00019582	K09F5.1	187227		-1.60518	-4.82095	-2.69956	0.0237374	0.595439	-3.78427	-1.60518	-2.69956	0.0237374	0.595439	-3.78427	-3.28307	-3.71282	-3.27781	-3.25664	-4.52731	-3.8831	-4.52731	-3.98148
WBGene00011424	dhs-31	188051	DeHydrogenases, Short chain [Source:UniProtKB/TrEMBL;Acc:D3KFT5]	-1.29615	-1.46227	-2.69933	0.0237463	0.595439	-3.1884	-1.29615	-2.69933	0.0237463	0.595439	-3.1884	-0.696134	-1.03647	-0.0449325	-0.96281	-0.946738	-1.37671	-2.62202	-2.80515
WBGene00007330	C05C10.3	174548	Probable succinyl-CoA:3-ketoacid coenzyme A transferase, mitochondrial [Source:UniProtKB/Swiss-Prot;Acc:Q09450]	-0.388128	7.81268	-2.69913	0.0237541	0.595439	-3.60709	-0.388128	-2.69913	0.0237541	0.595439	-3.60709	7.9886	8.05641	7.91952	8.05556	7.74993	7.72819	7.1637	7.8412
WBGene00011227	nlp-67	187790	Neuropeptide-Like Protein [Source:UniProtKB/TrEMBL;Acc:O62346]	0.461165	3.30182	2.69911	0.0237553	0.595439	-3.46845	0.461165	2.69911	0.0237553	0.595439	-3.46845	3.24825	3.06757	2.89166	3.06262	3.67147	3.51634	3.91139	3.08387
WBGene00017772	clec-1	178958	C-type LECtin [Source:UniProtKB/TrEMBL;Acc:Q22966]	-0.2192	7.14791	-2.69898	0.0237602	0.595439	-3.63144	-0.2192	-2.69898	0.0237602	0.595439	-3.63144	7.21407	7.26833	7.347	7.19983	7.09646	7.13036	6.86896	7.06087
WBGene00206475	F27D9.12	13221552		-1.15696	-3.47397	-2.69683	0.0238451	0.596749	-3.528	-1.15696	-2.69683	0.0238451	0.596749	-3.528	-2.30992	-2.81536	-2.91077	-2.27414	-3.591	-3.10044	-3.77331	-3.2766
WBGene00003245	mig-13	180755	Abnormal cell migration protein 13 [Source:UniProtKB/Swiss-Prot;Acc:G5EF33]	0.254423	3.02604	2.69332	0.0239846	0.599419	-3.45292	0.254423	2.69332	0.0239846	0.599419	-3.45292	2.85724	2.97402	2.85639	2.91418	3.11448	3.20497	3.3113	3.02146
WBGene00003789	npp-3	174823	Nuclear Pore complex Protein [Source:UniProtKB/TrEMBL;Acc:Q21436]	0.182994	6.90205	2.69243	0.0240203	0.59949	-3.64725	0.182994	2.69243	0.0240203	0.59949	-3.64725	6.80844	6.77396	6.76909	6.89182	6.95758	6.94558	7.00189	7.07117
WBGene00021529	Y41G9A.5	189838		-0.629421	2.66838	-2.69031	0.0241051	0.600785	-3.41937	-0.629421	-2.69031	0.0241051	0.600785	-3.41937	2.98533	3.11765	3.07158	2.85025	2.49308	2.55513	1.50672	2.8284
WBGene00009470	F36D3.4	180107	Major sperm protein [Source:UniProtKB/TrEMBL;Acc:O45462]	0.214708	5.30239	2.68798	0.0241986	0.602231	-3.6232	0.214708	2.68798	0.0241986	0.602231	-3.6232	5.14346	5.09844	5.2685	5.27658	5.39913	5.50527	5.43819	5.29899
WBGene00022758	ZK488.6	191331		-1.26998	-0.641792	-2.68723	0.024229	0.602231	-3.15165	-1.26998	-2.68723	0.024229	0.602231	-3.15165	-0.696134	0.0199531	0.0826278	0.863957	-1.39542	-0.278468	-2.17151	-0.883855
WBGene00019594	K09H9.1	187238		-1.40826	-3.64633	-2.6835	0.0243795	0.604017	-3.57934	-1.40826	-2.6835	0.0243795	0.604017	-3.57934	-2.62509	-2.9929	-1.9859	-2.78118	-3.98449	-3.8831	-2.91407	-3.58641
WBGene00018448	F45D11.1	NA		-0.543839	4.6965	-2.68328	0.0243887	0.604017	-3.599	-0.543839	-2.68328	0.0243887	0.604017	-3.599	4.9812	5.12317	4.83034	4.97224	4.64294	4.48086	3.72908	4.82686
WBGene00019029	F58B6.1	186497		0.72771	-0.259302	2.68294	0.0244021	0.604017	-3.16295	0.72771	2.68294	0.0244021	0.604017	-3.16295	-0.650607	-0.942249	-0.395463	-0.217223	0.180036	-0.116999	0.749017	-0.21593
WBGene00020803	T25E4.1	173943		0.393252	6.16872	2.68179	0.0244489	0.604017	-3.65989	0.393252	2.68179	0.0244489	0.604017	-3.65989	5.96475	5.93791	5.97132	6.01153	6.28752	6.35041	6.81467	6.01693
WBGene00000712	col-139	178857	COLlagen [Source:UniProtKB/TrEMBL;Acc:Q20282]	0.602601	9.61971	2.68092	0.0244846	0.604017	-3.55704	0.602601	2.68092	0.0244846	0.604017	-3.55704	9.41163	9.15971	9.18443	9.54144	9.7689	9.94703	10.5761	9.36895
WBGene00011266	R13H4.8	3565494		0.354212	3.55122	2.68055	0.0244993	0.604017	-3.52037	0.354212	2.68055	0.0244993	0.604017	-3.52037	3.47056	3.28525	3.37551	3.36099	3.57164	3.76971	4.09851	3.50975
WBGene00077546	C01A2.9	6418610		1.76099	-3.72063	2.67724	0.0246348	0.604882	-3.60083	1.76099	2.67724	0.0246348	0.604882	-3.60083	-3.59175	-3.1954	-3.27781	-4.52731	-2.62393	-2.06709	-2.37925	-3.0217
WBGene00000465	cpg-1	175586	Chondroitin proteoglycan 1 [Source:UniProtKB/Swiss-Prot;Acc:Q17802]	0.478448	7.75909	2.67663	0.0246597	0.604882	-3.64576	0.478448	2.67663	0.0246597	0.604882	-3.64576	7.50273	7.39443	7.57157	7.62629	7.90225	7.9153	8.56197	7.59991
WBGene00005653	srr-2	188953	Serpentine Receptor, class R [Source:UniProtKB/TrEMBL;Acc:O18140]	-0.542033	0.823756	-2.6761	0.0246813	0.604882	-3.24865	-0.542033	-2.6761	0.0246813	0.604882	-3.24865	0.958311	1.35628	1.01063	1.18224	0.974478	0.221812	0.268251	0.83052
WBGene00000638	col-62	172495	COLlagen [Source:UniProtKB/TrEMBL;Acc:Q93207]	0.729397	6.36864	2.67496	0.0247282	0.604882	-3.67293	0.729397	2.67496	0.0247282	0.604882	-3.67293	6.10615	5.80201	5.76095	6.34337	6.64306	6.68345	7.53622	6.07868
WBGene00235342	Y69A2AR.50	24105198		-1.30411	-2.87468	-2.67487	0.024732	0.604882	-3.42828	-1.30411	-2.67487	0.024732	0.604882	-3.42828	-1.2538	-2.26626	-2.61842	-2.01404	-3.02791	-2.59586	-2.91407	-3.58641
WBGene00045190	R01H2.8	4927043		-1.96083	-4.88162	-2.67484	0.024733	0.604882	-3.79182	-1.96083	-2.67484	0.024733	0.604882	-3.79182	-3.98499	-2.65729	-3.27781	-3.25664	-4.52731	-4.52731	-4.52731	-3.58641
WBGene00022257	puf-11	177406	PUF (Pumilio/FBF) domain-containing [Source:UniProtKB/TrEMBL;Acc:Q8IU00]	0.504246	5.89887	2.67312	0.0248041	0.60581	-3.66711	0.504246	2.67312	0.0248041	0.60581	-3.66711	5.60064	5.55989	5.64259	5.77807	6.0307	6.10187	6.75707	5.72655
WBGene00015629	C09B9.4	177271		0.22832	4.67014	2.66984	0.0249396	0.608307	-3.62155	0.22832	2.66984	0.0249396	0.608307	-3.62155	4.49585	4.46832	4.67031	4.59826	4.7078	4.81698	4.92069	4.69756
WBGene00010043	F54C9.7	186225		-0.54315	-0.622457	-2.66805	0.0250141	0.608765	-3.17533	-0.54315	-2.66805	0.0250141	0.608765	-3.17533	-0.366746	-0.413646	-0.0449325	-0.323813	-0.694662	-1.0507	-0.518126	-0.994145
WBGene00006319	sup-10	181784	Putative potassium channel regulatory protein sup-10 [Source:UniProtKB/Swiss-Prot;Acc:Q17374]	-0.324384	1.55325	-2.6672	0.0250495	0.608765	-3.34039	-0.324384	-2.6672	0.0250495	0.608765	-3.34039	1.79357	1.59495	1.87091	1.70023	1.52416	1.26968	1.29551	1.50348
WBGene00023415	F16C3.3	3565329		-0.362566	1.76015	-2.66524	0.0251312	0.608765	-3.36562	-0.362566	-2.66524	0.0251312	0.608765	-3.36562	1.80179	1.88569	2.17756	1.99447	1.573	1.77056	1.3129	1.67546
WBGene00015627	C09B9.2	182442		0.211605	4.98836	2.66471	0.0251533	0.608765	-3.64677	0.211605	2.66471	0.0251533	0.608765	-3.64677	4.95291	4.7899	4.85289	4.93997	4.98549	5.20274	5.07773	5.11698
WBGene00010128	F55G11.8	186340		-0.206586	5.00642	-2.66466	0.0251555	0.608765	-3.64729	-0.206586	-2.66466	0.0251555	0.608765	-3.64729	5.10333	5.08871	5.19394	5.05876	4.97463	4.85763	4.99395	4.79197
WBGene00006853	unc-130	174721		-0.378177	1.43924	-2.66459	0.0251583	0.608765	-3.33173	-0.378177	-2.66459	0.0251583	0.608765	-3.33173	1.70002	1.71548	1.76078	1.38761	1.3332	1.09934	1.50672	1.14864
WBGene00018386	F43C11.9	173592		-0.344119	1.33674	-2.66101	0.0253085	0.609756	-3.32642	-0.344119	-2.66101	0.0253085	0.609756	-3.32642	1.37632	1.72269	1.49635	1.475	1.13924	1.2986	1.27791	1.05482
WBGene00000123	ama-1	177190	DNA-directed RNA polymerase II subunit RPB1 [Source:UniProtKB/Swiss-Prot;Acc:P16356]	0.33544	7.5711	2.65995	0.0253531	0.609756	-3.68087	0.33544	2.65995	0.0253531	0.609756	-3.68087	7.34504	7.28973	7.51332	7.47271	7.56187	7.6761	8.10852	7.60347
WBGene00008632	fbxa-88	184273	F-box A protein [Source:UniProtKB/TrEMBL;Acc:O45335]	-0.644952	-1.57859	-2.65914	0.0253874	0.609756	-3.23457	-0.644952	-2.65914	0.0253874	0.609756	-3.23457	-1.06279	-0.942249	-1.31543	-1.28297	-1.55421	-1.68099	-1.98995	-1.72446
WBGene00010813	pitp-1	175459	PhosphatidylInositol Transfer Protein family [Source:UniProtKB/TrEMBL;Acc:G5EED9]	0.23498	4.63216	2.65721	0.025469	0.609756	-3.63956	0.23498	2.65721	0.025469	0.609756	-3.63956	4.5626	4.61596	4.29558	4.58113	4.73703	4.81197	4.70219	4.76577
WBGene00004241	puf-5	174373	Pumilio domain-containing protein 5 [Source:UniProtKB/Swiss-Prot;Acc:Q20757]	0.508904	5.84731	2.65643	0.0255019	0.609756	-3.69253	0.508904	2.65643	0.0255019	0.609756	-3.69253	5.60475	5.42664	5.57549	5.75915	5.99798	6.06868	6.6921	5.6604
WBGene00020286	gtsf-1	178471	GameTocyte Specific Factor 1 related [Source:UniProtKB/TrEMBL;Acc:A0A0K3AV29]	0.340051	3.92909	2.65642	0.0255024	0.609756	-3.59079	0.340051	2.65642	0.0255024	0.609756	-3.59079	3.79445	3.71021	3.86099	3.67191	3.89732	4.01813	4.48157	4.02293
WBGene00003228	mex-1	174836	Muscle EXcess [Source:UniProtKB/TrEMBL;Acc:G2HJZ1]	0.431056	5.65061	2.6552	0.0255541	0.609756	-3.68854	0.431056	2.6552	0.0255541	0.609756	-3.68854	5.43367	5.37668	5.40799	5.51494	5.71751	5.8529	6.3855	5.52325
WBGene00007645	C17E4.6	172769		0.208574	5.92621	2.65496	0.0255643	0.609756	-3.69754	0.208574	2.65496	0.0255643	0.609756	-3.69754	5.78331	5.77799	5.79162	5.93607	5.93818	5.96595	6.15301	6.06971
WBGene00016099	C25E10.10	182894		-0.286283	2.72608	-2.65482	0.0255704	0.609756	-3.48384	-0.286283	-2.65482	0.0255704	0.609756	-3.48384	2.96354	2.94657	2.78316	2.80037	2.76523	2.64232	2.55534	2.40819
WBGene00022822	ZK813.3	180634		0.791694	1.83686	2.65456	0.0255814	0.609756	-3.38881	0.791694	2.65456	0.0255814	0.609756	-3.38881	1.5521	0.988766	1.17232	2.05952	2.1118	2.47506	2.80926	1.63898
WBGene00012188	W01G7.4	175057		0.514042	4.65957	2.65441	0.0255879	0.609756	-3.64491	0.514042	2.65441	0.0255879	0.609756	-3.64491	4.26885	4.41035	4.53187	4.39062	4.71108	4.91245	5.53954	4.5271
WBGene00009144	del-3	184955	DEgenerin Like [Source:UniProtKB/TrEMBL;Acc:Q93597]	-0.581627	0.270215	-2.65413	0.0255998	0.609756	-3.23185	-0.581627	-2.65413	0.0255998	0.609756	-3.23185	0.648059	0.560257	0.533319	0.710377	0.323972	0.251697	-0.715552	0.163805
WBGene00022129	lron-11	171837	ELRR (Extracellular Leucine-Rich Repeat) ONly [Source:UniProtKB/TrEMBL;Acc:A0A078BS18]	0.296552	3.61813	2.64992	0.0257794	0.611196	-3.57498	0.296552	2.64992	0.0257794	0.611196	-3.57498	3.51369	3.50812	3.53271	3.32616	3.66247	3.79276	4.03705	3.60267
WBGene00009081	F23B12.4	179944		0.24112	5.29918	2.64826	0.0258507	0.611196	-3.68694	0.24112	2.64826	0.0258507	0.611196	-3.68694	5.15392	5.16213	5.15335	5.2443	5.42398	5.36449	5.64028	5.26048
WBGene00016268	C30G4.2	181744		-1.65159	-3.78208	-2.64792	0.0258657	0.611196	-3.64034	-1.65159	-2.64792	0.0258657	0.611196	-3.64034	-3.28307	-2.38521	-2.16757	-2.42418	-3.02791	-3.8831	-4.52731	-3.58641
WBGene00022763	ZK546.7	NA		0.378155	4.04631	2.64759	0.0258799	0.611196	-3.61407	0.378155	2.64759	0.0258799	0.611196	-3.61407	3.88225	3.88745	3.87281	3.77666	4.11087	4.09845	4.70877	4.05617
WBGene00002207	sid-3	181756	Tyrosine-protein kinase sid-3 [Source:UniProtKB/Swiss-Prot;Acc:Q10925]	0.220003	5.60608	2.64499	0.0259919	0.611196	-3.70374	0.220003	2.64499	0.0259919	0.611196	-3.70374	5.45205	5.46691	5.52398	5.54238	5.67954	5.68987	5.90755	5.59405
WBGene00005833	srw-86	180271	Serpentine Receptor, class W [Source:UniProtKB/TrEMBL;Acc:O62076]	-0.6004	-1.20997	-2.6432	0.0260694	0.611196	-3.22295	-0.6004	-2.6432	0.0260694	0.611196	-3.22295	-0.743145	-0.897352	-0.642132	-1.02141	-1.64068	-1.37671	-1.11989	-1.38692
WBGene00017261	acl-6	178928	Probable glycerol-3-phosphate acyltransferase, mitochondrial [Source:UniProtKB/Swiss-Prot;Acc:Q22949]	0.185037	5.89252	2.64224	0.026111	0.611196	-3.71709	0.185037	2.64224	0.026111	0.611196	-3.71709	5.79775	5.7767	5.74818	5.87914	5.94144	6.08381	5.97397	5.94543
WBGene00017151	EGAP9.3	179048		-0.502584	1.57965	-2.64172	0.0261335	0.611196	-3.38057	-0.502584	-2.64172	0.0261335	0.611196	-3.38057	2.02161	1.91116	1.6689	1.7796	1.62952	1.73926	0.917645	1.09578
WBGene00016721	C46G7.1	177368		0.439724	5.95838	2.63957	0.0262273	0.611196	-3.72291	0.439724	2.63957	0.0262273	0.611196	-3.72291	5.67405	5.7323	5.92881	5.61932	5.83732	6.01795	6.68126	6.18215
WBGene00021042	btb-5	189221	BTB (Broad/complex/Tramtrack/Bric a brac) domain protein [Source:UniProtKB/TrEMBL;Acc:O44905]	-1.43084	-2.77264	-2.63841	0.0262781	0.611196	-3.44598	-1.43084	-2.63841	0.0262781	0.611196	-3.44598	-1.93768	-2.15639	-1.42688	-1.89969	-2.45771	-2.22276	-3.28064	-3.98148
WBGene00004906	snf-7	176723	Transporter [Source:UniProtKB/TrEMBL;Acc:G5EE39]	0.217668	3.42521	2.63799	0.0262962	0.611196	-3.5769	0.217668	2.63799	0.0262962	0.611196	-3.5769	3.34414	3.27793	3.36718	3.29348	3.52275	3.61448	3.58978	3.42657
WBGene00044298	T23B7.2	3565665		0.281707	2.28719	2.63777	0.026306	0.611196	-3.46692	0.281707	2.63777	0.026306	0.611196	-3.46692	2.00036	2.15978	2.32244	2.16839	2.55274	2.32852	2.40127	2.44035
WBGene00010174	F56H9.2	179730		0.421529	5.86136	2.63763	0.026312	0.611196	-3.72341	0.421529	2.63763	0.026312	0.611196	-3.72341	5.72297	5.51856	5.87402	5.48894	5.91989	5.96988	6.55083	5.85239
WBGene00019388	K04F1.9	186995		-0.704417	-1.03902	-2.6363	0.0263705	0.611196	-3.22358	-0.704417	-2.6363	0.0263705	0.611196	-3.22358	-0.948189	-0.235442	-0.339865	-0.906499	-1.18585	-1.47118	-1.21639	-1.24378
WBGene00008988	F20G2.5	184745		-0.36781	1.57918	-2.63462	0.0264443	0.611196	-3.39245	-0.36781	-2.63462	0.0264443	0.611196	-3.39245	1.71749	1.69363	1.84715	1.895	1.70158	1.22518	1.20526	1.47271
WBGene00019025	srb-16	186489	Serpentine Receptor, class B (Beta) [Source:UniProtKB/TrEMBL;Acc:Q20961]	-0.724521	-0.446786	-2.63429	0.0264586	0.611196	-3.22173	-0.724521	-2.63429	0.0264586	0.611196	-3.22173	0.178514	-0.0768497	-0.0449325	-0.183374	-0.0373653	-0.78495	-0.787858	-1.31357
WBGene00255457	F23C8.14	24104474		-0.750436	-2.27024	-2.63349	0.0264939	0.611196	-3.35231	-0.750436	-2.63349	0.0264939	0.611196	-3.35231	-1.55559	-1.78529	-1.67948	-1.89969	-2.30868	-2.22276	-2.37925	-2.6169
WBGene00007460	C08F11.13	178327		-0.30635	5.53444	-2.63226	0.0265483	0.611196	-3.72115	-0.30635	-2.63226	0.0265483	0.611196	-3.72115	5.57392	5.84228	5.58271	5.75752	5.64911	5.41818	5.1557	5.3041
WBGene00020560	T19C3.2	175215		-0.228054	6.9232	-2.63056	0.0266233	0.611196	-3.74591	-0.228054	-2.63056	0.0266233	0.611196	-3.74591	7.03192	7.06818	7.19707	6.85233	6.87745	6.73461	6.84338	6.78376
WBGene00008319	C54G10.1	183818		-0.874027	-0.847822	-2.6298	0.026657	0.611196	-3.22672	-0.874027	-2.6298	0.026657	0.611196	-3.22672	-0.842027	-0.1021	-0.0011472	-0.399515	-1.25238	-1.92659	-0.863981	-0.685742
WBGene00018946	F56C3.9	186367		-0.294114	3.46042	-2.62929	0.0266797	0.611196	-3.59296	-0.294114	-2.62929	0.0266797	0.611196	-3.59296	3.57486	3.77579	3.54753	3.54135	3.52523	3.1021	3.37891	3.27134
WBGene00014074	ZK757.2	191421		-0.326731	1.56578	-2.62871	0.0267051	0.611196	-3.40054	-0.326731	-2.62871	0.0267051	0.611196	-3.40054	1.64631	1.69363	1.68239	1.93407	1.22732	1.47364	1.52175	1.47271
WBGene00014406	F57F5.t1	NA		1.68896	-3.5495	2.6267	0.0267949	0.611196	-3.59973	1.68896	2.6267	0.0267949	0.611196	-3.59973	-3.02893	-3.71282	-4.52731	-2.99941	-2.05011	-2.39728	-3.28064	-1.92836
WBGene00007077	AC8.5	NA		-1.94304	-4.86774	-2.62496	0.0268723	0.611196	-3.81579	-1.94304	-2.62496	0.0268723	0.611196	-3.81579	-3.02893	-3.1954	-2.91077	-3.9706	-4.52731	-3.43933	-4.52731	-4.52731
WBGene00014092	ZK822.5	178127		-0.279569	4.45152	-2.62482	0.0268788	0.611196	-3.67903	-0.279569	-2.62482	0.0268788	0.611196	-3.67903	4.52714	4.62945	4.59564	4.63667	4.47575	4.21491	4.06297	4.48661
WBGene00016845	C50F7.5	177554		-0.470597	1.58336	-2.62429	0.0269023	0.611196	-3.40794	-0.470597	-2.62429	0.0269023	0.611196	-3.40794	1.5226	1.95466	1.96221	1.87103	1.58258	1.21004	1.67756	1.01266
WBGene00013474	Y69E1A.2	177992		0.181206	7.2679	2.62377	0.0269259	0.611196	-3.75017	0.181206	2.62377	0.0269259	0.611196	-3.75017	7.18258	7.11482	7.17308	7.24034	7.38662	7.38563	7.4025	7.26001
WBGene00008180	C48D5.3	3564935		-0.393839	1.36023	-2.62371	0.0269285	0.611196	-3.38455	-0.393839	-2.62371	0.0269285	0.611196	-3.38455	1.49248	1.64893	1.823	1.36492	1.25153	0.906175	1.18651	1.35393
WBGene00018763	F53F10.1	171959		-0.294188	3.26868	-2.62284	0.0269675	0.611196	-3.58572	-0.294188	-2.62284	0.0269675	0.611196	-3.58572	3.30423	3.46148	3.44046	3.48721	3.13415	3.33629	2.85153	3.1727
WBGene00009666	slc-25A42	172656	SLC (SoLute Carrier) homolog [Source:UniProtKB/TrEMBL;Acc:Q93717]	-0.199395	5.70361	-2.62279	0.0269697	0.611196	-3.74234	-0.199395	-2.62279	0.0269697	0.611196	-3.74234	5.74869	5.84394	5.84057	5.7877	5.7077	5.5947	5.46372	5.64898
WBGene00219915	F26A10.28	NA		-0.496396	1.07599	-2.62196	0.0270067	0.611196	-3.35493	-0.496396	-2.62196	0.0270067	0.611196	-3.35493	1.20115	1.26047	1.59949	1.38761	1.35571	0.683083	0.586918	0.71258
WBGene00007739	C26C6.4	182933		-0.847145	-2.13583	-2.62128	0.0270376	0.611196	-3.34524	-0.847145	-2.62128	0.0270376	0.611196	-3.34524	-1.93768	-1.30305	-1.67948	-1.43398	-2.62393	-2.06709	-1.98995	-2.4504
WBGene00004013	pha-4	180357	Defective pharyngeal development protein 4 [Source:UniProtKB/Swiss-Prot;Acc:Q17381]	-0.188409	4.42484	-2.62077	0.0270606	0.611196	-3.68418	-0.188409	-2.62077	0.0270606	0.611196	-3.68418	4.45997	4.51578	4.59028	4.52209	4.34966	4.25972	4.36344	4.35502
WBGene00021740	Y50D4B.1	190093		0.407686	2.86264	2.62065	0.0270659	0.611196	-3.55136	0.407686	2.62065	0.0270659	0.611196	-3.55136	2.63169	2.68023	2.6175	2.70419	3.14388	3.00893	3.4786	2.68813
WBGene00015052	clec-52	181855	C-type LECtin [Source:UniProtKB/TrEMBL;Acc:Q17452]	-0.319689	4.84418	-2.62063	0.0270668	0.611196	-3.70921	-0.319689	-2.62063	0.0270668	0.611196	-3.70921	5.04917	5.00102	4.9948	4.96282	4.7187	4.64186	5.01669	4.38149
WBGene00015839	math-10	182669	MATH (Meprin-associated Traf homology) domain containing [Source:UniProtKB/TrEMBL;Acc:O16553]	-1.28073	-1.83879	-2.62047	0.0270739	0.611196	-3.31621	-1.28073	-2.62047	0.0270739	0.611196	-3.31621	-0.481636	-1.55865	-1.31543	-0.852304	-2.17361	-2.8262	-2.91407	-1.11357
WBGene00015510	erp-44.2	177572	Endoplasmic reticulum resident protein 44.2 [Source:UniProtKB/Swiss-Prot;Acc:Q17688]	-0.228892	6.09883	-2.61991	0.0270991	0.611196	-3.75778	-0.228892	-2.61991	0.0270991	0.611196	-3.75778	6.10822	6.31045	6.32418	6.11717	6.02676	5.9352	5.86839	6.10567
WBGene00006493	ivns-1	181410	Influenza Virus NS1a (A) binding protein homolog [Source:UniProtKB/TrEMBL;Acc:Q21854]	0.165507	7.34376	2.6194	0.0271223	0.611196	-3.75477	0.165507	2.6194	0.0271223	0.611196	-3.75477	7.22423	7.29139	7.26644	7.26334	7.46458	7.38479	7.44526	7.41235
WBGene00015554	C06G3.8	177470		-0.232223	3.58062	-2.61935	0.0271245	0.611196	-3.61959	-0.232223	-2.61935	0.0271245	0.611196	-3.61959	3.73137	3.65665	3.83405	3.5862	3.47984	3.5528	3.4631	3.37204
WBGene00021691	Y48G8AL.13	171699		0.315982	6.48777	2.61924	0.0271293	0.611196	-3.76562	0.315982	2.61924	0.0271293	0.611196	-3.76562	6.30916	6.24343	6.40064	6.36712	6.4944	6.55751	7.02219	6.51189
WBGene00021353	iglr-3	171771	IG(Immunoglobulin) and LRR(Leucine Rich Repeat) domains [Source:UniProtKB/TrEMBL;Acc:X5LX93]	0.409689	0.664263	2.61908	0.0271365	0.611196	-3.32006	0.409689	2.61908	0.0271365	0.611196	-3.32006	0.432305	0.683592	0.441106	0.389004	1.11305	0.768251	1.02706	0.694916
WBGene00015073	B0238.9	178917		0.192955	5.73791	2.61905	0.0271382	0.611196	-3.7498	0.192955	2.61905	0.0271382	0.611196	-3.7498	5.5805	5.61807	5.65718	5.71216	5.80548	5.77594	5.96437	5.79655
WBGene00015633	C09D4.2	182446		-0.224133	3.80862	-2.61843	0.0271659	0.611196	-3.64072	-0.224133	-2.61843	0.0271659	0.611196	-3.64072	3.95032	3.93787	3.91912	3.88831	3.79603	3.52554	3.77058	3.7077
WBGene00004929	soc-2	177286	Leucine-rich repeat protein soc-2 [Source:UniProtKB/Swiss-Prot;Acc:Q22875]	-0.219603	5.87694	-2.61775	0.0271966	0.611196	-3.75564	-0.219603	-2.61775	0.0271966	0.611196	-3.75564	5.8897	6.09857	6.00459	5.95945	5.85026	5.85776	5.6107	5.7508
WBGene00008629	cpt-5	179881	Carnitine Palmitoyl Transferase [Source:UniProtKB/TrEMBL;Acc:G5EG54]	-0.651507	3.20083	-2.6169	0.0272354	0.611196	-3.58625	-0.651507	-2.6169	0.0272354	0.611196	-3.58625	3.64956	3.40211	3.50261	3.62969	3.06411	3.24638	1.93508	3.21978
WBGene00007838	fbxa-168	NA		-0.674038	0.785714	-2.61649	0.0272536	0.611196	-3.33095	-0.674038	-2.61649	0.0272536	0.611196	-3.33095	1.24998	1.34698	0.728003	1.2946	0.837249	0.615735	-0.344493	0.78115
WBGene00000240	pah-1	174401	Phenylalanine-4-hydroxylase [Source:UniProtKB/Swiss-Prot;Acc:P90925]	-0.202589	5.68738	-2.6164	0.0272578	0.611196	-3.75209	-0.202589	-2.6164	0.0272578	0.611196	-3.75209	5.80339	5.79476	5.77361	5.78983	5.67451	5.64342	5.41018	5.6165
WBGene00022157	Y71G12B.22	190603		0.417157	3.75077	2.61622	0.0272661	0.611196	-3.63968	0.417157	2.61622	0.0272661	0.611196	-3.63968	3.44458	3.45067	3.70452	3.57388	3.79603	3.75674	4.47192	3.83613
WBGene00219702	linc-138	NA		-0.906006	-1.52809	-2.61463	0.0273381	0.61206	-3.28335	-0.906006	-2.61463	0.0273381	0.61206	-3.28335	-0.743145	-1.49038	-0.395463	-1.14627	-1.64068	-2.22276	-1.55193	-1.92836
WBGene00010202	F57E7.1	186450		1.25164	-2.54793	2.61373	0.0273791	0.612225	-3.42119	1.25164	2.61373	0.0273791	0.612225	-3.42119	-2.62509	-2.15639	-3.77131	-2.78118	-1.64068	-1.57227	-1.21639	-2.30114
WBGene00009142	F26A3.4	172525		0.19941	6.83328	2.61044	0.0275296	0.614694	-3.78006	0.19941	2.61044	0.0275296	0.614694	-3.78006	6.69509	6.70238	6.79727	6.74161	6.91179	6.85874	7.09248	6.87016
WBGene00020479	T13C2.3	174117		-0.237153	3.73111	-2.60984	0.0275568	0.614694	-3.64769	-0.237153	-2.60984	0.0275568	0.614694	-3.64769	3.81082	3.76884	4.00751	3.84591	3.72648	3.5498	3.5091	3.65842
WBGene00016724	C46H3.1	183519		1.38474	-3.98664	2.60808	0.0276378	0.615045	-3.68919	1.38474	2.60808	0.0276378	0.615045	-3.68919	-3.28307	-3.71282	-4.52731	-3.56989	-2.62393	-2.8262	-3.28064	-2.80515
WBGene00021977	Y58A7A.3	178896		-0.844589	3.69296	-2.60775	0.0276531	0.615045	-3.64311	-0.844589	-2.60775	0.0276531	0.615045	-3.64311	4.22066	4.39689	3.84309	4.06063	3.57164	3.67363	2.05362	3.75534
WBGene00000609	col-20	173840	COLlagen [Source:UniProtKB/TrEMBL;Acc:P91249]	0.637222	9.4077	2.6073	0.0276735	0.615045	-3.68332	0.637222	2.6073	0.0276735	0.615045	-3.68332	9.17901	8.92583	9.00776	9.26811	9.55916	9.69733	10.4902	9.13476
WBGene00016009	C23F12.4	181167		-0.224962	3.0155	-2.60615	0.0277268	0.61548	-3.58858	-0.224962	-2.60615	0.0277268	0.61548	-3.58858	3.19625	3.11491	3.18964	3.03413	2.85487	2.86167	2.96588	2.95252
WBGene00003670	nhr-80	175167	Nuclear Hormone Receptor family [Source:UniProtKB/TrEMBL;Acc:Q8ITW8]	0.196214	3.9464	2.60277	0.0278831	0.6182	-3.6778	0.196214	2.60277	0.0278831	0.6182	-3.6778	3.83102	3.84679	3.94733	3.78737	4.07909	4.07566	4.02654	4.00153
WBGene00009701	egg-3	174677	Protein tyrosine phosphatase-like protein egg-3 [Source:UniProtKB/Swiss-Prot;Acc:Q20402]	0.317892	4.74012	2.60083	0.0279731	0.619443	-3.73601	0.317892	2.60083	0.0279731	0.619443	-3.73601	4.59958	4.53228	4.50745	4.68098	4.87393	4.67945	5.25801	4.80335
WBGene00008423	D2045.5	183952		0.304384	3.83501	2.59719	0.0281432	0.620227	-3.67731	0.304384	2.59719	0.0281432	0.620227	-3.67731	3.68994	3.6846	3.78175	3.58128	3.93331	3.80036	4.31679	3.91835
WBGene00022544	ZC190.10	191099		-1.724	-3.68996	-2.59663	0.0281693	0.620227	-3.65513	-1.724	-2.59663	0.0281693	0.620227	-3.65513	-1.83226	-2.38521	-3.27781	-2.59167	-3.98449	-2.8262	-4.52731	-3.2766
WBGene00044352	ZK381.8	3564846		-0.633346	0.655443	-2.5959	0.0282033	0.620227	-3.34847	-0.633346	-2.5959	0.0282033	0.620227	-3.34847	1.22577	0.988766	0.944989	0.91172	0.837249	0.615735	-0.457896	0.421803
WBGene00000445	ceh-22	179485	Homeobox protein ceh-22 [Source:UniProtKB/Swiss-Prot;Acc:P41936]	-0.302095	1.04823	-2.59483	0.0282538	0.620227	-3.39464	-0.302095	-2.59483	0.0282538	0.620227	-3.39464	1.23792	1.21007	1.21007	1.22067	0.974478	1.04917	0.847774	0.814251
WBGene00013027	Y49A3A.4	190058		-0.300715	1.32318	-2.59478	0.0282563	0.620227	-3.42496	-0.300715	-2.59478	0.0282563	0.620227	-3.42496	1.54234	1.45481	1.5852	1.39883	1.19023	1.32695	1.04799	1.18706
WBGene00008512	F01G10.10	177907		-0.251688	5.11978	-2.59394	0.0282956	0.620227	-3.76589	-0.251688	-2.59394	0.0282956	0.620227	-3.76589	5.22587	5.32729	5.18804	5.25128	5.1762	5.06225	4.75563	4.98239
WBGene00005688	sru-25	185172	Serpentine Receptor, class U [Source:UniProtKB/TrEMBL;Acc:A0A0K3AUU6]	1.95039	-4.43532	2.59349	0.028317	0.620227	-3.78423	1.95039	2.59349	0.028317	0.620227	-3.78423	-3.02893	-4.52731	-3.77131	-4.52731	-2.81182	-3.43933	-2.91407	-3.0217
WBGene00006592	dpy-31	176014	Zinc metalloproteinase dpy-31 [Source:UniProtKB/Swiss-Prot;Acc:P98060]	-0.193179	5.54631	-2.58799	0.0285772	0.620227	-3.79294	-0.193179	-2.58799	0.0285772	0.620227	-3.79294	5.55886	5.72109	5.67753	5.62111	5.53046	5.42394	5.35249	5.4929
WBGene00000546	clp-6	190738	CaLPain family [Source:UniProtKB/TrEMBL;Acc:Q9N4B2]	0.223743	4.77093	2.58744	0.0286035	0.620227	-3.7593	0.223743	2.58744	0.0286035	0.620227	-3.7593	4.65162	4.67939	4.57771	4.72398	4.8553	4.87813	5.06624	4.74875
WBGene00010616	K07A1.10	187083		-0.258634	5.22109	-2.58716	0.0286167	0.620227	-3.78128	-0.258634	-2.58716	0.0286167	0.620227	-3.78128	5.42106	5.34375	5.32442	5.32589	5.23809	5.0238	4.84949	5.2522
WBGene00019697	M01B12.4	3565638		0.183487	6.00908	2.58714	0.0286175	0.620227	-3.80884	0.183487	2.58714	0.0286175	0.620227	-3.80884	5.8993	5.93674	5.88573	5.94805	6.04981	6.03631	6.22941	6.09308
WBGene00011957	T23F11.6	3565839		0.506777	0.586602	2.58595	0.0286745	0.620227	-3.36008	0.506777	2.58595	0.0286745	0.620227	-3.36008	0.553967	0.741518	-0.0011472	0.0900854	0.821164	0.747426	1.12877	0.862519
WBGene00001387	far-3	179785	Fatty Acid/Retinol binding protein [Source:UniProtKB/TrEMBL;Acc:Q19478]	-0.317264	3.03024	-2.58523	0.0287086	0.620227	-3.62245	-0.317264	-2.58523	0.0287086	0.620227	-3.62245	3.19313	3.22561	3.41645	2.94512	2.89768	2.98688	2.94372	2.67917
WBGene00011560	T07C4.3	176451		0.202424	6.69482	2.5845	0.0287438	0.620227	-3.82249	0.202424	2.5845	0.0287438	0.620227	-3.82249	6.58907	6.54608	6.60481	6.63596	6.73742	6.73692	6.97722	6.73463
WBGene00017307	F09F9.2	184263		-0.324969	5.13922	-2.58413	0.028761	0.620227	-3.78225	-0.324969	-2.58413	0.028761	0.620227	-3.78225	5.15632	5.39541	5.5361	5.13954	5.16748	4.99758	4.70384	5.02807
WBGene00012002	T24H10.4	188870		0.190102	4.50022	2.58313	0.028809	0.620227	-3.74982	0.190102	2.58313	0.028809	0.620227	-3.74982	4.39361	4.39238	4.4296	4.41015	4.50877	4.60036	4.70713	4.57617
WBGene00010613	K07A1.6	172797		0.95034	-0.208049	2.58228	0.0288499	0.620227	-3.30107	0.95034	2.58228	0.0288499	0.620227	-3.30107	-0.481636	-1.19044	-0.395463	-0.361168	0.516077	0.0623299	1.08894	-0.431796
WBGene00013394	ule-5	181365	Uterine Lumin Expressed/locailized [Source:UniProtKB/TrEMBL;Acc:Q9XWT3]	0.647739	3.21651	2.58143	0.0288907	0.620227	-3.6456	0.647739	2.58143	0.0288907	0.620227	-3.6456	3.05912	2.61587	2.48522	3.37809	3.44877	3.70097	4.05783	3.02853
WBGene00020160	igcm-3	180569	ImmunoGlobulin-like Cell adhesion Molecule family [Source:UniProtKB/TrEMBL;Acc:A7LPD6]	0.173372	5.35554	2.58005	0.0289572	0.620227	-3.79877	0.173372	2.58005	0.0289572	0.620227	-3.79877	5.29948	5.27063	5.238	5.26896	5.42664	5.42476	5.53121	5.39374
WBGene00013410	fbxb-94	NA		-1.92023	-4.3023	-2.57894	0.0290105	0.620227	-3.77944	-1.92023	-2.57894	0.0290105	0.620227	-3.77944	-3.28307	-2.15639	-3.27781	-2.99941	-3.02791	-3.8831	-4.52731	-4.52731
WBGene00004078	pos-1	179224	Cytoplasmic zinc-finger protein; POsterior Segregation [Source:UniProtKB/TrEMBL;Acc:G5EF15]	0.448899	5.82391	2.57844	0.029035	0.620227	-3.81741	0.448899	2.57844	0.029035	0.620227	-3.81741	5.65321	5.52011	5.52117	5.69577	5.95348	6.02121	6.59103	5.64208
WBGene00009243	F29C6.1	172947		-0.532403	3.52152	-2.57579	0.029163	0.620227	-3.68162	-0.532403	-2.57579	0.029163	0.620227	-3.68162	3.80878	3.97003	3.60533	3.80644	3.30002	3.39438	2.58427	3.73604
WBGene00003460	msp-71	NA		0.559736	4.06142	2.5754	0.0291819	0.620227	-3.72954	0.559736	2.5754	0.0291819	0.620227	-3.72954	3.78826	3.79643	4.07043	3.4687	4.13058	4.21491	5.02066	4.02469
WBGene00168589	21ur-13782	NA		-1.53746	-2.47173	-2.57455	0.0292231	0.620227	-3.45497	-1.53746	-2.57455	0.0292231	0.620227	-3.45497	-2.45892	-1.30305	-1.54766	-0.800071	-3.02791	-1.92659	-3.77331	-2.6169
WBGene00014258	ZK1320.9	174526		-0.204253	6.24655	-2.57315	0.0292917	0.620227	-3.836	-0.204253	-2.57315	0.0292917	0.620227	-3.836	6.29723	6.33241	6.45617	6.31145	6.20042	6.20285	6.19172	5.98503
WBGene00010403	otpl-8	186752	OToPetrin-Like [Source:UniProtKB/TrEMBL;Acc:G5EDX5]	0.393238	1.32533	2.57226	0.0293351	0.620227	-3.46036	0.393238	2.57226	0.0293351	0.620227	-3.46036	1.28554	0.915166	0.92243	1.475	1.573	1.44805	1.52175	1.61099
WBGene00012255	lpr-6	181296	LiPocalin-Related protein [Source:UniProtKB/TrEMBL;Acc:Q23162]	-0.275014	5.80747	-2.57165	0.0293648	0.620227	-3.82756	-0.275014	-2.57165	0.0293648	0.620227	-3.82756	5.75346	6.02977	6.18777	5.81883	5.76453	5.56228	5.62818	5.72165
WBGene00020744	T24A6.1	188821		0.320324	2.05748	2.57159	0.0293676	0.620227	-3.54438	0.320324	2.57159	0.0293676	0.620227	-3.54438	1.80995	2.0437	2.06877	1.70926	2.09852	2.21174	2.40937	2.19854
WBGene00021631	Y47D9A.4	189990		0.435542	0.388553	2.57085	0.0294038	0.620227	-3.36376	0.435542	2.57085	0.0294038	0.620227	-3.36376	0.178514	0.175145	0.0413483	0.411329	0.73793	0.445168	0.940202	0.46413
WBGene00189932	Y26G10.7	13217964		-1.93402	-3.76245	-2.57081	0.0294058	0.620227	-3.68874	-1.93402	-2.57081	0.0294058	0.620227	-3.68874	-2.30992	-1.95894	-2.61842	-3.25664	-3.98449	-2.8262	-3.28064	-4.52731
WBGene00007300	C04F12.6	NA		0.31837	2.69394	2.56949	0.0294702	0.620227	-3.61509	0.31837	2.56949	0.0294702	0.620227	-3.61509	2.43983	2.44335	2.7579	2.5366	2.89384	2.8323	3.07693	2.6289
WBGene00011407	ppat-1	175613	Amidophosphoribosyltransferase [Source:UniProtKB/TrEMBL;Acc:Q22134]	-0.387572	3.46083	-2.56893	0.0294978	0.620227	-3.68788	-0.387572	-2.56893	0.0294978	0.620227	-3.68788	3.57247	3.71925	3.63685	3.73522	3.39816	3.26481	2.80312	3.59078
WBGene00017022	D1022.3	183900		0.577577	-0.764256	2.5684	0.0295239	0.620227	-3.30376	0.577577	2.5684	0.0295239	0.620227	-3.30376	-0.743145	-0.853811	-1.54766	-0.800071	-0.365252	-0.509596	-0.189531	-0.471136
WBGene00077691	T06E4.14	6418768		0.567138	6.82574	2.56679	0.0296029	0.620227	-3.84914	0.567138	2.56679	0.0296029	0.620227	-3.84914	6.46076	6.45488	6.6246	6.63863	6.91203	7.09731	7.82295	6.59816
WBGene00012933	mib-1	176558	MIB (MIndBomb) ubiquitin ligase homolog [Source:UniProtKB/TrEMBL;Acc:Q9U2C5]	0.270001	5.67704	2.56664	0.0296105	0.620227	-3.83193	0.270001	2.56664	0.0296105	0.620227	-3.83193	5.54608	5.46583	5.58719	5.56869	5.75821	5.81712	6.08884	5.59166
WBGene00006804	unc-71	176706	Disintegrin and metalloproteinase domain-containing protein unc-71 [Source:UniProtKB/Swiss-Prot;Acc:G5EFD5]	0.246612	5.16283	2.56507	0.029688	0.620227	-3.81458	0.246612	2.56507	0.029688	0.620227	-3.81458	4.93342	4.99656	5.22076	5.01478	5.16907	5.24421	5.48209	5.2522
WBGene00020754	T24A6.17	188834		0.82922	-1.1592	2.56458	0.0297123	0.620227	-3.31479	0.82922	2.56458	0.0297123	0.620227	-3.31479	-1.2538	-2.05429	-1.02499	-1.3565	-0.946738	-0.366527	-0.344493	-1.05262
WBGene00020256	T05C3.6	178931		-0.351993	4.51483	-2.5638	0.0297506	0.620227	-3.78025	-0.351993	-2.5638	0.0297506	0.620227	-3.78025	4.79734	4.66262	4.655	4.67638	4.53489	4.44088	3.88256	4.48533
WBGene00009923	F52B5.7	3565939		-0.500805	0.594016	-2.56355	0.0297633	0.620227	-3.39137	-0.500805	-2.56355	0.0297633	0.620227	-3.39137	0.592343	1.0814	0.753788	1.07445	0.771802	0.251697	0.118057	0.35589
WBGene00011104	cut-5	187677	CUTiclin [Source:UniProtKB/TrEMBL;Acc:D0VWM7]	-0.400311	0.637341	-2.56307	0.0297867	0.620227	-3.39725	-0.400311	-2.56307	0.0297867	0.620227	-3.39725	0.81962	1.03583	0.989077	0.636493	0.685582	0.445168	0.303478	0.421803
WBGene00016390	ttc-1	172965	TeTratriCopeptide repeat domain protein related [Source:UniProtKB/TrEMBL;Acc:O44951]	-0.177435	4.46679	-2.5622	0.0298302	0.620227	-3.78048	-0.177435	-2.5622	0.0298302	0.620227	-3.78048	4.5097	4.55265	4.59564	4.57125	4.34545	4.36259	4.44062	4.37318
WBGene00009035	gfat-2	178067	Glutamine-Fructose 6-phosphate AminoTransferase homolog [Source:UniProtKB/TrEMBL;Acc:Q19699]	0.379077	6.24233	2.56153	0.0298633	0.620227	-3.85495	0.379077	2.56153	0.0298633	0.620227	-3.85495	6.03436	5.93907	6.02724	6.20844	6.37448	6.39252	6.86564	6.1019
WBGene00010755	vglu-2	176441	Vesicular GLUtamate transporter [Source:UniProtKB/TrEMBL;Acc:G5EEK1]	0.257706	5.53426	2.5615	0.0298646	0.620227	-3.83523	0.257706	2.5615	0.0298646	0.620227	-3.83523	5.3764	5.31958	5.46569	5.46112	5.60516	5.60125	5.93729	5.51572
WBGene00016921	C54F6.3	183803		-0.310457	2.73882	-2.56141	0.0298691	0.620227	-3.63105	-0.310457	-2.56141	0.0298691	0.620227	-3.63105	2.93022	2.94657	3.0247	2.72216	2.62402	2.38354	2.51082	2.82434
WBGene00018132	F37A4.2	175947		-0.327402	4.09125	-2.56122	0.0298787	0.620227	-3.75401	-0.327402	-2.56122	0.0298787	0.620227	-3.75401	4.24796	4.25867	4.28898	4.25986	4.20839	3.93308	3.54265	4.01227
WBGene00001820	ham-1	178205		-0.57725	0.943946	-2.56045	0.0299172	0.620227	-3.43119	-0.57725	-2.56045	0.0299172	0.620227	-3.43119	0.867347	1.17896	1.76078	1.25811	0.593881	0.251697	0.962413	0.878257
WBGene00021629	scpl-3	172032	CTD small phosphatase-like protein 3 [Source:UniProtKB/Swiss-Prot;Acc:Q9N4V4]	-0.319289	2.37676	-2.56004	0.0299373	0.620227	-3.59559	-0.319289	-2.56004	0.0299373	0.620227	-3.59559	2.38075	2.7838	2.61046	2.39254	2.08511	2.27858	2.26495	2.28963
WBGene00004114	pqn-25	175759	Prion-like-(Q/N-rich) domain-bearing protein 25 [Source:UniProtKB/Swiss-Prot;Acc:P41951]	-0.295902	1.62056	-2.56	0.0299393	0.620227	-3.51157	-0.295902	-2.56	0.0299393	0.620227	-3.51157	1.7518	1.79969	1.73512	1.81352	1.46327	1.54778	1.67756	1.29652
WBGene00008664	nubp-1	172868	Cytosolic Fe-S cluster assembly factor NUBP1 homolog [Source:UniProtKB/Swiss-Prot;Acc:Q93459]	0.257939	5.64394	2.55997	0.0299408	0.620227	-3.84153	0.257939	2.55997	0.0299408	0.620227	-3.84153	5.51333	5.51648	5.60324	5.42797	5.64569	5.65744	6.04723	5.74759
WBGene00022612	ZC449.2	180774		-0.534823	1.8155	-2.55883	0.0299979	0.620227	-3.53268	-0.534823	-2.55883	0.0299979	0.620227	-3.53268	2.16219	2.10014	2.19648	2.00184	1.76182	1.6183	0.823712	1.96795
WBGene00002244	laf-1	190611	ATP-dependent RNA helicase laf-1 [Source:UniProtKB/Swiss-Prot;Acc:D0PV95]	0.193948	7.41831	2.55822	0.0300284	0.620227	-3.85039	0.193948	2.55822	0.0300284	0.620227	-3.85039	7.34064	7.26278	7.25802	7.42705	7.40039	7.52025	7.5802	7.55931
WBGene00012748	Y40H7A.11	189810		0.598511	-0.466965	2.55717	0.0300808	0.620227	-3.32494	0.598511	2.55717	0.0300808	0.620227	-3.32494	-0.743145	-0.617007	-0.939855	-0.563993	-0.159729	-0.155704	0.436366	-0.471136
WBGene00007954	gcp-2.2	183230	Glutamate CarboxyPeptidase 2 homolog [Source:UniProtKB/TrEMBL;Acc:Q93332]	-1.44878	-3.67946	-2.55714	0.0300821	0.620227	-3.67548	-1.44878	-2.55714	0.0300821	0.620227	-3.67548	-2.45892	-2.9929	-2.61842	-2.27414	-3.28215	-3.10044	-4.52731	-3.58641
WBGene00220133	Y14H12A.4	NA		-0.518167	-0.345961	-2.55557	0.030161	0.620227	-3.33162	-0.518167	-2.55557	0.030161	0.620227	-3.33162	0.153065	0.0431719	-0.45329	0.0336387	-0.3289	-0.613519	-0.400081	-0.732779
WBGene00015472	C05D9.3	182254	Uncharacterized integrin beta-like protein C05D9.3 [Source:UniProtKB/Swiss-Prot;Acc:Q9GYK2]	0.188992	6.38802	2.5554	0.0301696	0.620227	-3.86728	0.188992	2.5554	0.0301696	0.620227	-3.86728	6.27492	6.27748	6.29758	6.32511	6.42956	6.41456	6.64095	6.4484
WBGene00003864	oma-1	177703	CCCH-type zinc finger protein oma-1 [Source:UniProtKB/Swiss-Prot;Acc:G5EC86]	0.298804	5.93424	2.55492	0.0301935	0.620227	-3.85849	0.298804	2.55492	0.0301935	0.620227	-3.85849	5.79826	5.70571	5.74738	5.88563	6.07122	6.05338	6.39727	5.82118
WBGene00008732	F13B12.4	177937	Putative pyridoxal-phosphate dependent protein F13B12.4 [Source:UniProtKB/Swiss-Prot;Acc:Q19374]	-0.328232	4.40645	-2.55422	0.0302289	0.620227	-3.78833	-0.328232	-2.55422	0.0302289	0.620227	-3.78833	4.44564	4.61983	4.79818	4.45382	4.365	4.29423	3.9028	4.38975
WBGene00001739	grl-30	13212329	GRound-Like (Grd related) [Source:UniProtKB/TrEMBL;Acc:D6VP99]	0.835783	-1.83156	2.55395	0.0302422	0.620227	-3.3755	0.835783	2.55395	0.0302422	0.620227	-3.3755	-1.93768	-2.15639	-2.16757	-1.89969	-0.741677	-1.68099	-1.11989	-1.63238
WBGene00021565	Y45G12C.1	189931		-0.337458	3.15673	-2.55242	0.0303194	0.620227	-3.68603	-0.337458	-2.55242	0.0303194	0.620227	-3.68603	3.39659	3.39761	3.05612	3.46604	3.05726	3.17409	2.68788	3.05992
WBGene00020573	T19D7.5	188605		1.18033	-1.56742	2.55215	0.0303328	0.620227	-3.35505	1.18033	2.55215	0.0303328	0.620227	-3.35505	-2.05141	-2.81536	-0.859469	-1.79375	-1.39542	-1.28804	-0.646698	-0.431796
WBGene00016592	erl-1	178178	ERLin (ER lipid raft associated protein) homolog [Source:UniProtKB/TrEMBL;Acc:A3QMC6]	-0.475623	3.4106	-2.55144	0.0303687	0.620227	-3.7104	-0.475623	-2.55144	0.0303687	0.620227	-3.7104	3.77164	3.66602	3.53643	3.66031	3.44353	3.51326	2.54065	3.18856
WBGene00009031	F21H7.5	180090	Major sperm protein [Source:UniProtKB/TrEMBL;Acc:O45386]	0.229921	6.61367	2.55142	0.03037	0.620227	-3.87547	0.229921	2.55142	0.03037	0.620227	-3.87547	6.52324	6.41009	6.493	6.5699	6.73017	6.7904	6.87884	6.51755
WBGene00009823	gadr-6	173273		-0.305595	2.43607	-2.55141	0.0303702	0.620227	-3.61527	-0.305595	-2.55141	0.0303702	0.620227	-3.61527	2.39711	2.61974	2.72569	2.66757	2.33779	2.45593	2.06393	2.28963
WBGene00003093	lys-4	178086	LYSozyme [Source:UniProtKB/TrEMBL;Acc:Q20964]	0.421393	5.57879	2.5487	0.0305077	0.620227	-3.85708	0.421393	2.5487	0.0305077	0.620227	-3.85708	5.28271	5.37038	5.50323	5.31261	5.64512	5.8052	6.29487	5.42421
WBGene00138720	F58H1.8	13215535		-0.224415	2.99146	-2.54799	0.0305436	0.620227	-3.67755	-0.224415	-2.54799	0.0305436	0.620227	-3.67755	3.08962	3.0332	3.25429	3.06965	2.88999	2.84706	2.93813	2.85648
WBGene00044043	Y46G5A.38	13187572		-0.442327	3.06117	-2.54759	0.0305639	0.620227	-3.68383	-0.442327	-2.54759	0.0305639	0.620227	-3.68383	3.10297	3.35185	3.55855	3.12473	2.95777	2.80736	3.21283	2.41899
WBGene00021156	Y4C6B.2	189355		0.332606	3.20657	2.5448	0.0307061	0.620227	-3.70366	0.332606	2.5448	0.0307061	0.620227	-3.70366	3.07614	2.99798	2.92041	3.16799	3.50272	3.42421	3.56822	3.03557
WBGene00012155	VW02B12L.2	189071		-0.701247	-1.58102	-2.54423	0.0307353	0.620227	-3.36455	-0.701247	-2.54423	0.0307353	0.620227	-3.36455	-1.06279	-1.19044	-0.939855	-1.28297	-2.05011	-1.20451	-1.98995	-1.82281
WBGene00019461	K07A3.3	171817		0.196578	4.67361	2.54365	0.0307653	0.620227	-3.82362	0.196578	2.54365	0.0307653	0.620227	-3.82362	4.59249	4.53023	4.49985	4.67984	4.73811	4.76223	4.87898	4.72175
WBGene00006191	str-144	192014	Seven TM Receptor [Source:UniProtKB/TrEMBL;Acc:O16330]	-0.622545	-0.00820983	-2.5429	0.0308033	0.620227	-3.36785	-0.622545	-2.5429	0.0308033	0.620227	-3.36785	0.228103	0.712845	0.0826278	0.34329	0.102299	-0.78495	-0.400081	0.0293151
WBGene00012487	Y18D10A.23	173155		0.299576	3.74299	2.5421	0.0308443	0.620227	-3.75675	0.299576	2.5421	0.0308443	0.620227	-3.75675	3.6127	3.60687	3.52525	3.62014	3.87217	3.83038	4.22791	3.67653
WBGene00008226	C50B8.4	179842		-0.316905	2.517	-2.54146	0.0308775	0.620227	-3.63936	-0.316905	-2.54146	0.0308775	0.620227	-3.63936	2.77204	2.80093	2.4541	2.68141	2.59119	2.32852	2.39311	2.17962
WBGene00006053	ssq-4	177269	Sperm-Specific family, class Q [Source:UniProtKB/TrEMBL;Acc:Q23062]	0.504712	8.64563	2.54125	0.0308879	0.620227	-3.82187	0.504712	2.54125	0.0308879	0.620227	-3.82187	8.34371	8.30732	8.50047	8.43693	8.65299	8.7547	9.57411	8.59582
WBGene00019989	R09F10.8	181088		0.385446	1.57696	2.54123	0.030889	0.620227	-3.53587	0.385446	2.54123	0.030889	0.620227	-3.53587	1.47204	1.49746	1.09374	1.475	1.73631	1.7602	2.12427	1.58246
WBGene00003584	ndx-7	183413	Putative nudix hydrolase 7 [Source:UniProtKB/Swiss-Prot;Acc:P91148]	-0.202848	4.34545	-2.54102	0.0309	0.620227	-3.80578	-0.202848	-2.54102	0.0309	0.620227	-3.80578	4.48569	4.4651	4.44946	4.3878	4.23444	4.24865	4.3821	4.12868
WBGene00019933	R07C12.3	187674		-1.64515	-3.20171	-2.53813	0.031049	0.620227	-3.60887	-1.64515	-2.53813	0.031049	0.620227	-3.60887	-2.05141	-1.70572	-2.37546	-2.42418	-3.02791	-2.06709	-4.52731	-3.58641
WBGene00020663	cutl-22	188704	CUTiclin-Like [Source:UniProtKB/TrEMBL;Acc:A0A0K3ASW7]	-0.402377	1.03329	-2.5378	0.0310659	0.620227	-3.4768	-0.402377	-2.5378	0.0310659	0.620227	-3.4768	1.29721	1.33762	1.03186	1.36492	0.915093	0.768251	0.558038	1.17437
WBGene00016343	cnnm-3	180591	Metal transporter cnnm-3 [Source:UniProtKB/Swiss-Prot;Acc:A0A131MCZ8]	0.203352	4.2934	2.53664	0.031126	0.620227	-3.8097	0.203352	2.53664	0.031126	0.620227	-3.8097	4.21913	4.15724	4.13562	4.26905	4.47832	4.30852	4.32324	4.47501
WBGene00008964	mltn-9	175122	MLt-TeN (Mlt-10) related [Source:UniProtKB/TrEMBL;Acc:O45381]	-0.472201	5.73453	-2.5366	0.0311279	0.620227	-3.88084	-0.472201	-2.5366	0.0311279	0.620227	-3.88084	5.8462	6.14156	5.98159	5.93076	5.64054	5.61424	4.87459	5.85388
WBGene00019139	bath-1	186648	BTB and MATH domain containing [Source:UniProtKB/TrEMBL;Acc:Q9N5Q0]	-0.307402	2.07193	-2.5362	0.0311489	0.620227	-3.599	-0.307402	-2.5362	0.0311489	0.620227	-3.599	2.19373	2.27704	2.3565	2.12852	2.17012	1.87985	1.91244	1.74578
WBGene00015103	B0280.7	175992		-0.456777	3.56383	-2.53484	0.0312192	0.620227	-3.75059	-0.456777	-2.53484	0.0312192	0.620227	-3.75059	3.99397	3.78615	3.68455	3.74405	3.39545	3.58544	2.73379	3.61916
WBGene00013605	Y95D11A.1	173000		-0.250717	3.97579	-2.53471	0.031226	0.620227	-3.78731	-0.250717	-2.53471	0.031226	0.620227	-3.78731	4.17556	4.06667	4.2236	3.95821	4.02042	3.83285	3.84719	3.70549
WBGene00009519	F38A1.6	185436		1.51182	-4.02125	2.53291	0.0313195	0.620227	-3.7459	1.51182	2.53291	0.0313195	0.620227	-3.7459	-3.98499	-3.71282	-4.52731	-2.99941	-3.02791	-2.8262	-3.28064	-2.30114
WBGene00022753	ZK484.7	191327	Tyrosine-protein phosphatase [Source:UniProtKB/TrEMBL;Acc:O44901]	0.178161	4.75778	2.53196	0.0313691	0.620227	-3.84716	0.178161	2.53196	0.0313691	0.620227	-3.84716	4.61014	4.63614	4.72021	4.72063	4.85134	4.81448	4.81634	4.90672
WBGene00044071	dhhc-14	181109	Palmitoyltransferase [Source:UniProtKB/TrEMBL;Acc:Q7Z127]	0.202806	5.57024	2.53169	0.0313832	0.620227	-3.8843	0.202806	2.53169	0.0313832	0.620227	-3.8843	5.4297	5.46207	5.44803	5.53605	5.69617	5.65675	5.81523	5.52575
WBGene00009334	F32D8.12	179506		-0.452586	6.11897	-2.53121	0.0314086	0.620227	-3.89976	-0.452586	-2.53121	0.0314086	0.620227	-3.89976	6.27786	6.46566	6.16032	6.48824	6.15823	6.03792	5.30439	6.06456
WBGene00010000	F53F8.3	180353		0.625703	-0.0687416	2.53113	0.0314128	0.620227	-3.38173	0.625703	2.53113	0.0314128	0.620227	-3.38173	-0.12966	-0.617007	-0.513532	-0.0863464	-0.225037	0.545089	0.615231	0.263042
WBGene00197888	F16D3.8	NA		-1.13781	-3.80214	-2.53084	0.0314277	0.620227	-3.70551	-1.13781	-2.53084	0.0314277	0.620227	-3.70551	-2.62509	-2.51484	-3.27781	-2.99941	-3.591	-3.8831	-3.77331	-3.2766
WBGene00018910	F56A4.2	178721	C-type LECtin [Source:UniProtKB/TrEMBL;Acc:G5EBG4]	-1.97971	2.45628	-2.53031	0.0314556	0.620227	-3.61715	-1.97971	-2.53031	0.0314556	0.620227	-3.61715	3.54093	1.29956	4.42559	4.63667	1.50415	1.24017	2.03278	1.0686
WBGene00007430	C08B6.10	179408		0.306543	2.58783	2.53031	0.0314557	0.620227	-3.66535	0.306543	2.53031	0.0314557	0.620227	-3.66535	2.38623	2.38093	2.51568	2.47963	2.7312	2.61384	3.06158	2.59596
WBGene00015788	C15B12.8	259861		0.663697	-0.825766	2.52965	0.03149	0.620227	-3.35297	0.663697	2.52965	0.03149	0.620227	-3.35297	-0.842027	-1.63031	-0.859469	-0.800071	-0.402543	-0.725514	-0.239358	-0.431796
WBGene00050945	C45B11.7	NA		-0.626926	-0.294975	-2.52944	0.031501	0.620227	-3.3687	-0.626926	-2.52944	0.031501	0.620227	-3.3687	0.299431	-0.1021	-0.0449325	0.0621381	-0.840567	0.160118	-0.646698	-0.7814
WBGene00014977	ZC15.4	NA		-0.768861	-0.37002	-2.52936	0.0315052	0.620227	-3.36429	-0.768861	-2.52936	0.0315052	0.620227	-3.36429	0.228103	0.153971	0.272973	-0.479411	-0.480149	-0.78495	-0.0496105	-1.31357
WBGene00005228	srh-2	178584	Serpentine Receptor, class H [Source:UniProtKB/TrEMBL;Acc:H2KYH0]	-0.602376	0.189562	-2.52933	0.0315068	0.620227	-3.40204	-0.602376	-2.52933	0.0315068	0.620227	-3.40204	0.648059	0.607751	0.23686	0.655322	0.0480446	0.0623299	-0.787858	0.378197
WBGene00000719	col-146	188178	COLlagen [Source:UniProtKB/TrEMBL;Acc:Q22260]	0.674266	7.24988	2.52872	0.031539	0.620227	-3.90156	0.674266	2.52872	0.031539	0.620227	-3.90156	7.01215	6.68103	6.80191	7.177	7.44208	7.4529	8.43693	6.99766
WBGene00015746	C13F10.7	179111		0.203434	5.23127	2.52869	0.0315404	0.620227	-3.87577	0.203434	2.52869	0.0315404	0.620227	-3.87577	5.10333	5.16412	5.19864	5.05699	5.30178	5.20561	5.47051	5.35911
WBGene00020350	T08B2.12	172315		0.23092	3.4444	2.52828	0.0315617	0.620227	-3.75195	0.23092	2.52828	0.0315617	0.620227	-3.75195	3.41544	3.35649	3.13673	3.40893	3.60725	3.54679	3.61804	3.49961
WBGene00016662	C45B2.8	180879		-0.646441	1.47919	-2.52687	0.031636	0.620227	-3.54172	-0.646441	-2.52687	0.031636	0.620227	-3.54172	1.67342	1.68628	2.07901	1.79666	1.48385	1.03206	1.78115	0.443122
WBGene00010685	aipl-1	180022	AIP1 (Actin Interacting Protein 1) Like [Source:UniProtKB/TrEMBL;Acc:O17939]	0.271516	6.54384	2.52682	0.0316386	0.620227	-3.91454	0.271516	2.52682	0.0316386	0.620227	-3.91454	6.39308	6.40618	6.41989	6.41383	6.58322	6.56199	7.01357	6.56299
WBGene00015015	math-1	181827	MATH (Meprin-associated Traf homology) domain containing [Source:UniProtKB/TrEMBL;Acc:O16567]	-0.973638	-2.52651	-2.52643	0.0316594	0.620227	-3.49533	-0.973638	-2.52643	0.0316594	0.620227	-3.49533	-2.45892	-1.63031	-1.82457	-1.51587	-2.45771	-2.59586	-2.62202	-3.0217
WBGene00021805	Y53G8AM.5	190237		-0.98438	-2.69755	-2.52595	0.0316845	0.620227	-3.52095	-0.98438	-2.52595	0.0316845	0.620227	-3.52095	-1.47402	-1.95894	-2.61842	-2.01404	-2.45771	-2.8262	-2.91407	-3.0217
WBGene00022648	ZK54.3	266895		-0.399089	1.41283	-2.52548	0.0317093	0.620227	-3.53877	-0.399089	-2.52548	0.0317093	0.620227	-3.53877	1.27379	1.65647	1.69575	1.895	1.2871	1.04917	1.3129	1.2729
WBGene00008802	acp-2	174343	ACid Phosphatase family [Source:UniProtKB/TrEMBL;Acc:Q19461]	-0.372625	3.77806	-2.525	0.0317344	0.620227	-3.78547	-0.372625	-2.525	0.0317344	0.620227	-3.78547	4.00468	3.92543	3.87868	4.07992	3.82455	3.82542	3.13185	3.5812
WBGene00012546	Y37D8A.4	176699		-0.279092	4.48693	-2.52486	0.0317418	0.620227	-3.84083	-0.279092	-2.52486	0.0317418	0.620227	-3.84083	4.72578	4.65699	4.53745	4.60069	4.49995	4.50277	4.04747	4.34089
WBGene00022258	Y73C8B.1	190658		-0.293768	3.33381	-2.52451	0.0317607	0.620227	-3.74674	-0.293768	-2.52451	0.0317607	0.620227	-3.74674	3.47313	3.51644	3.52525	3.44995	3.32019	3.0856	2.91554	3.42121
WBGene00206392	F47D2.11	13212557		-1.70873	-4.5775	-2.52408	0.0317829	0.620227	-3.84654	-1.70873	-2.52408	0.0317829	0.620227	-3.84654	-3.59175	-3.1954	-2.61842	-3.25664	-3.591	-4.52731	-3.77331	-4.52731
WBGene00219342	Y57G11C.1143	13202692		-0.682363	-0.943418	-2.52361	0.0318081	0.620227	-3.36067	-0.682363	-2.52361	0.0318081	0.620227	-3.36067	-0.743145	-0.617007	-0.711003	-0.150301	-1.18585	-1.28804	-0.58098	-1.54584
WBGene00018255	F40H6.5	185576		1.77454	-3.26842	2.52301	0.03184	0.620227	-3.62868	1.77454	2.52301	0.03184	0.620227	-3.62868	-3.28307	-2.65729	-4.52731	-3.25664	-1.73267	-1.79857	-3.28064	-1.63238
WBGene00011422	T04B2.3	177868		-0.310275	3.24026	-2.52179	0.0319045	0.620227	-3.74214	-0.310275	-2.52179	0.0319045	0.620227	-3.74214	3.49356	3.46363	3.33765	3.32322	3.24079	3.02632	2.7783	3.29791
WBGene00021001	W03F9.3	NA		0.439995	2.72897	2.52091	0.0319512	0.620227	-3.69399	0.439995	2.52091	0.0319512	0.620227	-3.69399	2.4659	2.43898	2.80182	2.35272	2.79847	2.98244	3.4156	2.63354
WBGene00044477	F49F1.14	3896761		-0.721586	-1.75525	-2.51908	0.0320489	0.620227	-3.40731	-0.721586	-2.51908	0.0320489	0.620227	-3.40731	-1.32354	-1.49038	-1.31543	-0.96281	-1.64068	-2.22276	-1.68369	-2.16589
WBGene00002021	hsp-17	186113	Heat Shock Protein [Source:UniProtKB/TrEMBL;Acc:Q7JP52]	-0.231614	5.59857	-2.51876	0.0320656	0.620227	-3.90559	-0.231614	-2.51876	0.0320656	0.620227	-3.90559	5.72459	5.74872	5.85702	5.53478	5.47499	5.34556	5.51063	5.59999
WBGene00044337	nspc-2	3564889	Nematode Specific Peptide family, group C [Source:UniProtKB/TrEMBL;Acc:G5EDF2]	-0.612992	1.08456	-2.51846	0.0320815	0.620227	-3.50873	-0.612992	-2.51846	0.0320815	0.620227	-3.50873	1.37632	1.56318	1.38526	1.34186	1.52416	0.191295	0.799241	0.677033
WBGene00022492	dss-1	175284	Probable 26S proteasome complex subunit dss-1 [Source:UniProtKB/Swiss-Prot;Acc:Q95Y72]	0.366793	6.68821	2.51808	0.0321021	0.620227	-3.92871	0.366793	2.51808	0.0321021	0.620227	-3.92871	6.44085	6.45704	6.7217	6.40412	6.63014	6.73229	7.3013	6.8219
WBGene00001639	gly-14	175453	GLYcosylation related; UDP-N-acetylglucosamine:a-3-D-mannoside b-1,2-N-acetylglucosaminyltransferase I [Source:UniProtKB/TrEMBL;Acc:G5EFK6]	-0.26626	1.87394	-2.51647	0.032188	0.620227	-3.6071	-0.26626	-2.51647	0.032188	0.620227	-3.6071	2.02161	2.03793	2.14869	1.87103	1.666	1.79106	1.79359	1.76283
WBGene00006881	vab-15	181197	Homeobox protein vab-15 [Source:UniProtKB/Swiss-Prot;Acc:Q09604]	-0.372542	0.988322	-2.51617	0.0322042	0.620227	-3.50423	-0.372542	-2.51617	0.0322042	0.620227	-3.50423	1.24998	1.41085	0.989077	1.11582	0.93017	0.979446	0.586918	0.83052
WBGene00016080	C24H12.11	NA		-1.97102	-3.48572	-2.51602	0.0322123	0.620227	-3.68741	-1.97102	-2.51602	0.0322123	0.620227	-3.68741	-2.62509	-1.95894	-2.16757	-2.01404	-2.05011	-4.52731	-4.52731	-3.0217
WBGene00007153	clec-41	179797	C-type LECtin [Source:UniProtKB/TrEMBL;Acc:P90732]	0.228461	5.96445	2.5153	0.032251	0.620227	-3.92284	0.228461	2.5153	0.032251	0.620227	-3.92284	5.89355	5.82606	5.82088	5.85948	6.10025	6.04167	6.28994	5.88975
WBGene00003965	pdk-1	180475	3-phosphoinositide-dependent protein kinase 1 [Source:UniProtKB/Swiss-Prot;Acc:Q9Y1J3]	-0.244782	2.88423	-2.51464	0.032286	0.620227	-3.71916	-0.244782	-2.51464	0.032286	0.620227	-3.71916	2.92271	3.19484	3.01407	2.91027	2.77361	2.72454	2.80926	2.77476
WBGene00000984	dhs-21	179741	L-xylulose reductase [Source:UniProtKB/Swiss-Prot;Acc:Q21929]	-0.215742	5.42963	-2.51435	0.0323017	0.620227	-3.90643	-0.215742	-2.51435	0.0323017	0.620227	-3.90643	5.54241	5.5614	5.42514	5.62709	5.43987	5.33164	5.14845	5.36959
WBGene00022285	Y75B7AL.2	190697		-0.516239	-0.104653	-2.51127	0.0324676	0.620227	-3.40571	-0.516239	-2.51127	0.0324676	0.620227	-3.40571	0.178514	0.371369	-0.0900884	0.319878	-0.3289	-0.509596	-0.518126	0.137891
WBGene00013905	ugt-4	179754	UDP-glucuronosyltransferase [Source:UniProtKB/TrEMBL;Acc:Q23335]	-0.417456	1.7796	-2.51104	0.0324801	0.620227	-3.60315	-0.417456	-2.51104	0.0324801	0.620227	-3.60315	2.29027	1.84664	1.748	2.13524	1.82771	1.47364	1.3129	1.71105
WBGene00015064	B0228.7	174252	S-methyl-5'-thioadenosine phosphorylase [Source:UniProtKB/Swiss-Prot;Acc:Q09438]	-0.290525	5.21799	-2.51068	0.0324996	0.620227	-3.90332	-0.290525	-2.51068	0.0324996	0.620227	-3.90332	5.36467	5.45884	5.31687	5.32589	5.2396	5.16201	4.71696	5.16908
WBGene00017807	F26A1.9	184949		-0.32512	3.24839	-2.51007	0.0325324	0.620227	-3.76124	-0.32512	-2.51007	0.0325324	0.620227	-3.76124	3.34695	3.60687	3.40429	3.32028	3.19471	3.00893	2.80312	3.34114
WBGene00010018	fbxa-69	180060	F-box A protein [Source:UniProtKB/TrEMBL;Acc:O45561]	0.363593	1.64588	2.50979	0.032548	0.620227	-3.59183	0.363593	2.50979	0.032548	0.620227	-3.59183	1.43028	1.49746	1.15308	1.80512	1.87522	1.95443	1.84231	1.72852
WBGene00045400	C54D10.13	6418712		-0.383075	1.70953	-2.5092	0.03258	0.620227	-3.59835	-0.383075	-2.5092	0.03258	0.620227	-3.59835	1.81807	2.02633	2.08917	1.70023	1.35571	1.79106	1.69092	1.31976
WBGene00003229	mex-3	171607	Muscle EXcess [Source:UniProtKB/TrEMBL;Acc:V6CKQ3]	0.334691	6.61664	2.50816	0.0326362	0.620227	-3.94467	0.334691	2.50816	0.0326362	0.620227	-3.94467	6.4346	6.3941	6.43541	6.5341	6.68311	6.68824	7.21143	6.55597
WBGene00000556	cnc-2	178637	CaeNaCin (Caenorhabditis bacteriocin) [Source:UniProtKB/TrEMBL;Acc:O44611]	-0.976377	-1.25531	-2.50785	0.0326532	0.620227	-3.38902	-0.976377	-2.50785	0.0326532	0.620227	-3.38902	-1.06279	-0.321794	-0.0449325	-1.28297	-1.32213	-1.47118	-1.4312	-2.16589
WBGene00000680	col-106	176955	COLlagen [Source:UniProtKB/TrEMBL;Acc:Q8MXT6]	0.614958	8.99995	2.50686	0.0327068	0.620227	-3.86071	0.614958	2.50686	0.0327068	0.620227	-3.86071	8.74714	8.5866	8.69155	8.76804	9.09586	9.16682	10.1446	8.79976
WBGene00016018	C23H3.2	173390		-0.18949	6.12072	-2.50677	0.0327115	0.620227	-3.93992	-0.18949	-2.50677	0.0327115	0.620227	-3.93992	6.14902	6.25342	6.23659	6.22862	6.10067	5.99881	5.88955	6.11441
WBGene00004809	skr-3	180081	SKR-3; SKp1 Related (Ubiquitin ligase complex component) [Source:UniProtKB/TrEMBL;Acc:G5EE67]	-0.169353	5.69301	-2.50578	0.0327658	0.620227	-3.92963	-0.169353	-2.50578	0.0327658	0.620227	-3.92963	5.79672	5.7496	5.83756	5.73114	5.5749	5.68782	5.59923	5.57426
WBGene00019208	lips-14	NA		-0.41129	2.82456	-2.50549	0.0327816	0.620227	-3.72632	-0.41129	-2.50549	0.0327816	0.620227	-3.72632	2.97448	3.13396	2.95971	3.11116	2.82695	2.54913	2.13409	2.95994
WBGene00010085	F55B11.3	178383		0.430845	2.47428	2.50356	0.0328866	0.620227	-3.69448	0.430845	2.50356	0.0328866	0.620227	-3.69448	2.2246	2.10567	1.95111	2.77907	2.88226	2.61958	2.69453	2.60545
WBGene00013392	Y62H9A.4	190461		0.670636	1.64953	2.50299	0.0329181	0.620227	-3.60023	0.670636	2.50299	0.0329181	0.620227	-3.60023	1.59053	1.01249	0.728003	1.92634	2.15094	1.97249	2.36838	1.57282
WBGene00009287	psf-2	185146	Probable DNA replication complex GINS protein PSF2 [Source:UniProtKB/Swiss-Prot;Acc:O62193]	0.315351	3.41361	2.50202	0.0329714	0.620227	-3.79034	0.315351	2.50202	0.0329714	0.620227	-3.79034	3.22096	3.25574	3.4285	3.12811	3.38455	3.57366	3.89704	3.45571
WBGene00011439	T04F3.4	188064		-0.354163	2.28828	-2.50175	0.032986	0.620227	-3.67581	-0.354163	-2.50175	0.032986	0.620227	-3.67581	2.45552	2.41693	2.57474	2.45835	2.4414	1.87985	2.25598	1.9002
WBGene00015471	lmp-2	180467	LAMP (Lysosome-associated membrane protein) homolog [Source:UniProtKB/TrEMBL;Acc:Q9GYK0]	-0.301223	2.68854	-2.5017	0.0329885	0.620227	-3.71906	-0.301223	-2.5017	0.0329885	0.620227	-3.71906	2.86117	2.83791	2.85639	2.85025	2.6875	2.7192	2.201	2.55249
WBGene00016664	C45E5.1	183469		-0.230244	3.81302	-2.50063	0.0330473	0.620227	-3.82768	-0.230244	-2.50063	0.0330473	0.620227	-3.82768	3.98859	3.87779	3.975	3.90019	3.77531	3.60583	3.55367	3.85414
WBGene00022610	ltah-1.2	177123	LeukoTriene A4 Hydrolase homolog [Source:UniProtKB/TrEMBL;Acc:U4PAP4]	0.388213	7.27355	2.50054	0.0330525	0.620227	-3.94721	0.388213	2.50054	0.0330525	0.620227	-3.94721	7.1326	6.95567	7.02411	7.21597	7.36008	7.3706	7.9517	7.18013
WBGene00007502	glb-4	182480	GLoBin related [Source:UniProtKB/TrEMBL;Acc:Q17884]	-0.493773	0.677544	-2.50051	0.0330543	0.620227	-3.49163	-0.493773	-2.50051	0.0330543	0.620227	-3.49163	1.1115	1.11466	0.675007	0.91172	0.804897	0.128253	0.195108	0.71258
WBGene00015312	C01G8.1	172170		0.372083	5.00938	2.4998	0.0330931	0.620227	-3.9114	0.372083	2.4998	0.0330931	0.620227	-3.9114	4.83483	4.70236	4.83186	4.9187	5.06106	5.21607	5.63942	4.88254
WBGene00015591	cyk-7	176092	Cytokinesis defective protein 7 [Source:UniProtKB/Swiss-Prot;Acc:P34325]	0.255183	5.87708	2.49946	0.0331121	0.620227	-3.94568	0.255183	2.49946	0.0331121	0.620227	-3.94568	5.69128	5.72558	5.81017	5.77053	5.92366	6.0136	6.27671	5.81148
WBGene00020476	T13B5.9	173494		2.17727	-4.58664	2.4991	0.0331318	0.620227	-3.86019	2.17727	2.4991	0.0331318	0.620227	-3.86019	-4.52731	-4.52731	-4.52731	-2.78118	-3.28215	-3.10044	-1.98995	-3.58641
WBGene00011141	nlp-66	3565685	Neuropeptide-Like Protein [Source:UniProtKB/TrEMBL;Acc:Q7YWW1]	0.591852	-0.29927	2.49843	0.0331689	0.620227	-3.41203	0.591852	2.49843	0.0331689	0.620227	-3.41203	-0.366746	-0.942249	-0.395463	-0.399515	-0.159729	0.251697	0.371451	-0.284358
WBGene00017179	wht-4	173671	WHiTe (Drosophila) related ABC transporter [Source:UniProtKB/TrEMBL;Acc:O16574]	0.331309	5.07115	2.49824	0.0331792	0.620227	-3.91698	0.331309	2.49824	0.0331792	0.620227	-3.91698	4.83383	4.84544	4.99884	4.94285	5.06534	5.13721	5.65995	5.09694
WBGene00010265	F58G1.3	174933	Serine/threonine-protein phosphatase [Source:UniProtKB/TrEMBL;Acc:O62272]	0.283891	5.80724	2.49816	0.0331833	0.620227	-3.94564	0.283891	2.49816	0.0331833	0.620227	-3.94564	5.67181	5.61614	5.6976	5.67458	5.79728	5.80646	6.30088	5.8999
WBGene00022154	drag-1	190602	RGM domain family member drag-1 [Source:UniProtKB/Swiss-Prot;Acc:G5EDE5]	-0.285749	2.54332	-2.498	0.0331927	0.620227	-3.70969	-0.285749	-2.498	0.0331927	0.620227	-3.70969	2.60378	2.72758	2.77059	2.69512	2.52818	2.18101	2.31759	2.58642
WBGene00013594	Y87G2A.2	173222		0.258677	3.82882	2.49685	0.0332559	0.620227	-3.8358	0.258677	2.49685	0.0332559	0.620227	-3.8358	3.62894	3.76011	3.74365	3.67191	3.80628	3.81795	4.17182	4.05617
WBGene00008304	C54D10.10	183787		0.58827	2.23911	2.4968	0.0332586	0.620227	-3.67834	0.58827	2.4968	0.0332586	0.620227	-3.67834	2.23676	1.44612	1.77344	2.35848	2.47777	2.18101	3.0092	2.51271
WBGene00011393	T03D8.6	180364		-0.232453	7.19769	-2.49676	0.033261	0.620227	-3.95509	-0.232453	-2.49676	0.033261	0.620227	-3.95509	7.22098	7.37312	7.45582	7.20363	7.08472	6.99308	6.99079	7.26189
WBGene00015546	C06G1.2	182337		-0.253153	4.82023	-2.49646	0.0332774	0.620227	-3.90646	-0.253153	-2.49646	0.0332774	0.620227	-3.90646	4.96576	4.99879	5.05307	4.77867	4.76253	4.87813	4.60847	4.5296
WBGene00015757	C14C6.3	182601		-0.856991	0.15188	-2.49539	0.0333369	0.620227	-3.44449	-0.856991	-2.49539	0.0333369	0.620227	-3.44449	0.666163	0.315252	0.753788	0.636493	-1.32213	-0.00675044	0.436366	0.111504
WBGene00000701	col-127	186228	COLlagen [Source:UniProtKB/TrEMBL;Acc:G5EFU8]	0.836198	1.23208	2.49468	0.033376	0.620227	-3.56177	0.836198	2.49468	0.033376	0.620227	-3.56177	0.666163	0.47745	0.562792	1.58711	1.3997	1.24017	2.56262	1.5336
WBGene00022292	Y75D11A.3	180499		0.805988	-0.766022	2.49404	0.0334119	0.620227	-3.39886	0.805988	2.49404	0.0334119	0.620227	-3.39886	-0.481636	-1.30305	-1.82457	-0.800071	-0.402543	-0.116999	0.157097	-0.685742
WBGene00007900	C33D9.6	259585		-0.873353	1.31256	-2.49396	0.033416	0.620227	-3.56636	-0.873353	-2.49396	0.033416	0.620227	-3.56636	1.70002	1.78599	1.83513	1.88705	0.98895	1.19474	-0.457896	1.73717
WBGene00019564	K09D9.1	187208		-0.337048	1.92309	-2.49276	0.0334831	0.620227	-3.64846	-0.337048	-2.49276	0.0334831	0.620227	-3.64846	2.30767	2.06086	1.91728	2.13524	1.83574	1.64106	1.58037	2.00426
WBGene00019335	K02F6.1	186906		-0.885236	-1.74109	-2.49246	0.0334997	0.620227	-3.43723	-0.885236	-2.49246	0.0334997	0.620227	-3.43723	-1.2538	-1.19044	-0.642132	-1.51587	-1.55421	-1.57227	-2.62202	-2.30114
WBGene00086554	D1081.12	7040133		0.201194	3.81548	2.49226	0.0335107	0.620227	-3.84194	0.201194	2.49226	0.0335107	0.620227	-3.84194	3.6127	3.74956	3.69457	3.81902	3.97571	3.87906	3.87672	3.94287
WBGene00013437	Y66D12A.11	176586		0.348477	4.11183	2.49191	0.0335301	0.620227	-3.86673	0.348477	2.49191	0.0335301	0.620227	-3.86673	3.96136	3.77058	3.96399	4.05355	4.20685	4.16278	4.70877	4.08866
WBGene00006659	twk-4	192079	TWiK family of potassium channels [Source:UniProtKB/TrEMBL;Acc:Q23386]	-1.89337	-4.70773	-2.49183	0.0335346	0.620227	-3.87854	-1.89337	-2.49183	0.0335346	0.620227	-3.87854	-3.98499	-2.51484	-3.27781	-2.99941	-3.98449	-4.52731	-3.77331	-4.52731
WBGene00003547	nas-29	186488	Zinc metalloproteinase nas-29 [Source:UniProtKB/Swiss-Prot;Acc:Q20958]	-0.47797	1.81544	-2.49178	0.0335374	0.620227	-3.63611	-0.47797	-2.49178	0.0335374	0.620227	-3.63611	2.09026	2.34868	1.79843	2.03816	1.83574	1.78084	1.02706	1.71105
WBGene00013538	ari-1.4	178437	RBR-type E3 ubiquitin transferase [Source:UniProtKB/TrEMBL;Acc:D3NQB5]	0.347004	5.66574	2.49163	0.0335462	0.620227	-3.95149	0.347004	2.49163	0.0335462	0.620227	-3.95149	5.41906	5.36808	5.60501	5.57797	5.70057	5.63069	6.26893	5.76303
WBGene00006051	ssq-2	177265	Sperm-Specific family, class Q [Source:UniProtKB/TrEMBL;Acc:Q23057]	0.517538	8.33831	2.48949	0.0336657	0.620227	-3.91852	0.517538	2.48949	0.0336657	0.620227	-3.91852	8.04363	7.97762	8.20681	8.10648	8.36675	8.46164	9.30338	8.24139
WBGene00011342	T01G5.7	187960		1.7456	-4.56362	2.48926	0.0336785	0.620227	-3.86067	1.7456	2.48926	0.0336785	0.620227	-3.86067	-3.98499	-3.43104	-4.52731	-4.52731	-3.02791	-3.8831	-2.62202	-3.0217
WBGene00010299	F59A1.13	186565		0.914697	-0.801073	2.48913	0.0336857	0.620227	-3.40453	0.914697	2.48913	0.0336857	0.620227	-3.40453	-0.29494	-1.8695	-1.54766	-0.906499	-0.520576	-0.321826	0.232143	-0.471136
WBGene00010125	dod-22	178247	Downstream Of DAF-16 (Regulated by DAF-16) [Source:UniProtKB/TrEMBL;Acc:Q9XUE0]	-0.241972	4.1761	-2.48874	0.0337076	0.620227	-3.87603	-0.241972	-2.48874	0.0337076	0.620227	-3.87603	4.1241	4.34061	4.48838	4.25678	4.15485	3.94913	4.0681	4.04749
WBGene00012481	Y18D10A.11	173153		0.417685	5.77059	2.48836	0.0337289	0.620227	-3.95998	0.417685	2.48836	0.0337289	0.620227	-3.95998	5.64182	5.44637	5.58988	5.56434	5.79933	5.83697	6.55129	5.74168
WBGene00020920	set-20	180835	SET (Trithorax/polycomb) domain containing [Source:UniProtKB/TrEMBL;Acc:Q9GYG7]	-0.397858	2.9046	-2.48825	0.0337351	0.620227	-3.76132	-0.397858	-2.48825	0.0337351	0.620227	-3.76132	3.17744	3.11765	3.10202	3.08014	2.91294	2.7457	2.17271	2.97831
WBGene00012894	tbc-17	174900	TBC (Tre-2/Bub2/Cdc16) domain family [Source:UniProtKB/TrEMBL;Acc:Q7K711]	0.27864	6.77459	2.48691	0.0338102	0.620227	-3.97852	0.27864	2.48691	0.0338102	0.620227	-3.97852	6.61493	6.60066	6.67016	6.65772	6.70573	6.7853	7.23528	6.93037
WBGene00013473	Y69E1A.1	177991		0.275374	6.91379	2.48654	0.0338313	0.620227	-3.97783	0.275374	2.48654	0.0338313	0.620227	-3.97783	6.77155	6.68311	6.78442	6.86881	7.01041	7.06348	7.33201	6.7996
WBGene00003184	mei-2	172374	Meiotic spindle formation protein 2 [Source:UniProtKB/Swiss-Prot;Acc:O44740]	0.283499	4.79618	2.48626	0.0338467	0.620227	-3.92195	0.283499	2.48626	0.0338467	0.620227	-3.92195	4.72037	4.61886	4.57228	4.69925	4.88655	4.87093	5.26919	4.74554
WBGene00021027	W04C9.5	189184		0.514795	-0.515407	2.48624	0.0338478	0.620227	-3.41771	0.514795	2.48624	0.0338478	0.620227	-3.41771	-0.606473	-0.58106	-0.513532	-1.02141	-0.0373653	-0.460313	-0.344493	-0.0281995
WBGene00198906	R166.8	NA		-1.80301	-4.71642	-2.48397	0.033976	0.621137	-3.88375	-1.80301	-2.48397	0.033976	0.621137	-3.88375	-3.02893	-3.1954	-2.61842	-3.9706	-3.98449	-4.52731	-3.77331	-4.52731
WBGene00000168	apx-1	178759	Anterior pharynx in excess protein 1 [Source:UniProtKB/Swiss-Prot;Acc:P41990]	0.42464	5.25797	2.48292	0.0340356	0.621137	-3.94962	0.42464	2.48292	0.0340356	0.621137	-3.94962	5.0054	4.97409	5.12151	5.07633	5.2916	5.38823	6.04593	5.17068
WBGene00009751	F46A8.8	185824	Galectin [Source:UniProtKB/TrEMBL;Acc:C4RVF6]	1.35166	-4.28726	2.48255	0.0340565	0.621137	-3.82028	1.35166	2.48255	0.0340565	0.621137	-3.82028	-3.98499	-3.71282	-4.52731	-3.56989	-3.02791	-3.43933	-2.62202	-3.2766
WBGene00004892	sms-1	178072	Phosphatidylcholine:ceramide cholinephosphotransferase 1 [Source:UniProtKB/Swiss-Prot;Acc:Q9U3D4]	0.216047	6.03374	2.48087	0.0341518	0.621137	-3.97964	0.216047	2.48087	0.0341518	0.621137	-3.97964	5.87713	5.97196	5.85479	5.99684	6.06141	6.09776	6.3533	6.06241
WBGene00007777	C27D8.1	178226		0.172218	6.0254	2.48053	0.0341711	0.621137	-3.97999	0.172218	2.48053	0.0341711	0.621137	-3.97999	6.04304	5.86689	5.92881	5.92253	6.1098	6.14481	6.05307	6.13993
WBGene00010878	M05D6.5	174357		-0.221381	5.37951	-2.48036	0.0341805	0.621137	-3.95869	-0.221381	-2.48036	0.0341805	0.621137	-3.95869	5.53258	5.51233	5.45885	5.45575	5.3418	5.16888	5.45787	5.11698
WBGene00200268	F01G12.16	NA		1.58845	-3.67646	2.48031	0.0341835	0.621137	-3.72458	1.58845	2.48031	0.0341835	0.621137	-3.72458	-2.81293	-3.1954	-4.52731	-3.9706	-2.81182	-2.59586	-2.91407	-1.82281
WBGene00015538	sams-3	177355	Probable S-adenosylmethionine synthase 3 [Source:UniProtKB/Swiss-Prot;Acc:P50305]	0.168547	6.14238	2.47986	0.0342094	0.621137	-3.98389	0.168547	2.47986	0.0342094	0.621137	-3.98389	6.08233	6.08988	6.02194	6.04181	6.28788	6.24618	6.12252	6.25176
WBGene00007716	fbxa-82	182883	F-box A protein [Source:UniProtKB/TrEMBL;Acc:B5U8N5]	-0.454446	1.1848	-2.47926	0.0342434	0.621137	-3.58065	-0.454446	-2.47926	0.0342434	0.621137	-3.58065	1.12465	1.72269	1.51154	1.39883	1.05921	1.01473	0.586918	1.22448
WBGene00010765	K10H10.10	3565646		0.445184	1.00333	2.47834	0.0342957	0.621137	-3.5634	0.445184	2.47834	0.0342957	0.621137	-3.5634	0.629725	0.668739	0.804016	1.10216	1.25153	1.24017	1.59466	0.924464
WBGene00001922	his-48	178049	Probable histone H2B 4 [Source:UniProtKB/Swiss-Prot;Acc:Q27876]	-0.306825	2.07433	-2.47698	0.0343734	0.621137	-3.6904	-0.306825	-2.47698	0.0343734	0.621137	-3.6904	2.3019	2.23228	2.19648	2.19437	1.81963	2.19645	2.02224	1.71981
WBGene00005829	srw-82	191269	Serpentine Receptor, class W [Source:UniProtKB/TrEMBL;Acc:Q9XTR5]	-1.46565	-3.78219	-2.47587	0.0344367	0.621137	-3.74816	-1.46565	-2.47587	0.0344367	0.621137	-3.74816	-2.81293	-2.51484	-2.61842	-2.78118	-3.02791	-4.52731	-3.77331	-3.2766
WBGene00016178	mesp-1	177655	MEiotic SPindle [Source:UniProtKB/TrEMBL;Acc:Q18282]	0.520618	5.11396	2.47472	0.0345026	0.621137	-3.95592	0.520618	2.47472	0.0345026	0.621137	-3.95592	4.90416	4.70873	4.85587	4.93516	5.13531	5.28272	6.09325	5.00765
WBGene00007812	C29F7.3	181464	UMP-CMP kinase 1 [Source:UniProtKB/Swiss-Prot;Acc:O17622]	0.317633	5.49373	2.47448	0.0345168	0.621137	-3.97272	0.317633	2.47448	0.0345168	0.621137	-3.97272	5.37846	5.22058	5.33833	5.39963	5.56286	5.55256	6.05307	5.45274
WBGene00006462	svh-5	181627		-0.331443	4.18888	-2.47441	0.0345207	0.621137	-3.89922	-0.331443	-2.47441	0.0345207	0.621137	-3.89922	4.30973	4.44127	4.29119	4.39902	4.11417	4.26705	3.5969	4.11214
WBGene00018975	F56E10.1	186391		0.178985	5.71819	2.47325	0.0345872	0.621137	-3.98263	0.178985	2.47325	0.0345872	0.621137	-3.98263	5.60241	5.56642	5.62872	5.71945	5.73318	5.83327	5.89606	5.77306
WBGene00015197	B0454.6	173650		0.420906	4.64721	2.47273	0.0346174	0.621137	-3.93438	0.420906	2.47273	0.0346174	0.621137	-3.93438	4.41786	4.30383	4.40337	4.61158	4.72843	4.87933	5.36192	4.48661
WBGene00005251	srh-28	191850	Serpentine Receptor, class H [Source:UniProtKB/TrEMBL;Acc:Q23284]	-2.00815	-4.28521	-2.47179	0.0346712	0.621137	-3.84263	-2.00815	-2.47179	0.0346712	0.621137	-3.84263	-3.28307	-3.43104	-1.67948	-2.78118	-3.98449	-3.10044	-4.52731	-4.52731
WBGene00001423	fib-1	179999	rRNA 2'-O-methyltransferase fibrillarin [Source:UniProtKB/Swiss-Prot;Acc:Q22053]	0.319897	10.1057	2.47165	0.0346794	0.621137	-3.86842	0.319897	2.47165	0.0346794	0.621137	-3.86842	9.93479	9.88624	10.0658	9.89776	9.99334	10.1021	10.5291	10.4369
WBGene00016425	C34H4.2	183220		0.373091	4.72362	2.47146	0.0346905	0.621137	-3.94116	0.373091	2.47146	0.0346905	0.621137	-3.94116	4.49585	4.46403	4.5759	4.60675	4.83941	4.92988	5.34828	4.54323
WBGene00000754	col-181	181378	COLlagen [Source:UniProtKB/TrEMBL;Acc:Q2XN04]	0.519959	9.77925	2.47067	0.034736	0.621137	-3.88412	0.519959	2.47067	0.034736	0.621137	-3.88412	9.57557	9.40617	9.48988	9.62519	9.92237	9.93809	10.7152	9.56195
WBGene00006796	unc-62	178845	Homeobox protein unc-62 [Source:UniProtKB/Swiss-Prot;Acc:Q9N5D6]	0.208936	5.6791	2.4701	0.034769	0.621137	-3.98635	0.208936	2.4701	0.034769	0.621137	-3.98635	5.52454	5.60106	5.63827	5.53541	5.67003	5.79572	5.9726	5.70244
WBGene00019180	H10D18.5	186716		0.311606	2.96829	2.47006	0.034771	0.621137	-3.79776	0.311606	2.47006	0.034771	0.621137	-3.79776	2.72099	2.80772	2.88	2.85433	2.96145	2.9645	3.47474	3.13061
WBGene00010407	H19N07.3	179539		-0.222252	4.33885	-2.4681	0.034885	0.621137	-3.92092	-0.222252	-2.4681	0.034885	0.621137	-3.92092	4.39225	4.58267	4.53001	4.30676	4.26746	4.32267	4.14537	4.18196
WBGene00018585	F48A11.4	185962		0.238615	4.26444	2.4671	0.0349428	0.621137	-3.91785	0.238615	2.4671	0.0349428	0.621137	-3.91785	4.10099	4.11267	4.13807	4.22877	4.28955	4.3103	4.63809	4.31655
WBGene00015002	B0034.1	181817		0.384295	2.72533	2.46708	0.0349439	0.621137	-3.77758	0.384295	2.46708	0.0349439	0.621137	-3.77758	2.66808	2.33463	2.33957	2.79614	2.82291	2.72986	3.28069	2.88791
WBGene00018303	F41G3.10	185632		-0.266115	1.95491	-2.46642	0.0349824	0.621137	-3.69311	-0.266115	-2.46642	0.0349824	0.621137	-3.69311	2.01456	2.13298	2.08917	2.14193	1.72771	1.99917	1.90099	1.72852
WBGene00012814	Y43F8B.3	180277		0.3079	6.46578	2.46634	0.0349871	0.621137	-4.01061	0.3079	2.46634	0.0349871	0.621137	-4.01061	6.19105	6.2845	6.39399	6.37885	6.47461	6.58858	6.99147	6.4275
WBGene00000631	col-54	185226	COLlagen [Source:UniProtKB/TrEMBL;Acc:O44774]	-0.45969	3.50342	-2.46576	0.0350208	0.621137	-3.85394	-0.45969	-2.46576	0.0350208	0.621137	-3.85394	3.645	3.89704	4.01553	3.38093	3.16315	2.94634	3.73877	3.27432
WBGene00018729	F53A9.6	186145		-0.236408	3.196	-2.46378	0.0351363	0.621137	-3.82922	-0.236408	-2.46378	0.0351363	0.621137	-3.82922	3.16476	3.39986	3.37966	3.32322	3.03651	3.03923	3.24036	3.025
WBGene00023405	sor-1	176189	Sop-2-related protein 1 [Source:UniProtKB/Swiss-Prot;Acc:P34619]	-0.263272	5.25388	-2.46313	0.035174	0.621137	-3.98072	-0.263272	-2.46313	0.035174	0.621137	-3.98072	5.34303	5.41222	5.35738	5.44159	5.18565	5.26817	4.80101	5.23168
WBGene00017328	nemp-1	175204	Nuclear Envelope integral Membrane Protein homolog [Source:UniProtKB/TrEMBL;Acc:Q19293]	0.244098	6.58468	2.4631	0.0351758	0.621137	-4.01666	0.244098	2.4631	0.0351758	0.621137	-4.01666	6.40896	6.45217	6.49156	6.49903	6.62087	6.54096	6.98233	6.68544
WBGene00020353	T08B6.4	188277		0.171376	7.1113	2.46275	0.0351963	0.621137	-4.01241	0.171376	2.46275	0.0351963	0.621137	-4.01241	7.0282	7.01615	6.99501	7.06331	7.18927	7.22331	7.09027	7.28753
WBGene00007811	C29F7.2	181463		-0.18149	5.84219	-2.46243	0.0352154	0.621137	-4.00343	-0.18149	-2.46243	0.0352154	0.621137	-4.00343	5.93613	5.94332	5.98568	5.87312	5.75027	5.81774	5.61859	5.81914
WBGene00010455	K01B6.4	3565788		-0.8858	-2.3941	-2.46229	0.0352235	0.621137	-3.53722	-0.8858	-2.46229	0.0352235	0.621137	-3.53722	-2.30992	-1.70572	-1.67948	-1.3565	-2.30868	-2.8262	-2.62202	-2.4504
WBGene00013590	Y81G3A.1	190747		0.299933	2.98409	2.46114	0.0352906	0.621137	-3.81327	0.299933	2.46114	0.0352906	0.621137	-3.81327	2.74674	2.83791	2.9817	2.78763	2.91673	3.09387	3.43161	3.12403
WBGene00007624	hrde-1	175535	Heritable RNAi Deficient [Source:RefSeq peptide;Acc:NP_497834]	0.193618	7.64124	2.4607	0.0353169	0.621137	-3.99726	0.193618	2.4607	0.0353169	0.621137	-3.99726	7.5527	7.52051	7.44398	7.66266	7.78702	7.82578	7.65987	7.67926
WBGene00007966	maph-1.3	175498	Microtubule-Associated Protein Homolog [Source:UniProtKB/TrEMBL;Acc:Q18494]	0.416008	6.03929	2.46046	0.035331	0.621137	-4.01211	0.416008	2.46046	0.035331	0.621137	-4.01211	5.82419	5.71614	5.87695	5.90444	6.02413	6.19566	6.80817	5.97043
WBGene00019977	fpn-1.2	187727	Solute carrier family 40 protein [Source:UniProtKB/TrEMBL;Acc:O44607]	0.284237	1.80692	2.45994	0.0353615	0.621137	-3.68681	0.284237	2.45994	0.0353615	0.621137	-3.68681	1.8501	1.58708	1.52658	1.73604	1.92875	2.08467	1.97932	1.86904
WBGene00045265	K10C2.8	6418859		0.718432	0.320297	2.45939	0.0353939	0.621137	-3.51473	0.718432	2.45939	0.0353939	0.621137	-3.51473	-0.00984385	-0.20777	-0.28633	0.518049	1.13924	1.04917	0.586918	0.0846245
WBGene00009953	F53A2.9	186140		-0.386465	2.31686	-2.45931	0.0353986	0.621137	-3.74404	-0.386465	-2.45931	0.0353986	0.621137	-3.74404	2.5801	2.45638	2.51568	2.55677	2.04412	2.32852	1.67756	2.45091
WBGene00010673	K08E7.5	178211		-0.211314	5.79231	-2.45859	0.035441	0.621137	-4.008	-0.211314	-2.45859	0.035441	0.621137	-4.008	5.79055	5.96855	5.98227	5.85796	5.66609	5.62499	5.59391	5.86083
WBGene00014801	K08E5.1	13191059		-0.393047	0.636729	-2.45849	0.0354464	0.621137	-3.54936	-0.393047	-2.45849	0.0354464	0.621137	-3.54936	0.803353	0.976758	0.61999	1.03186	0.433837	0.52075	0.232143	0.71258
WBGene00001831	hcp-3	176359	Histone H3-like centromeric protein hcp-3 [Source:UniProtKB/Swiss-Prot;Acc:P34470]	0.290256	5.25974	2.45751	0.0355043	0.621137	-3.99035	0.290256	2.45751	0.0355043	0.621137	-3.99035	5.095	5.0915	5.17378	5.09627	5.29525	5.33774	5.77344	5.22477
WBGene00011132	R08A2.1	179975		0.244472	3.91525	2.45706	0.035531	0.621137	-3.90596	0.244472	2.45706	0.035531	0.621137	-3.90596	3.83302	3.67348	3.78175	3.89029	4.01336	3.92151	4.26635	3.96699
WBGene00015179	B0416.3	181159		0.423779	1.32775	2.45636	0.0355725	0.621137	-3.63442	0.423779	2.45636	0.0355725	0.621137	-3.63442	1.34294	1.41085	0.753788	0.97304	1.70158	1.66347	1.59466	1.33124
WBGene00007552	C13C12.2	182568		-0.272918	4.09496	-2.45592	0.0355984	0.621137	-3.92145	-0.272918	-2.45592	0.0355984	0.621137	-3.92145	4.21913	4.36154	4.24421	4.12621	4.08584	3.92615	3.68636	4.13197
WBGene00014032	ZK637.15	191371		0.336283	1.83057	2.4559	0.0355999	0.621137	-3.69562	0.336283	2.4559	0.0355999	0.621137	-3.69562	1.5521	1.60279	1.84715	1.70023	1.91366	2.13364	2.23789	1.76283
WBGene00020924	W02B3.4	189104		0.448981	-0.528659	2.45563	0.0356159	0.621137	-3.45765	0.448981	2.45563	0.0356159	0.621137	-3.45765	-0.52206	-0.617007	-1.02499	-0.608219	-0.192013	-0.236375	-0.141367	-0.356195
WBGene00017038	dmsr-4	183924	DroMyoSuppressin Receptor related [Source:UniProtKB/TrEMBL;Acc:A0A0K3ATT8]	-0.484228	0.349959	-2.45535	0.0356324	0.621137	-3.52278	-0.484228	-2.45535	0.0356324	0.621137	-3.52278	0.736388	0.334201	0.852554	0.617415	0.323972	-0.278468	0.371451	0.137891
WBGene00006093	str-27	188782	Seven TM Receptor [Source:UniProtKB/TrEMBL;Acc:O45803]	1.43953	-3.53758	2.45527	0.0356372	0.621137	-3.71352	1.43953	2.45527	0.0356372	0.621137	-3.71352	-3.02893	-3.71282	-3.77131	-3.56989	-1.83092	-3.10044	-3.28064	-1.92836
WBGene00018189	nhr-181	185483	Nuclear Hormone Receptor family [Source:UniProtKB/TrEMBL;Acc:O16346]	-0.550989	1.16038	-2.45473	0.0356689	0.621137	-3.61303	-0.550989	-2.45473	0.0356689	0.621137	-3.61303	1.51263	1.64893	1.30032	1.39883	0.899856	1.09934	0.195108	1.39826
WBGene00196695	T14G10.9	NA		-1.77494	-4.0985	-2.45422	0.0356995	0.621137	-3.82033	-1.77494	-2.45422	0.0356995	0.621137	-3.82033	-2.81293	-2.9929	-2.91077	-2.59167	-4.52731	-2.59586	-4.52731	-3.58641
WBGene00015426	C04E6.12	182204		-0.382523	1.68838	-2.45296	0.0357743	0.62163	-3.68103	-0.382523	-2.45296	0.0357743	0.62163	-3.68103	1.96424	1.94237	1.97323	1.72717	1.67498	1.14783	1.39684	1.79635
WBGene00008807	F14F3.4	3565964		-0.459637	1.49825	-2.45259	0.0357958	0.62163	-3.6583	-0.459637	-2.45259	0.0357958	0.62163	-3.6583	1.57144	1.8921	1.99502	1.48555	1.2871	1.4609	1.56594	0.862519
WBGene00001878	his-4	180072	Histone H2B 2 [Source:UniProtKB/Swiss-Prot;Acc:Q27894]	-0.387152	2.18226	-2.44874	0.0360259	0.62503	-3.74514	-0.387152	-2.44874	0.0360259	0.62503	-3.74514	2.21233	2.5806	2.38153	2.39254	2.00193	2.13364	1.56594	2.27186
WBGene00017468	F14F9.5	184485		-0.321377	1.94131	-2.44799	0.0360706	0.625212	-3.71899	-0.321377	-2.44799	0.0360706	0.625212	-3.71899	2.09695	2.0722	2.19648	2.12177	1.81151	1.99917	1.4291	1.9002
WBGene00020555	nhr-219	3565145	Nuclear Hormone Receptor family [Source:UniProtKB/TrEMBL;Acc:A0A131MCX9]	-1.21388	-3.2181	-2.44677	0.0361443	0.625895	-3.67049	-1.21388	-2.44677	0.0361443	0.625895	-3.67049	-2.05141	-2.26626	-3.27781	-1.89969	-3.02791	-3.43933	-2.91407	-3.58641
WBGene00020948	era-1	179061	Embryonic mRna (mRNA) Anterior [Source:UniProtKB/TrEMBL;Acc:O45146]	0.369453	4.40035	2.44442	0.0362857	0.627749	-3.9632	0.369453	2.44442	0.0362857	0.627749	-3.9632	4.20217	4.19401	4.23737	4.22089	4.56177	4.47295	5.06496	4.26661
WBGene00016132	C26B9.2	182931		-0.315916	1.49679	-2.44196	0.0364345	0.628027	-3.67527	-0.315916	-2.44196	0.0364345	0.628027	-3.67527	1.59998	1.81326	1.823	1.46436	1.37787	1.28421	1.26008	1.48304
WBGene00014854	W05B2.3	NA		0.359773	1.94181	2.44166	0.0364523	0.628027	-3.73032	0.359773	2.44166	0.0364523	0.628027	-3.73032	1.68234	1.69363	2.07901	1.65417	1.93624	2.08467	2.44924	2.05361
WBGene00022046	Y66H1A.4	176870	Probable H/ACA ribonucleoprotein complex subunit 1-like protein [Source:UniProtKB/Swiss-Prot;Acc:Q9TYK1]	0.341995	8.32993	2.44081	0.0365039	0.628027	-3.99624	0.341995	2.44081	0.0365039	0.628027	-3.99624	8.13928	8.10299	8.28488	8.11064	8.18307	8.30822	8.78544	8.72613
WBGene00007132	pals-27	175567	Protein containing ALS2cr12 (ALS2CR12) signature [Source:UniProtKB/TrEMBL;Acc:Q17469]	-1.68443	-4.30701	-2.43997	0.036555	0.628027	-3.8588	-1.68443	-2.43997	0.036555	0.628027	-3.8588	-3.28307	-2.65729	-3.27781	-2.78118	-3.98449	-4.52731	-4.52731	-2.80515
WBGene00009016	F21D9.2	180266		0.291478	3.97833	2.4393	0.0365955	0.628027	-3.93918	0.291478	2.4393	0.0365955	0.628027	-3.93918	3.74421	3.76186	3.9832	3.84795	4.03618	4.10869	4.44062	3.92783
WBGene00010998	R03G8.3	181437		-0.595688	2.66428	-2.43878	0.0366272	0.628027	-3.8114	-0.595688	-2.43878	0.0366272	0.628027	-3.8114	3.07952	2.97402	2.83239	3.052	2.86667	2.49393	1.47617	2.60072
WBGene00014060	ZK673.4	191389		-0.490222	1.15005	-2.43642	0.0367711	0.628027	-3.63966	-0.490222	-2.43642	0.0367711	0.628027	-3.63966	1.30878	1.57916	1.51154	1.31842	0.93017	1.09934	0.303478	1.31976
WBGene00021641	Y47G6A.15	189995		-0.273514	9.4118	-2.43633	0.0367771	0.628027	-3.95425	-0.273514	-2.43633	0.0367771	0.628027	-3.95425	9.54571	9.58203	9.60109	9.45626	9.34835	9.36989	8.96822	9.42339
WBGene00018769	mnat-1	173602	MNAT (Menage a trois) TFIIH subunit [Source:UniProtKB/TrEMBL;Acc:O17245]	0.192151	6.57618	2.43555	0.0368244	0.628027	-4.06056	0.192151	2.43555	0.0368244	0.628027	-4.06056	6.44282	6.41844	6.59325	6.46841	6.59863	6.61899	6.82304	6.64979
WBGene00010223	F58A3.3	186482		-0.706505	-1.42718	-2.43309	0.0369753	0.628027	-3.48235	-0.706505	-2.43309	0.0369753	0.628027	-3.48235	-0.650607	-1.24564	-1.21198	-0.749664	-1.55421	-1.37671	-2.17151	-1.46419
WBGene00001811	haf-1	178522	HAlF transporter (PGP related) [Source:UniProtKB/TrEMBL;Acc:O45278]	-0.388442	2.61629	-2.433	0.036981	0.628027	-3.81748	-0.388442	-2.433	0.036981	0.628027	-3.81748	2.8651	2.94965	2.64531	2.82968	2.54786	2.55513	1.92381	2.67467
WBGene00018582	F48A9.2	185958		-0.560936	0.0577889	-2.43219	0.0370307	0.628027	-3.52724	-0.560936	-2.43219	0.0370307	0.628027	-3.52724	0.573283	0.3896	0.409011	0.196756	0.0201327	0.251697	-0.863981	-0.150601
WBGene00010911	M106.3	174671		0.213683	5.97947	2.43193	0.0370471	0.628027	-4.05622	0.213683	2.43193	0.0370471	0.628027	-4.05622	5.86493	5.82982	5.95544	5.84367	6.05196	5.91141	6.27172	6.11275
WBGene00008477	clec-17	173111	C-type LECtin [Source:UniProtKB/TrEMBL;Acc:O17741]	-0.886309	-1.8947	-2.43167	0.0370629	0.628027	-3.51468	-0.886309	-2.43167	0.0370629	0.628027	-3.51468	-0.696134	-1.70572	-1.67948	-1.28297	-2.05011	-2.22276	-1.68369	-2.4504
WBGene00009180	nurf-1	175098	Nucleosome-remodeling factor subunit NURF301-like [Source:UniProtKB/Swiss-Prot;Acc:Q6BER5]	0.229973	8.72063	2.43141	0.0370787	0.628027	-3.99282	0.229973	2.43141	0.0370787	0.628027	-3.99282	8.56872	8.57413	8.71481	8.56793	8.69732	8.80658	9.05248	8.78393
WBGene00022408	srsx-3	190823	Serpentine Receptor, class SX [Source:UniProtKB/TrEMBL;Acc:Q965R3]	-1.94371	-4.59725	-2.43102	0.0371029	0.628027	-3.89981	-1.94371	-2.43102	0.0371029	0.628027	-3.89981	-3.59175	-2.9929	-2.91077	-2.99941	-4.52731	-2.59586	-4.52731	-4.52731
WBGene00022225	Y73B3B.3	190642		-1.06979	-4.12058	-2.43001	0.037165	0.628027	-3.8242	-1.06979	-2.43001	0.037165	0.628027	-3.8242	-3.02893	-3.1954	-2.91077	-3.25664	-3.98449	-3.8831	-3.77331	-3.58641
WBGene00044082	D1086.12	259660		-0.19655	3.37582	-2.42977	0.03718	0.628027	-3.8997	-0.19655	-2.42977	0.03718	0.628027	-3.8997	3.50366	3.49975	3.44838	3.46069	3.36803	3.3293	3.23124	3.20113
WBGene00002095	ins-12	3565721	INSulin related [Source:UniProtKB/TrEMBL;Acc:Q7JP47]	0.66225	-0.0215563	2.42965	0.0371876	0.628027	-3.5253	0.66225	2.42965	0.0371876	0.628027	-3.5253	-0.193518	-0.180618	-0.5764	-0.361168	0.154586	0.768251	0.823712	-0.21593
WBGene00010832	M02G9.3	187406		0.261462	2.63835	2.42942	0.0372019	0.628027	-3.82728	0.261462	2.42942	0.0372019	0.628027	-3.82728	2.49657	2.63892	2.30511	2.59628	2.86667	2.79727	2.82753	2.63817
WBGene00008724	F13A7.1	180101	Major sperm protein [Source:UniProtKB/TrEMBL;Acc:O17799]	0.33243	6.37946	2.42863	0.0372505	0.628027	-4.06958	0.33243	2.42863	0.0372505	0.628027	-4.06958	6.21738	6.14324	6.32633	6.16681	6.33289	6.49407	6.97893	6.38062
WBGene00198548	T01G1.6	NA		-1.82678	-4.63344	-2.42861	0.037252	0.628027	-3.90498	-1.82678	-2.42861	0.037252	0.628027	-3.90498	-3.59175	-3.1954	-2.91077	-2.99941	-2.81182	-4.52731	-4.52731	-4.52731
WBGene00006861	cal-5	192083	CALmodulin related genes [Source:UniProtKB/TrEMBL;Acc:Q18136]	0.203527	5.69055	2.42847	0.0372602	0.628027	-4.05296	0.203527	2.42847	0.0372602	0.628027	-4.05296	5.58942	5.5609	5.60678	5.60001	5.7508	5.63919	5.98078	5.80378
WBGene00000287	cal-3	177143	CALmodulin related genes [Source:UniProtKB/TrEMBL;Acc:U4PQW9]	-0.464606	0.728521	-2.42844	0.0372623	0.628027	-3.60196	-0.464606	-2.42844	0.0372623	0.628027	-3.60196	0.81962	0.976758	1.28272	0.957953	0.593881	0.615735	-0.00583171	0.814251
WBGene00015861	C16D9.6	182687	Glycoprotein-N-acetylgalactosamine 3-beta-galactosyltransferase 1 [Source:UniProtKB/TrEMBL;Acc:Q22900]	-0.6108	0.0772624	-2.42794	0.0372931	0.628027	-3.53435	-0.6108	-2.42794	0.0372931	0.628027	-3.53435	0.666163	0.256864	0.23686	0.578486	-0.0373653	0.280976	-0.944344	-0.0578402
WBGene00022223	Y73B3B.1	190640		-0.665294	-1.04644	-2.42794	0.0372933	0.628027	-3.47983	-0.665294	-2.42794	0.0372933	0.628027	-3.47983	-0.442314	-0.351767	-1.21198	-0.700958	-1.32213	-0.911713	-1.11989	-1.54584
WBGene00006604	tra-1	176548	Sex-determining transformer protein 1 [Source:UniProtKB/Swiss-Prot;Acc:P34708]	0.280988	6.4254	2.42732	0.0373317	0.628027	-4.07234	0.280988	2.42732	0.0373317	0.628027	-4.07234	6.23681	6.18787	6.39808	6.31848	6.43254	6.46925	6.90989	6.45465
WBGene00003545	nas-27	188809	Zinc metalloproteinase nas-27 [Source:UniProtKB/Swiss-Prot;Acc:O17264]	0.393188	3.90743	2.42622	0.0374003	0.628027	-3.95354	0.393188	2.42622	0.0374003	0.628027	-3.95354	3.6654	3.61851	3.81581	3.73964	4.02569	4.10665	4.58361	3.72955
WBGene00012256	lpr-5	181297	LiPocalin-Related protein [Source:UniProtKB/TrEMBL;Acc:Q23163]	-0.245548	6.84393	-2.42597	0.0374156	0.628027	-4.07426	-0.245548	-2.42597	0.0374156	0.628027	-4.07426	6.8244	7.09707	7.13986	6.80806	6.77078	6.68379	6.5977	6.83305
WBGene00021224	clec-209	178716	C-type LECtin [Source:UniProtKB/TrEMBL;Acc:G5EBG4]	1.81872	-3.80777	2.42551	0.0374445	0.628027	-3.78485	1.81872	2.42551	0.0374445	0.628027	-3.78485	-4.52731	-4.06333	-2.91077	-2.99941	-3.28215	-2.22276	-2.62202	-2.30114
WBGene00013033	Y49E10.10	176665		0.240601	5.41661	2.42548	0.0374462	0.628027	-4.04774	0.240601	2.42548	0.0374462	0.628027	-4.04774	5.24932	5.2938	5.32657	5.31409	5.43459	5.57489	5.79138	5.35701
WBGene00001603	gln-2	176407	Probable glutamine synthetase [Source:UniProtKB/Swiss-Prot;Acc:P34497]	0.151508	6.70872	2.42534	0.0374546	0.628027	-4.07707	0.151508	2.42534	0.0374546	0.628027	-4.07707	6.65627	6.58591	6.63504	6.65626	6.80287	6.77182	6.81734	6.74781
WBGene00019477	K07C11.4	179198	Carboxylic ester hydrolase [Source:UniProtKB/TrEMBL;Acc:Q21266]	-0.201313	4.32353	-2.42437	0.0375155	0.628027	-3.98901	-0.201313	-2.42437	0.0375155	0.628027	-3.98901	4.40982	4.40251	4.41351	4.48442	4.27486	4.35916	4.07577	4.18671
WBGene00022178	Y71H2AM.13	175390		-0.169575	6.16798	-2.42395	0.0375412	0.628027	-4.07305	-0.169575	-2.42395	0.0375412	0.628027	-4.07305	6.22121	6.26489	6.30086	6.22941	6.13361	6.11209	5.96093	6.126
WBGene00010660	K08D8.6	178241		-0.196698	6.12109	-2.42159	0.0376892	0.628027	-4.07572	-0.196698	-2.42159	0.0376892	0.628027	-4.07572	6.19845	6.23495	6.12494	6.31996	6.15181	5.97773	6.0653	5.90087
WBGene00019211	H18N23.2	181788	Protein phosphatase 1 regulatory subunit [Source:UniProtKB/TrEMBL;Acc:Q400N3]	0.212131	6.3405	2.42089	0.0377326	0.628027	-4.08151	0.212131	2.42089	0.0377326	0.628027	-4.08151	6.17849	6.23715	6.28658	6.23646	6.40009	6.38327	6.67371	6.33288
WBGene00013164	Y53F4B.18	190217		0.234069	5.4399	2.41715	0.037968	0.628027	-4.06186	0.234069	2.41715	0.037968	0.628027	-4.06186	5.26722	5.32965	5.34895	5.34414	5.41463	5.59397	5.80374	5.42555
WBGene00198999	F28B4.6	NA		-1.60633	-3.9802	-2.41657	0.0380046	0.628027	-3.8198	-1.60633	-2.41657	0.0380046	0.628027	-3.8198	-2.45892	-2.38521	-3.77131	-2.59167	-3.591	-3.10044	-4.52731	-3.98148
WBGene00017677	asp-11	NA		0.523719	-0.787066	2.41644	0.0380127	0.628027	-3.49856	0.523719	2.41644	0.0380127	0.628027	-3.49856	-0.894132	-0.988588	-1.31543	-0.653843	-0.3289	-0.236375	-0.646698	-0.596034
WBGene00008819	shw-1	174331	SHaW family of potassium channels [Source:UniProtKB/TrEMBL;Acc:Q8I4L3]	-0.231995	3.20599	-2.41593	0.0380448	0.628027	-3.90487	-0.231995	-2.41593	0.0380448	0.628027	-3.90487	3.27799	3.38176	3.44046	3.2195	3.23776	2.9735	3.05642	3.10074
WBGene00044762	ZK688.11	4363059		-0.213662	3.35333	-2.41569	0.0380602	0.628027	-3.9195	-0.213662	-2.41569	0.0380602	0.628027	-3.9195	3.42078	3.54315	3.39612	3.50029	3.35412	3.16627	3.16096	3.32113
WBGene00011536	T06E4.9	179348		0.580288	5.41675	2.41541	0.038078	0.628027	-4.06301	0.580288	2.41541	0.038078	0.628027	-4.06301	5.12066	4.98011	5.1678	5.22867	5.58208	5.84189	6.38858	5.03335
WBGene00010628	ceeh-2	179444	Epoxide hydrolase 2 [Source:UniProtKB/Swiss-Prot;Acc:G5EDL5]	-0.233541	2.95963	-2.41465	0.0381262	0.628027	-3.8825	-0.233541	-2.41465	0.0381262	0.628027	-3.8825	3.15197	3.0562	3.11202	3.02329	2.92804	2.93257	2.64045	2.88012
WBGene00018965	F56D2.3	175769		-0.251587	5.44215	-2.41437	0.0381439	0.628027	-4.06594	-0.251587	-2.41437	0.0381439	0.628027	-4.06594	5.51396	5.61323	5.74898	5.41006	5.37592	5.28	5.12157	5.482
WBGene00020071	R13H9.5	177276		0.303738	4.6657	2.41423	0.038153	0.628027	-4.02848	0.303738	2.41423	0.038153	0.628027	-4.02848	4.41919	4.49066	4.66183	4.48573	4.70233	4.7241	5.19609	4.6605
WBGene00010221	F57G12.1	181381		-0.255715	5.4654	-2.41387	0.0381756	0.628027	-4.06761	-0.255715	-2.41387	0.0381756	0.628027	-4.06761	5.47533	5.7098	5.52304	5.67343	5.4273	5.37895	5.06752	5.47619
WBGene00018338	F42A9.9	185657		0.751106	-0.488264	2.41384	0.0381777	0.628027	-3.51374	0.751106	2.41384	0.0381777	0.628027	-3.51374	-0.948189	-0.4783	-0.45329	-1.28297	-0.562168	0.495993	0.157097	-0.284358
WBGene00009172	F26F2.7	180347		0.256027	5.25556	2.41322	0.0382166	0.628027	-4.06049	0.256027	2.41322	0.0382166	0.628027	-4.06049	4.99649	5.11086	5.19864	5.2049	5.31189	5.33948	5.66419	5.22784
WBGene00020566	ttr-7	175213	TransThyretin-Related family domain [Source:UniProtKB/TrEMBL;Acc:Q7YZH4]	0.354045	1.47	2.41275	0.0382467	0.628027	-3.7175	0.354045	2.41275	0.0382467	0.628027	-3.7175	1.30878	1.3282	1.38526	1.19517	1.38883	1.69644	2.00094	1.59203
WBGene00185102	Y105C5A.1268	13206052		-1.10955	-3.03908	-2.4124	0.0382686	0.628027	-3.67232	-1.10955	-2.4124	0.0382686	0.628027	-3.67232	-2.05141	-1.8695	-2.37546	-2.59167	-2.45771	-3.43933	-3.77331	-2.80515
WBGene00016094	C25E10.4	182889		-0.405618	2.53047	-2.41218	0.0382831	0.628027	-3.84009	-0.405618	-2.41218	0.0382831	0.628027	-3.84009	2.81729	2.92173	2.7451	2.51098	2.42552	2.33551	1.8778	2.67467
WBGene00013866	cbs-1	181215	Cystathionine Beta-Synthase [Source:UniProtKB/TrEMBL;Acc:G5EFH8]	-0.229616	6.02004	-2.41174	0.0383108	0.628027	-4.08883	-0.229616	-2.41174	0.0383108	0.628027	-4.08883	6.14176	6.05854	6.22512	6.12394	5.99798	5.90378	5.66335	6.05161
WBGene00014732	F09F3.8	NA		-1.01683	-2.49222	-2.41151	0.0383258	0.628027	-3.59835	-1.01683	-2.41151	0.0383258	0.628027	-3.59835	-1.18728	-1.95894	-1.9859	-2.13823	-2.45771	-2.22276	-2.62202	-3.2766
WBGene00006765	unc-29	172703	Acetylcholine receptor subunit beta-type unc-29 [Source:UniProtKB/Swiss-Prot;Acc:P48181]	-0.349384	2.6693	-2.4115	0.038326	0.628027	-3.85665	-0.349384	-2.4115	0.038326	0.628027	-3.85665	2.81324	2.9404	2.6175	3.0413	2.71823	2.51873	2.14384	2.61956
WBGene00022866	ZK1240.1	173589		-0.968016	-1.2764	-2.41095	0.0383615	0.628027	-3.50457	-0.968016	-2.41095	0.0383615	0.628027	-3.50457	-0.948189	-0.511746	-0.513532	-0.700958	-0.946738	-1.12556	-2.91407	-1.54584
WBGene00013970	klu-1	173366	KLUmpfuss related [Source:UniProtKB/TrEMBL;Acc:O46016]	-0.204368	3.18358	-2.40999	0.0384226	0.628027	-3.9121	-0.204368	-2.40999	0.0384226	0.628027	-3.9121	3.24825	3.34953	3.3075	3.25388	3.00838	3.20497	3.05642	3.08047
WBGene00000697	col-123	177823	COLlagen [Source:UniProtKB/TrEMBL;Acc:Q23222]	0.774158	-1.48633	2.40977	0.0384364	0.628027	-3.51076	0.774158	2.40977	0.0384364	0.628027	-3.51076	-1.73402	-1.49038	-1.31543	-2.27414	-1.18585	-0.460313	-1.11989	-1.24378
WBGene00021945	lem-4	176911	Ankyrin repeat and LEM domain-containing protein 2 homolog [Source:UniProtKB/Swiss-Prot;Acc:H2KZB2]	0.321182	4.39907	2.40972	0.0384398	0.628027	-4.01803	0.321182	2.40972	0.0384398	0.628027	-4.01803	4.24646	4.21844	4.28236	4.2002	4.43538	4.53046	4.97769	4.31944
WBGene00000251	bli-1	174653	Cuticle collagen bli-1 [Source:UniProtKB/Swiss-Prot;Acc:Q09457]	-0.364466	8.80445	-2.40965	0.0384441	0.628027	-4.02331	-0.364466	-2.40965	0.0384441	0.628027	-4.02331	8.89784	9.07524	9.04797	8.91126	8.71633	8.6929	8.17244	8.92248
WBGene00010296	dgat-2	180160	Acyl-CoA:DiacylGlycerol AcylTransferase [Source:UniProtKB/TrEMBL;Acc:Q9XUW0]	0.381103	5.91648	2.4095	0.0384538	0.628027	-4.08991	0.381103	2.4095	0.0384538	0.628027	-4.08991	5.68019	5.65292	5.82393	5.74439	5.97681	6.00705	6.63015	5.82271
WBGene00017319	mrps-9	184267	Probable 40S ribosomal protein S9, mitochondrial [Source:UniProtKB/Swiss-Prot;Acc:P34388]	-0.179962	5.6618	-2.40882	0.038497	0.628027	-4.08289	-0.179962	-2.40882	0.038497	0.628027	-4.08289	5.73213	5.80116	5.78147	5.69918	5.68121	5.48733	5.49453	5.62469
WBGene00021470	tpxl-1	171786	TPX2 (Targeting Protein for Xenopus Klp2)-Like; TPX2-related alternative variant b [Source:UniProtKB/TrEMBL;Acc:Q8WSN6]	0.350819	6.82531	2.4082	0.0385371	0.628027	-4.10346	0.350819	2.4082	0.0385371	0.628027	-4.10346	6.55243	6.541	6.76751	6.74298	6.90442	6.89203	7.45018	6.75528
WBGene00010342	F59F5.3	186634		-1.01055	-0.256536	-2.40736	0.0385906	0.628027	-3.53073	-1.01055	-2.40736	0.0385906	0.628027	-3.53073	0.943543	0.153971	-0.136703	0.366328	-0.0373653	-0.78495	-1.98995	-0.0578402
WBGene00021985	Y59C2A.2	173576		0.201976	4.66075	2.40653	0.038644	0.628027	-4.04048	0.201976	2.40653	0.038644	0.628027	-4.04048	4.62062	4.57871	4.55772	4.48178	4.68132	4.79431	4.92353	4.66277
WBGene00010196	F57C2.4	175111		0.68301	0.352055	2.40612	0.0386702	0.628027	-3.59383	0.68301	2.40612	0.0386702	0.628027	-3.59383	-0.0685082	-0.292432	0.122759	0.411329	0.433837	0.809022	1.44496	0.263042
WBGene00005444	srh-237	13217708	Serpentine Receptor, class H [Source:UniProtKB/TrEMBL;Acc:J7SA46]	0.477501	0.327423	2.40533	0.0387211	0.628027	-3.59393	0.477501	2.40533	0.0387211	0.628027	-3.59393	0.410992	0.132481	-0.0449325	-0.0251069	0.771802	0.660981	0.823712	0.189262
WBGene00016636	perm-2	176933	PERMeable eggshell [Source:UniProtKB/TrEMBL;Acc:O44145]	0.502059	6.56428	2.40519	0.0387302	0.628027	-4.10809	0.502059	2.40519	0.0387302	0.628027	-4.10809	6.32847	6.18429	6.33436	6.40863	6.66716	6.90884	7.42766	6.25892
WBGene00019996	R10F2.5	187786		-0.837191	-1.44518	-2.40467	0.0387633	0.628027	-3.5163	-0.837191	-2.40467	0.0387633	0.628027	-3.5163	-0.52206	-1.42519	-1.11546	-0.700958	-1.55421	-1.47118	-1.4312	-2.30114
WBGene00016417	C34F11.8	173892		-0.31918	1.12196	-2.40359	0.0388332	0.628027	-3.68712	-0.31918	-2.40359	0.0388332	0.628027	-3.68712	1.38727	1.43739	1.24685	1.12935	1.17765	0.924844	0.917645	0.924464
WBGene00012442	Y15E3A.3	189439		-1.09251	-2.25065	-2.40251	0.038903	0.628027	-3.58196	-1.09251	-2.40251	0.038903	0.628027	-3.58196	-1.2538	-1.95894	-0.711003	-2.13823	-2.81182	-2.8262	-2.17151	-2.30114
WBGene00004735	sbp-1	176574	Sterol regulatory element Binding Protein [Source:UniProtKB/TrEMBL;Acc:Q9XX00]	0.175402	4.67621	2.4025	0.0389038	0.628027	-4.0478	0.175402	2.4025	0.0389038	0.628027	-4.0478	4.57224	4.55669	4.59742	4.63311	4.6735	4.74132	4.85692	4.79301
WBGene00020635	T20H4.2	188663		-0.212452	3.32595	-2.40181	0.038948	0.628027	-3.93855	-0.212452	-2.40181	0.038948	0.628027	-3.93855	3.41276	3.41551	3.5102	3.42274	3.25283	3.12246	3.14162	3.36647
WBGene00043996	fbxb-87	3565613	F-box B protein [Source:UniProtKB/TrEMBL;Acc:Q5R3S7]	-0.787038	-2.40186	-2.40103	0.0389985	0.628027	-3.59577	-0.787038	-2.40103	0.0389985	0.628027	-3.59577	-1.47402	-1.95894	-1.82457	-2.01404	-2.62393	-2.22276	-2.91407	-2.30114
WBGene00015032	B0207.9	181838		-0.529474	1.9959	-2.40084	0.0390107	0.628027	-3.79507	-0.529474	-2.40084	0.0390107	0.628027	-3.79507	2.43455	2.4607	2.08917	2.14193	1.99478	1.91762	0.984287	2.03968
WBGene00009065	F22G12.5	173181		0.291882	6.34021	2.39941	0.0391035	0.628027	-4.11549	0.291882	2.39941	0.0391035	0.628027	-4.11549	6.18909	6.12839	6.2559	6.20366	6.35366	6.41828	6.86969	6.30767
WBGene00219298	F55H2.8	13190818		-1.30406	-4.1904	-2.39881	0.0391428	0.628027	-3.85965	-1.30406	-2.39881	0.0391428	0.628027	-3.85965	-3.28307	-3.1954	-2.91077	-2.78118	-3.98449	-3.43933	-4.52731	-3.58641
WBGene00005176	srg-19	NA		-1.81349	-4.80707	-2.39823	0.0391803	0.628027	-3.93582	-1.81349	-2.39823	0.0391803	0.628027	-3.93582	-3.98499	-3.1954	-2.91077	-2.99941	-3.28215	-4.52731	-4.52731	-4.52731
WBGene00016163	C27D9.1	173822		0.327003	4.17125	2.39771	0.0392142	0.628027	-4.02009	0.327003	2.39771	0.0392142	0.628027	-4.02009	3.95032	3.967	4.02085	4.08688	4.29247	4.23935	4.75563	4.07848
WBGene00004332	rec-1	171664		0.200264	4.39913	2.39763	0.0392195	0.628027	-4.03728	0.200264	2.39763	0.0392195	0.628027	-4.03728	4.32974	4.28204	4.24875	4.33477	4.38018	4.4777	4.67218	4.48533
WBGene00015683	C10G8.4	182503		1.24709	-2.76339	2.39735	0.0392379	0.628027	-3.64589	1.24709	2.39735	0.0392379	0.628027	-3.64589	-2.45892	-3.1954	-3.77131	-2.42418	-1.64068	-2.59586	-1.21639	-2.16589
WBGene00018930	F56B3.6	176906	Receptor expression-enhancing protein [Source:UniProtKB/TrEMBL;Acc:O45108]	0.269878	5.20657	2.39633	0.0393043	0.628027	-4.08506	0.269878	2.39633	0.0393043	0.628027	-4.08506	5.05777	4.98162	5.18922	5.06052	5.26361	5.24236	5.66927	5.19837
WBGene00018786	hmbx-1	171679	HMBOX (Mammalian HoMeoBOX gene) homolog [Source:UniProtKB/TrEMBL;Acc:Q9TYT0]	0.308986	2.14563	2.39595	0.039329	0.628027	-3.82404	0.308986	2.39595	0.039329	0.628027	-3.82404	1.94953	2.08344	1.87091	2.06657	2.05103	2.36998	2.56262	2.2955
WBGene00045404	C06C3.11	NA		-0.443298	0.26589	-2.39372	0.039475	0.628027	-3.6022	-0.443298	-2.39372	0.039475	0.628027	-3.6022	0.432305	0.544071	0.441106	0.692257	-0.00832987	0.392487	-0.344493	0.28682
WBGene00017826	tag-340	175655		-0.21462	5.46864	-2.39352	0.0394882	0.628027	-4.10007	-0.21462	-2.39352	0.0394882	0.628027	-4.10007	5.56791	5.64251	5.51647	5.58474	5.52053	5.38233	5.14724	5.39579
WBGene00014096	ZK829.7	178132		0.157797	7.01642	2.39307	0.0395175	0.628027	-4.12512	0.157797	2.39307	0.0395175	0.628027	-4.12512	6.94723	6.93138	6.93041	6.943	7.03437	7.04707	7.1789	7.12183
WBGene00018648	F49F1.8	NA		0.668509	-1.246	2.39282	0.0395341	0.628027	-3.52373	0.668509	2.39282	0.0395341	0.628027	-3.52373	-1.32354	-1.63031	-0.859469	-1.79375	-0.790275	-0.911713	-1.21639	-0.553189
WBGene00015439	C04E12.10	NA		-1.53528	-3.95019	-2.39258	0.0395495	0.628027	-3.83036	-1.53528	-2.39258	0.0395495	0.628027	-3.83036	-2.81293	-2.51484	-2.91077	-2.99941	-3.98449	-2.39728	-4.52731	-3.98148
WBGene00000713	col-140	178971	COLlagen [Source:UniProtKB/TrEMBL;Acc:Q19813]	0.550163	9.76947	2.39222	0.0395733	0.628027	-4.00795	0.550163	2.39222	0.0395733	0.628027	-4.00795	9.58935	9.34515	9.45155	9.61332	9.88525	9.91941	10.7982	9.55398
WBGene00016069	C24H10.3	182857		-0.327672	1.53388	-2.3922	0.0395749	0.628027	-3.75458	-0.327672	-2.3922	0.0395749	0.628027	-3.75458	1.45131	1.77909	1.73512	1.88705	1.53406	1.22518	1.44496	1.34263
WBGene00011189	R10D12.8	259659		-0.39369	1.01694	-2.39194	0.0395917	0.628027	-3.69075	-0.39369	-2.39194	0.0395917	0.628027	-3.69075	1.48229	1.34698	1.01063	1.10216	0.959859	0.747426	0.586918	1.08225
WBGene00007248	catp-4	175120	Sodium/potassium-transporting ATPase subunit alpha [Source:UniProtKB/TrEMBL;Acc:G5EFV6]	0.172212	7.02645	2.39194	0.039592	0.628027	-4.12672	0.172212	2.39194	0.039592	0.628027	-4.12672	6.97178	6.86289	6.87459	7.05247	7.12007	7.11824	7.05486	7.15955
WBGene00008692	scav-4	181429	SCAVenger receptor (CD36 family) related [Source:UniProtKB/TrEMBL;Acc:Q19344]	0.191829	4.34372	2.39163	0.0396126	0.628027	-4.04279	0.191829	2.39163	0.0396126	0.628027	-4.04279	4.39361	4.12904	4.2305	4.2506	4.46155	4.44574	4.4187	4.43833
WBGene00008290	bgnt-1.8	183769	B3GNT1, Beta-1,3-N-acetylGucosamiNylTransferase 1, homolog [Source:UniProtKB/TrEMBL;Acc:O02230]	-0.356405	1.12896	-2.39131	0.0396332	0.628027	-3.70552	-0.356405	-2.39131	0.0396332	0.628027	-3.70552	1.30878	1.21007	1.43392	1.40996	1.2027	0.726295	0.774347	1.13561
WBGene00021530	Y41G9A.6	180586		-2.0083	-4.05696	-2.39067	0.0396752	0.628027	-3.85765	-2.0083	-2.39067	0.0396752	0.628027	-3.85765	-2.05141	-2.81536	-3.77131	-2.13823	-3.28215	-3.10044	-4.52731	-4.52731
WBGene00004320	rbx-1	179358	RING-box protein 1 [Source:UniProtKB/Swiss-Prot;Acc:Q23457]	0.37188	6.26977	2.39017	0.0397087	0.628027	-4.12889	0.37188	2.39017	0.0397087	0.628027	-4.12889	6.06495	6.01333	6.23774	6.02018	6.16262	6.31104	6.94795	6.40527
WBGene00008128	srab-12	183531	Serpentine Receptor, class AB (Class A-like) [Source:UniProtKB/TrEMBL;Acc:O45308]	-0.661359	-1.74054	-2.3896	0.0397461	0.628027	-3.54767	-0.661359	-2.3896	0.0397461	0.628027	-3.54767	-1.12369	-1.63031	-1.31543	-1.02141	-1.83092	-1.79857	-2.17151	-1.82281
WBGene00007306	C04G2.5	182233		-0.354207	3.37949	-2.38926	0.0397683	0.628027	-3.96258	-0.354207	-2.38926	0.0397683	0.628027	-3.96258	3.645	3.55531	3.53643	3.5312	3.6096	3.2352	2.81538	3.14369
WBGene00006201	str-155	189415	Seven TM Receptor [Source:UniProtKB/TrEMBL;Acc:Q9N2T5]	1.77594	-3.77602	2.38899	0.0397861	0.628027	-3.80316	1.77594	2.38899	0.0397861	0.628027	-3.80316	-3.98499	-3.43104	-2.37546	-4.52731	-2.17361	-2.22276	-3.28064	-2.80515
WBGene00008370	D1054.1	179492		-0.28625	3.63909	-2.38835	0.0398284	0.628027	-3.98854	-0.28625	-2.38835	0.0398284	0.628027	-3.98854	3.81488	3.88905	3.64376	3.80434	3.73724	3.45665	3.20819	3.58839
WBGene00014809	M142.3	NA		0.25746	2.55904	2.38683	0.0399291	0.628027	-3.88456	0.25746	2.38683	0.0399291	0.628027	-3.88456	2.57052	2.36259	2.44621	2.36421	2.60535	2.64232	2.91554	2.6289
WBGene00006152	str-94	191996	Seven TM Receptor [Source:UniProtKB/TrEMBL;Acc:Q9GS14]	-1.35705	-3.86697	-2.38681	0.0399306	0.628027	-3.819	-1.35705	-2.38681	0.0399306	0.628027	-3.819	-2.45892	-2.51484	-2.91077	-3.25664	-3.28215	-3.43933	-4.52731	-3.58641
WBGene00019530	scrm-8	187152	Phospholipid scramblase [Source:UniProtKB/TrEMBL;Acc:Q21319]	0.363981	4.08643	2.38494	0.0400546	0.628027	-4.0333	0.363981	2.38494	0.0400546	0.628027	-4.0333	3.85883	3.80155	3.99945	3.95631	4.0892	4.09845	4.77144	4.13851
WBGene00018000	F33D11.1	185224		0.398367	1.5975	2.3837	0.0401376	0.628027	-3.77663	0.398367	2.3837	0.0401376	0.628027	-3.77663	1.44083	1.28015	1.72211	1.23326	1.61093	1.60678	2.1822	1.82911
WBGene00002265	lec-2	174560	Galectin [Source:UniProtKB/TrEMBL;Acc:Q20684]	0.205223	8.10697	2.38296	0.0401868	0.628027	-4.09859	0.205223	2.38296	0.0401868	0.628027	-4.09859	7.94165	7.98851	8.02602	8.06605	8.17952	8.11128	8.40586	8.13825
WBGene00012961	Y47H10A.5	173091		-0.526261	3.84662	-2.38265	0.0402072	0.628027	-4.01433	-0.526261	-2.38265	0.0402072	0.628027	-4.01433	4.12573	4.24372	3.77232	4.33185	3.98837	3.60872	2.89259	3.83613
WBGene00019713	pqn-52	172210	Prion-like-(Q/N-rich)-domain-bearing protein [Source:UniProtKB/TrEMBL;Acc:H2L044]	0.162059	7.71921	2.38249	0.0402184	0.628027	-4.11788	0.162059	2.38249	0.0402184	0.628027	-4.11788	7.69492	7.62999	7.5788	7.652	7.76918	7.74256	7.84254	7.84546
WBGene00016638	perm-4	176932	PERMeable eggshell [Source:UniProtKB/TrEMBL;Acc:O44144]	0.455204	7.71137	2.38228	0.0402322	0.628027	-4.11816	0.455204	2.38228	0.0402322	0.628027	-4.11816	7.52041	7.39387	7.45925	7.58238	7.74501	7.91967	8.55125	7.52097
WBGene00018814	F54D11.4	178852		0.355764	4.49506	2.38152	0.0402831	0.628027	-4.069	0.355764	2.38152	0.0402831	0.628027	-4.069	4.39768	4.23113	4.4054	4.23191	4.61405	4.54863	5.14239	4.40612
WBGene00014944	Y68A4A.12	NA		0.877395	-2.69064	2.37924	0.0404358	0.628027	-3.64786	0.877395	2.37924	0.0404358	0.628027	-3.64786	-3.02893	-2.38521	-2.61842	-2.99941	-2.17361	-2.39728	-1.98995	-1.63238
WBGene00015093	B0261.5	181890		-0.316245	2.22539	-2.37887	0.0404607	0.628027	-3.85775	-0.316245	-2.37887	0.0404607	0.628027	-3.85775	2.30767	2.44335	2.46974	2.38692	2.37683	1.96349	1.79359	2.141
WBGene00016138	flh-2	175670	FLYWCH zinc finger transcription factor homolog [Source:UniProtKB/TrEMBL;Acc:Q18225]	-0.244933	3.5089	-2.37839	0.0404929	0.628027	-3.99226	-0.244933	-2.37839	0.0404929	0.628027	-3.99226	3.57486	3.71564	3.72422	3.54388	3.43826	3.43075	3.15132	3.52482
WBGene00016386	tag-272	183191		-0.69937	-0.227231	-2.37742	0.0405584	0.628027	-3.57801	-0.69937	-2.37742	0.0405584	0.628027	-3.57801	0.153065	0.460303	-0.28633	0.319878	-0.128152	0.0623299	-1.21639	-0.732779
WBGene00007923	C34C12.4	183200		0.246061	5.20732	2.37728	0.0405676	0.628027	-4.11523	0.246061	2.37728	0.0405676	0.628027	-4.11523	5.03792	5.04193	5.1618	5.09714	5.21442	5.21417	5.62818	5.27319
WBGene00014076	ZK792.1	178100		-0.366512	4.45582	-2.37607	0.0406493	0.628027	-4.07355	-0.366512	-2.37607	0.0406493	0.628027	-4.07355	4.65162	4.65793	4.70377	4.58113	4.46285	4.27435	3.76428	4.5677
WBGene00018206	ugt-61	185500	UDP-glucuronosyltransferase [Source:UniProtKB/TrEMBL;Acc:O16276]	-0.242324	3.08803	-2.37541	0.0406939	0.628027	-3.95627	-0.242324	-2.37541	0.0406939	0.628027	-3.95627	3.28386	3.27793	3.1754	3.13147	3.09455	2.97797	2.74665	3.05992
WBGene00017977	F32B5.3	185197		0.370168	0.534457	2.37506	0.0407177	0.628027	-3.66047	0.370168	2.37506	0.0407177	0.628027	-3.66047	0.432305	0.352905	0.161804	0.578486	0.57482	0.848671	0.642999	0.939543
WBGene00016500	memo-1	179163	Protein memo-1 homolog, partial [Source:RefSeq peptide;Acc:NP_001337309]	-0.194407	4.80012	-2.3749	0.0407284	0.628027	-4.09808	-0.194407	-2.3749	0.0407284	0.628027	-4.09808	4.75356	4.95738	4.9853	4.905	4.66789	4.71474	4.63117	4.79922
WBGene00016996	D1005.2	180484	UTP--glucose-1-phosphate uridylyltransferase [Source:UniProtKB/TrEMBL;Acc:Q18910]	-0.444369	2.16096	-2.37483	0.0407328	0.628027	-3.85503	-0.444369	-2.37483	0.0407328	0.628027	-3.85503	2.2246	2.48634	2.82633	2.09443	1.99478	1.71801	1.75594	2.27186
WBGene00006732	uev-3	185003	Ubiquitin-conjugating enzyme E2 variant 3 [Source:UniProtKB/Swiss-Prot;Acc:P91853]	-0.520303	3.19211	-2.37329	0.040837	0.628027	-3.96809	-0.520303	-2.37329	0.040837	0.628027	-3.96809	3.45242	3.59906	3.28557	3.52864	3.21639	3.08144	2.14384	3.27134
WBGene00170464	21ur-5984	NA		1.40186	-3.38035	2.37304	0.0408542	0.628027	-3.75007	1.40186	2.37304	0.0408542	0.628027	-3.75007	-2.81293	-4.06333	-3.27781	-3.25664	-2.45771	-2.22276	-3.28064	-1.82281
WBGene00016840	C50F2.7	183675		-0.426686	0.558197	-2.37301	0.0408563	0.628027	-3.66357	-0.426686	-2.37301	0.0408563	0.628027	-3.66357	0.666163	0.964648	1.11379	0.476304	0.475543	0.470805	0.337865	0.214277
WBGene00006050	ssq-1	177835	Sperm-Specific family, class Q [Source:UniProtKB/TrEMBL;Acc:Q21294]	0.469455	8.09653	2.37249	0.0408913	0.628027	-4.11544	0.469455	2.37249	0.0408913	0.628027	-4.11544	7.83179	7.73197	7.99612	7.90243	8.11748	8.1955	8.99506	8.00326
WBGene00007496	npax-4	182466	N-terminal PAX (PAI domain only) protein [Source:UniProtKB/TrEMBL;Acc:H9G2Q0]	0.299709	1.21701	2.37221	0.0409105	0.628027	-3.74715	0.299709	2.37221	0.0409105	0.628027	-3.74715	1.20115	0.889774	1.07341	1.20798	1.29876	1.42201	1.33008	1.47271
WBGene00006366	sym-1	181555	SYM-1 protein [Source:UniProtKB/TrEMBL;Acc:G5EFP4]	-0.283499	7.1646	-2.37208	0.0409196	0.628027	-4.15404	-0.283499	-2.37208	0.0409196	0.628027	-4.15404	7.17332	7.43326	7.47774	7.13926	7.08661	7.02857	6.76696	7.21366
WBGene00012387	Y6B3B.1	189366		0.312504	1.45937	2.37187	0.0409335	0.628027	-3.77771	0.312504	2.37187	0.0409335	0.628027	-3.77771	1.36528	1.05879	1.44978	1.43197	1.61093	1.55978	1.78115	1.55334
WBGene00001441	fkh-9	180670	ForKHead transcription factor family [Source:UniProtKB/TrEMBL;Acc:Q2L6X6]	0.214851	5.66841	2.37161	0.040951	0.628027	-4.14231	0.214851	2.37161	0.040951	0.628027	-4.14231	5.56188	5.59469	5.51552	5.57055	5.83782	5.80268	5.92462	5.54682
WBGene00008925	F17H10.1	181439		-0.224155	5.15663	-2.3686	0.0411563	0.628027	-4.1262	-0.224155	-2.3686	0.0411563	0.628027	-4.1262	5.20898	5.2694	5.38032	5.23259	5.17224	5.07484	4.80563	5.11946
WBGene00001522	gbh-1	174648	Probable gamma-butyrobetaine dioxygenase [Source:UniProtKB/Swiss-Prot;Acc:Q19000]	-0.23171	3.78161	-2.36743	0.0412367	0.628027	-4.03427	-0.23171	-2.36743	0.0412367	0.628027	-4.03427	3.93173	3.91288	3.86396	3.9061	3.69152	3.68189	3.43558	3.85613
WBGene00004010	pha-1	176543	Pha-1 protein; Pha1 protein [Source:UniProtKB/TrEMBL;Acc:G5EGL5]	-0.423697	3.61571	-2.36692	0.0412711	0.628027	-4.01904	-0.423697	-2.36692	0.0412711	0.628027	-4.01904	3.77998	3.92074	3.79733	3.86221	3.75428	3.44376	2.79076	3.6074
WBGene00003008	lin-22	177082	Lin-22 [Source:UniProtKB/TrEMBL;Acc:G5EF76]	-0.431223	-0.342876	-2.36651	0.0412995	0.628027	-3.58612	-0.431223	-2.36651	0.0412995	0.628027	-3.58612	0.10078	-0.263656	0.0413483	-0.117969	-0.440824	-0.560622	-0.715552	-0.319829
WBGene00012942	Y47D3B.6	176573		0.440503	8.34748	2.36607	0.0413296	0.628027	-4.11346	0.440503	2.36607	0.0413296	0.628027	-4.11346	8.07085	8.03132	8.2682	8.15194	8.37236	8.47338	9.17879	8.23414
WBGene00013096	mcd-1	175040	Modifier of cell death [Source:UniProtKB/Swiss-Prot;Acc:B7FAS0]	0.294135	5.90568	2.36514	0.0413935	0.628027	-4.16	0.294135	2.36514	0.0413935	0.628027	-4.16	5.71756	5.69522	5.86369	5.75807	5.81211	5.96425	6.42303	6.01782
WBGene00008151	rrp-1	177853	Ribosomal RNA processing protein 1 homolog [Source:UniProtKB/Swiss-Prot;Acc:Q18674]	-0.186453	5.7917	-2.36436	0.0414471	0.628027	-4.15751	-0.186453	-2.36436	0.0414471	0.628027	-4.15751	5.92113	5.87823	5.93657	5.81203	5.78126	5.66093	5.55516	5.79499
WBGene00003216	memi-1	189470	MEiosis-to-MItosis transition associated [Source:UniProtKB/TrEMBL;Acc:Q9N575]	0.3992	4.1145	2.36408	0.0414666	0.628027	-4.0682	0.3992	2.36408	0.0414666	0.628027	-4.0682	4.08426	3.7478	3.92481	3.89624	4.27339	4.15489	4.83902	4.01761
WBGene00005726	srv-15	190889	Serpentine Receptor, class V [Source:UniProtKB/TrEMBL;Acc:Q9U306]	0.845707	-2.0132	2.36407	0.0414671	0.628027	-3.59335	0.845707	2.36407	0.0414671	0.628027	-3.59335	-2.62509	-1.95894	-1.67948	-2.42418	-1.0029	-1.92659	-1.4312	-1.54584
WBGene00021075	W07E6.3	189276	Sphingomyelin synthase-related 2 [Source:UniProtKB/Swiss-Prot;Acc:Q9TYV2]	0.459369	0.947052	2.36346	0.0415092	0.628027	-3.7257	0.459369	2.36346	0.0415092	0.628027	-3.7257	0.882912	0.797208	0.503232	0.728271	1.2871	1.44805	1.41306	0.71258
WBGene00235198	T09H2.2	NA		1.59194	-3.72374	2.36312	0.0415325	0.628027	-3.8129	1.59194	2.36312	0.0415325	0.628027	-3.8129	-2.81293	-3.71282	-4.52731	-3.56989	-1.93636	-3.43933	-2.62202	-2.30114
WBGene00002024	hsp-43	180895	Heat Shock Protein [Source:UniProtKB/TrEMBL;Acc:B0M0L8]	0.183878	5.44633	2.36287	0.0415496	0.628027	-4.14801	0.183878	2.36287	0.0415496	0.628027	-4.14801	5.39212	5.22567	5.39985	5.40451	5.48842	5.58593	5.6247	5.45798
WBGene00271647	C23G10.14	NA		-0.503461	-0.514013	-2.36273	0.0415592	0.628027	-3.5794	-0.503461	-2.36273	0.0415592	0.628027	-3.5794	-0.0388779	-0.382375	-0.184875	-0.150301	-0.790275	-0.560622	-1.11989	-0.356195
WBGene00003026	lin-41	172760		0.233527	5.63067	2.36263	0.0415664	0.628027	-4.1552	0.233527	2.36263	0.0415664	0.628027	-4.1552	5.49383	5.43599	5.45	5.67516	5.69837	5.61568	5.98146	5.70244
WBGene00206496	Y51A2B.16	13218196		1.26822	-4.21123	2.36211	0.0416023	0.628027	-3.88026	1.26822	2.36211	0.0416023	0.628027	-3.88026	-3.98499	-3.71282	-4.52731	-3.25664	-3.02791	-3.10044	-2.91407	-3.2766
WBGene00003230	mex-5	178296	Zinc finger protein mex-5 [Source:UniProtKB/Swiss-Prot;Acc:Q9XUB2]	0.352086	7.13352	2.36163	0.0416351	0.628027	-4.17207	0.352086	2.36163	0.0416351	0.628027	-4.17207	6.93772	6.89016	6.97597	7.03438	7.21007	7.20243	7.79151	7.02862
WBGene00009295	fbxa-180	NA		0.51436	1.43185	2.36114	0.0416691	0.628027	-3.7891	0.51436	2.36114	0.0416691	0.628027	-3.7891	1.34294	1.23044	0.647761	1.52704	1.59209	1.99917	1.29551	1.96058
WBGene00009488	oac-20	185375	O-ACyltransferase homolog [Source:UniProtKB/TrEMBL;Acc:O45470]	0.238262	4.34902	2.36075	0.0416964	0.628027	-4.09164	0.238262	2.36075	0.0416964	0.628027	-4.09164	4.26737	4.27347	3.99405	4.37792	4.55327	4.49966	4.51951	4.32519
WBGene00007695	C23H4.7	259729	Carboxylic ester hydrolase [Source:UniProtKB/TrEMBL;Acc:Q8MQC8]	-0.276231	3.77248	-2.36047	0.0417154	0.628027	-4.04411	-0.276231	-2.36047	0.0417154	0.628027	-4.04411	3.85292	3.9548	3.85207	4.01033	3.76273	3.73575	3.2895	3.74894
WBGene00235129	ZC518.8	24105271		-1.22912	-3.69614	-2.35959	0.0417763	0.628027	-3.80765	-1.22912	-2.35959	0.0417763	0.628027	-3.80765	-2.62509	-2.51484	-2.91077	-2.99941	-3.98449	-2.8262	-3.28064	-3.98148
WBGene00007073	ugt-2	179450	UDP-GlucuronosylTransferase [Source:UniProtKB/TrEMBL;Acc:Q17404]	-0.369353	2.74472	-2.35926	0.0417996	0.628027	-3.94514	-0.369353	-2.35926	0.0417996	0.628027	-3.94514	2.93769	2.98305	2.84444	2.99031	2.93553	2.76136	2.21956	2.34164
WBGene00015352	C02F5.12	182124	Putative zinc finger protein C02F5.12 [Source:UniProtKB/Swiss-Prot;Acc:Q95QY7]	-0.627014	2.90331	-2.3584	0.041859	0.628027	-3.96063	-0.627014	-2.3584	0.041859	0.628027	-3.96063	3.28971	3.25822	3.22694	3.18752	2.83498	2.84216	1.56594	3.07366
WBGene00016095	C25E10.5	179280		-0.373178	3.66278	-2.35813	0.0418775	0.628027	-4.03741	-0.373178	-2.35813	0.0418775	0.628027	-4.03741	3.84896	4.02937	3.67108	3.8723	3.74578	3.65138	2.9931	3.51982
WBGene00008393	D1086.6	179904		0.376179	3.55745	2.35803	0.0418847	0.628027	-4.02902	0.376179	2.35803	0.0418847	0.628027	-4.02902	3.55557	3.26317	2.95416	3.69257	3.85449	3.83532	3.81398	3.52232
WBGene00003660	nhr-70	180217	Nuclear Hormone Receptor family [Source:UniProtKB/TrEMBL;Acc:G5EEL3]	0.245518	4.43024	2.3572	0.0419423	0.628027	-4.10298	0.245518	2.3572	0.0419423	0.628027	-4.10298	4.29671	4.31937	4.30651	4.30378	4.42477	4.46659	4.86136	4.48018
WBGene00004075	pod-1	176784	POD-1 [Source:UniProtKB/TrEMBL;Acc:G5EDS2]	0.345108	8.25497	2.35696	0.0419595	0.628027	-4.13231	0.345108	2.35696	0.0419595	0.628027	-4.13231	8.00459	8.00319	8.14497	8.18815	8.21631	8.31775	8.88881	8.27725
WBGene00189933	F38B7.11	13215365		-0.699301	-2.26893	-2.35615	0.0420157	0.628027	-3.62499	-0.699301	-2.35615	0.0420157	0.628027	-3.62499	-2.05141	-1.70572	-1.67948	-1.51587	-2.30868	-2.39728	-2.62202	-2.16589
WBGene00011201	nth-1	187770	Endonuclease III homolog [Source:UniProtKB/Swiss-Prot;Acc:P54137]	-0.260283	2.19598	-2.35605	0.0420223	0.628027	-3.88964	-0.260283	-2.35605	0.0420223	0.628027	-3.88964	2.24281	2.29649	2.43031	2.39814	2.06476	2.18875	1.85424	2.17325
WBGene00020106	R151.1	187907		-0.548367	3.31942	-2.35591	0.0420327	0.628027	-4.00733	-0.548367	-2.35591	0.0420327	0.628027	-4.00733	3.68329	3.63006	3.45625	3.6696	3.27366	3.11435	2.21956	3.54715
WBGene00022690	math-49	191262	MATH (Meprin-associated Traf homology) domain containing [Source:UniProtKB/TrEMBL;Acc:O17303]	-0.74906	-1.73229	-2.35577	0.0420419	0.628027	-3.58465	-0.74906	-2.35577	0.0420419	0.628027	-3.58465	-1.18728	-1.03647	-1.02499	-1.69505	-2.30868	-1.57227	-2.17151	-1.63238
WBGene00004156	pqn-74	178294	Prion-like-(Q/N-rich)-domain-bearing protein [Source:UniProtKB/TrEMBL;Acc:A0A061AKS9]	0.340927	8.30948	2.35556	0.0420568	0.628027	-4.13187	0.340927	2.35556	0.0420568	0.628027	-4.13187	8.12626	8.09285	8.15921	8.19178	8.36986	8.49022	8.9052	8.14161
WBGene00018122	ttbk-2	177304	Tau TuBulin Kinase [Source:UniProtKB/TrEMBL;Acc:O76712]	0.276012	4.45151	2.35526	0.0420776	0.628027	-4.10745	0.276012	2.35526	0.0420776	0.628027	-4.10745	4.33541	4.28569	4.30215	4.32451	4.47318	4.52894	4.95433	4.425
WBGene00016315	C32D5.7	174047		-0.322127	2.7063	-2.35431	0.0421445	0.628027	-3.94898	-0.322127	-2.35431	0.0421445	0.628027	-3.94898	2.65	3.02155	3.15135	2.69512	2.61004	2.67577	2.40127	2.50259
WBGene00015416	C04C3.6	182197		1.27683	-2.72911	2.35383	0.0421779	0.628027	-3.68045	1.27683	2.35383	0.0421779	0.628027	-3.68045	-3.59175	-2.38521	-3.77131	-1.89969	-1.64068	-1.57227	-2.37925	-1.92836
WBGene00004086	pph-4.2	176663	Serine/threonine-protein phosphatase 4 catalytic subunit 2 [Source:UniProtKB/Swiss-Prot;Acc:Q9XTT8]	0.406487	4.82706	2.35355	0.0421977	0.628027	-4.13329	0.406487	2.35355	0.0421977	0.628027	-4.13329	4.60662	4.54352	4.68881	4.64964	4.87003	4.86852	5.62644	4.77631
WBGene00017814	F26A10.2	181025		-0.252555	6.1228	-2.3532	0.042222	0.628027	-4.18392	-0.252555	-2.3532	0.042222	0.628027	-4.18392	6.17058	6.33829	6.22742	6.26777	6.14415	6.0629	5.68187	6.09476
WBGene00009286	zipt-1	173376	Zrt (ZRT), Irt-(IRT-) like Protein Transporter [Source:UniProtKB/TrEMBL;Acc:O62192]	0.261459	5.14892	2.35315	0.0422254	0.628027	-4.15062	0.261459	2.35315	0.0422254	0.628027	-4.15062	4.99111	5.05556	5.05177	4.97412	5.24413	5.0612	5.59923	5.22477
WBGene00011557	ostf-4	3565426	C.elegans orthologue of yeast OligoSaccharylTransFerase Ost4p [Source:UniProtKB/TrEMBL;Acc:Q7YWV8]	1.01996	-1.86813	2.35242	0.0422763	0.628027	-3.59663	1.01996	2.35242	0.0422763	0.628027	-3.59663	-2.62509	-2.26626	-2.37546	-1.3565	-1.32213	-1.92659	-0.457896	-1.17721
WBGene00009099	F25B3.2	184914		-0.361824	0.520154	-2.351	0.042376	0.628027	-3.69158	-0.361824	-2.351	0.042376	0.628027	-3.69158	0.958311	0.560257	0.591675	0.797709	0.277571	0.280976	0.467759	0.484836
WBGene00018702	F52E4.5	180595		-0.19464	5.06871	-2.35096	0.0423792	0.628027	-4.1499	-0.19464	-2.35096	0.0423792	0.628027	-4.1499	5.11408	5.19684	5.31362	5.04811	4.94246	4.88649	5.03906	5.02011
WBGene00012898	Y46G5A.6	NA		-0.426714	1.42528	-2.35082	0.0423888	0.628027	-3.80204	-0.426714	-2.35082	0.0423888	0.628027	-3.80204	1.71749	1.84664	1.46547	1.58711	1.31033	1.64106	0.749017	1.22448
WBGene00019676	irld-46	NA		-1.87247	-4.65011	-2.35065	0.042401	0.628027	-3.94949	-1.87247	-2.35065	0.042401	0.628027	-3.94949	-3.02893	-4.06333	-2.61842	-2.59167	-3.98449	-4.52731	-4.52731	-3.98148
WBGene00019017	F57F4.4	3564957		0.24857	9.29164	2.35044	0.042416	0.628027	-4.09461	0.24857	2.35044	0.042416	0.628027	-4.09461	9.13058	9.15088	9.17268	9.22292	9.39969	9.4557	9.64228	9.15902
WBGene00009155	lhfp-4	184971	Lipoma Hmgic (HMGIC) Fusion Partner-like homolog [Source:UniProtKB/TrEMBL;Acc:Q9XVU1]	-0.237213	2.16449	-2.35014	0.042437	0.628027	-3.89523	-0.237213	-2.35014	0.042437	0.628027	-3.89523	2.36422	2.17563	2.39797	2.23874	1.98759	2.05107	2.14384	2.03968
WBGene00077762	Y57G11C.499	7040135		-0.750169	-1.86228	-2.3498	0.042461	0.628027	-3.5991	-0.750169	-2.3498	0.042461	0.628027	-3.5991	-1.83226	-1.24564	-0.859469	-1.43398	-2.30868	-2.06709	-1.98995	-1.82281
WBGene00020330	T07H6.1	180905		-0.284418	2.97527	-2.3494	0.0424891	0.628027	-3.98493	-0.284418	-2.3494	0.0424891	0.628027	-3.98493	3.19001	3.13396	3.11202	3.07665	2.99051	2.97797	2.48036	2.88791
WBGene00022286	rga-4	178629	Rho GTPase Activating protein [Source:UniProtKB/TrEMBL;Acc:A0A0K3ASJ8]	0.309348	6.84167	2.34851	0.0425517	0.628027	-4.19793	0.309348	2.34851	0.0425517	0.628027	-4.19793	6.58966	6.60286	6.7544	6.80516	6.81485	7.00382	7.37663	6.78924
WBGene00015331	C02B10.6	177279	Tyrosine-protein phosphatase [Source:UniProtKB/TrEMBL;Acc:O44448]	0.288747	3.51289	2.34824	0.0425705	0.628027	-4.04025	0.288747	2.34824	0.0425705	0.628027	-4.04025	3.32432	3.41329	3.24977	3.48721	3.55715	3.40771	3.91992	3.77649
WBGene00001432	fkb-7	172963	Peptidylprolyl isomerase [Source:UniProtKB/TrEMBL;Acc:O61826]	-0.480841	2.23464	-2.34817	0.0425757	0.628027	-3.90379	-0.480841	-2.34817	0.0425757	0.628027	-3.90379	2.19373	2.52396	2.90323	2.39814	2.27422	2.10118	1.4291	2.13446
WBGene00016596	C42D4.3	177492		0.270734	5.90221	2.34682	0.0426711	0.628027	-4.18884	0.270734	2.34682	0.0426711	0.628027	-4.18884	5.84917	5.70799	5.56187	5.94327	6.03768	6.07287	6.24422	5.80686
WBGene00018755	bcmo-2	173733	Beta-Carotene 15,15'-MonoOxygenase [Source:UniProtKB/TrEMBL;Acc:Q9TXT9]	-0.19737	3.89158	-2.34667	0.042682	0.628027	-4.07649	-0.19737	-2.34667	0.042682	0.628027	-4.07649	3.98859	3.97758	4.10088	3.91784	3.75004	3.77743	3.71934	3.92594
WBGene00012680	Y39B6A.21	NA		0.365412	1.59887	2.34666	0.0426826	0.628027	-3.8325	0.365412	2.34666	0.0426826	0.628027	-3.8325	1.59053	1.29956	1.28272	1.52704	1.71034	1.55978	2.1822	1.76283
WBGene00219590	linc-72	NA		-0.444755	2.03812	-2.34624	0.0427121	0.628027	-3.88426	-0.444755	-2.34624	0.0427121	0.628027	-3.88426	2.12994	2.35797	2.19648	2.41481	2.13801	1.24017	1.86607	2.05361
WBGene00020426	T10H10.2	180538	Sulfhydryl oxidase [Source:UniProtKB/TrEMBL;Acc:P91442]	-0.183797	4.59257	-2.34617	0.042717	0.628027	-4.13066	-0.183797	-2.34617	0.042717	0.628027	-4.13066	4.72037	4.72497	4.62038	4.68098	4.54105	4.59016	4.35717	4.52085
WBGene00015984	C18G1.6	182796		0.456507	-0.15544	2.3457	0.0427508	0.628027	-3.6311	0.456507	2.3457	0.0427508	0.628027	-3.6311	-0.481636	-0.180618	-0.136703	-0.43891	0.277571	0.309672	-0.290968	0.111504
WBGene00012669	Y39B6A.7	189736		0.5114	-0.299062	2.34539	0.0427727	0.628027	-3.61904	0.5114	2.34539	0.0427727	0.628027	-3.61904	-0.650607	-0.4783	-0.783327	-0.117969	0.0201327	0.095668	0.303478	-0.319829
WBGene00011546	T06G6.4	173140		-0.591327	0.606458	-2.34473	0.0428198	0.628027	-3.70703	-0.591327	-2.34473	0.0428198	0.628027	-3.70703	0.89831	0.797208	1.05278	1.08837	0.593881	0.615735	-0.58098	0.640587
WBGene00235318	K11D5.2	NA		-1.81366	-4.41996	-2.34437	0.0428447	0.628027	-3.93017	-1.81366	-2.34437	0.0428447	0.628027	-3.93017	-2.05141	-3.43104	-3.77131	-2.78118	-3.98449	-4.52731	-4.52731	-3.2766
WBGene00008499	cyp-37A1	175053	CYtochrome P450 family [Source:UniProtKB/TrEMBL;Acc:Q9XVA6]	0.299867	5.086	2.34414	0.0428612	0.628027	-4.16181	0.299867	2.34414	0.0428612	0.628027	-4.16181	4.95935	4.87809	5.0877	4.82514	5.01761	5.03458	5.53399	5.36261
WBGene00001813	haf-3	180056	HAlF transporter (PGP related) [Source:UniProtKB/TrEMBL;Acc:O17895]	-0.164335	6.14369	-2.34396	0.0428743	0.628027	-4.19926	-0.164335	-2.34396	0.0428743	0.628027	-4.19926	6.2235	6.20245	6.21471	6.26394	6.08812	6.12879	6.09577	5.93747
WBGene00000386	cdc-25.1	172353	M-phase inducer phosphatase cdc-25.1 [Source:UniProtKB/Swiss-Prot;Acc:O44552]	0.214701	6.33066	2.34376	0.0428882	0.628027	-4.20355	0.214701	2.34376	0.0428882	0.628027	-4.20355	6.17691	6.22863	6.21297	6.27463	6.38101	6.31148	6.68711	6.37716
WBGene00013567	Y75B12B.1	190716		0.31992	4.79644	2.3437	0.0428928	0.628027	-4.14728	0.31992	2.3437	0.0428928	0.628027	-4.14728	4.71603	4.50432	4.61687	4.70377	4.91525	4.98095	5.31845	4.62945
WBGene00009291	clec-264	185147	C-type LECtin [Source:UniProtKB/TrEMBL;Acc:O45419]	-0.38879	1.36392	-2.34364	0.0428968	0.628027	-3.80556	-0.38879	-2.34364	0.0428968	0.628027	-3.80556	1.34294	1.71548	1.41788	1.79666	1.07286	1.54778	1.02706	1.13561
WBGene00017832	kbp-2	266885	KNL (Kinetochore null) Binding Protein [Source:UniProtKB/TrEMBL;Acc:Q8MNT1]	-0.251198	2.96558	-2.34248	0.0429795	0.628027	-3.99483	-0.251198	-2.34248	0.0429795	0.628027	-3.99483	3.24825	3.00391	3.01407	3.12473	3.05038	2.82238	2.77202	2.73642
WBGene00049034	21ur-3072	NA		-1.68832	-4.80707	-2.34247	0.04298	0.628027	-3.9696	-1.68832	-2.34247	0.04298	0.628027	-3.9696	-3.28307	-3.43104	-3.77131	-2.99941	-4.52731	-4.52731	-4.52731	-3.0217
WBGene00006657	twk-2	188452	TWiK family of potassium channels [Source:UniProtKB/TrEMBL;Acc:A0A2X0SX30]	0.308461	2.41098	2.34214	0.0430037	0.628027	-3.93671	0.308461	2.34214	0.0430037	0.628027	-3.93671	2.35866	2.35797	2.03762	2.28783	2.65611	2.27131	2.72732	2.66109
WBGene00011325	T01C3.11	3565980		0.529941	-0.15311	2.34203	0.0430117	0.628027	-3.63595	0.529941	2.34203	0.0430117	0.628027	-3.63595	-0.442314	-0.691704	0.0413483	-0.287401	0.128679	-0.0793056	0.586918	-0.0578402
WBGene00020693	lron-8	181983	ELRR (Extracellular Leucine-Rich Repeat) ONly [Source:UniProtKB/TrEMBL;Acc:Q86S81]	-0.22025	4.46253	-2.3417	0.043035	0.628027	-4.12884	-0.22025	-2.3417	0.043035	0.628027	-4.12884	4.60193	4.61305	4.49794	4.59217	4.49743	4.42293	4.11842	4.37318
WBGene00011137	R08A2.7	3565485		-0.594413	-0.628568	-2.34169	0.0430358	0.628027	-3.60015	-0.594413	-2.34169	0.0430358	0.628027	-3.60015	-0.52206	-0.180618	0.0826278	-0.479411	-0.649132	-1.0507	-0.400081	-1.24378
WBGene00009194	F27E5.5	185025	Probable G-protein coupled receptor F27E5.5 [Source:UniProtKB/Swiss-Prot;Acc:Q09554]	0.576022	-0.876977	2.34118	0.0430725	0.628027	-3.59147	0.576022	2.34118	0.0430725	0.628027	-3.59147	-1.18728	-1.36283	-0.939855	-0.700958	-0.3289	-0.911713	-0.344493	-0.553189
WBGene00000274	btf-1	174965	BTAF (TBP-associated factor) homolog [Source:UniProtKB/TrEMBL;Acc:G5EF07]	0.160821	5.70205	2.34028	0.0431364	0.628027	-4.1929	0.160821	2.34028	0.0431364	0.628027	-4.1929	5.58407	5.59174	5.6469	5.66822	5.70057	5.76756	5.80758	5.85687
WBGene00017894	F28B12.1	185046		-0.33553	1.03933	-2.33891	0.0432349	0.628027	-3.77187	-0.33553	-2.33891	0.0432349	0.628027	-3.77187	1.27379	1.11466	1.52658	1.0462	0.884458	0.961474	0.749017	0.939543
WBGene00022541	ZC190.7	179250		0.266219	1.98262	2.33843	0.0432694	0.628027	-3.89248	0.266219	2.33843	0.0432694	0.628027	-3.89248	1.90449	1.92372	1.79843	1.80512	2.24438	1.99033	2.29151	1.99707
WBGene00021625	Y47D7A.13	178841		0.511389	10.0995	2.33835	0.0432748	0.628027	-4.07749	0.511389	2.33835	0.0432748	0.628027	-4.07749	9.84766	9.74862	9.95088	9.8462	10.0498	10.2366	11.099	10.0176
WBGene00018734	F53A10.2	173502		0.171867	5.48497	2.33781	0.0433141	0.628027	-4.18901	0.171867	2.33781	0.0433141	0.628027	-4.18901	5.44551	5.37382	5.40596	5.37215	5.49604	5.60487	5.69104	5.49864
WBGene00000901	daf-5	175054	Abnormal DAuer Formation DAF-5, a Ski oncogene homolog involved in a neuronal TGF beta pathway (71.0 kD) (Daf-5) [Source:UniProtKB/TrEMBL;Acc:G5EDM7]	0.248216	5.93682	2.33764	0.0433263	0.628027	-4.20433	0.248216	2.33764	0.0433263	0.628027	-4.20433	5.7455	5.80116	5.89734	5.8073	5.88935	5.96143	6.36272	6.03591
WBGene00020018	R12B2.2	187835		-0.44122	2.15233	-2.33721	0.0433568	0.628027	-3.91147	-0.44122	-2.33721	0.0433568	0.628027	-3.91147	2.39711	2.39001	2.30511	2.47434	1.83574	2.17322	1.36385	2.36416
WBGene00017220	F07F6.8	173926		-0.271102	5.07539	-2.33667	0.0433958	0.628027	-4.17247	-0.271102	-2.33667	0.0433958	0.628027	-4.17247	5.22967	5.23515	5.12646	5.26743	5.08568	4.99427	4.58361	5.09189
WBGene00013290	Y57G11A.2	178389		0.272662	7.73424	2.3358	0.0434586	0.628027	-4.19078	0.272662	2.3358	0.0434586	0.628027	-4.19078	7.59643	7.50504	7.65111	7.64731	7.76064	7.80735	8.21483	7.69295
WBGene00013749	Y113G7A.12	190960		0.429719	0.627421	2.33521	0.0435009	0.628027	-3.72838	0.429719	2.33521	0.0435009	0.628027	-3.72838	0.736388	0.576263	0.376185	0.117502	0.915093	0.788781	0.615231	1.13561
WBGene00000820	csp-2	177391	Putative inactive caspase B Putative inactive caspase B subunit p31 Putative inactive caspase B subunit p17 Putative inactive caspase subunit p14 [Source:UniProtKB/Swiss-Prot;Acc:Q9TZP5]	0.291163	2.70256	2.33508	0.0435104	0.628027	-3.97953	0.291163	2.33508	0.0435104	0.628027	-3.97953	2.60378	2.59638	2.41423	2.62522	2.77778	2.59064	3.07693	2.99284
WBGene00168256	21ur-15312	NA		1.72906	-4.31001	2.33423	0.0435714	0.628027	-3.91646	1.72906	2.33423	0.0435714	0.628027	-3.91646	-4.52731	-3.71282	-4.52731	-2.99941	-3.28215	-3.43933	-2.91407	-2.30114
WBGene00019972	R09A1.2	178603		0.171677	4.90398	2.33329	0.04364	0.628027	-4.16976	0.171677	2.33329	0.04364	0.628027	-4.16976	4.80655	4.8078	4.82427	4.83653	4.97281	5.00638	5.10544	4.88449
WBGene00001506	fut-2	184050	Galactoside 2-alpha-L-fucosyltransferase [Source:UniProtKB/Swiss-Prot;Acc:P91200]	-0.334302	2.59092	-2.33277	0.0436777	0.628027	-3.96955	-0.334302	-2.33277	0.0436777	0.628027	-3.96955	2.65906	3.0332	2.65903	2.71769	2.54786	2.53096	2.07416	2.56713
WBGene00014244	ZK1307.1	174519		-0.246186	7.49629	-2.3327	0.0436823	0.628027	-4.20558	-0.246186	-2.3327	0.0436823	0.628027	-4.20558	7.64202	7.54905	7.77394	7.51182	7.31825	7.23879	7.63308	7.30546
WBGene00044350	Y73B6BL.44	3565715		-0.537201	1.17253	-2.33225	0.0437148	0.628027	-3.79628	-0.537201	-2.33225	0.0437148	0.628027	-3.79628	1.27379	1.65647	1.5852	1.34186	0.98895	0.221812	1.12877	1.35393
WBGene00009512	bigr-1	174706		-0.227729	3.06123	-2.33199	0.0437341	0.628027	-4.02083	-0.227729	-2.33199	0.0437341	0.628027	-4.02083	3.18688	3.18443	3.24977	3.11796	2.99051	2.83724	2.83356	3.13389
WBGene00016576	lido-9	173646		0.391336	3.58891	2.33198	0.0437348	0.628027	-4.07243	0.391336	2.33198	0.0437348	0.628027	-4.07243	3.29263	3.46793	3.3546	3.43913	3.63972	3.66533	4.34876	3.53479
WBGene00044797	F13E9.13	4363067		-0.238951	2.35075	-2.33097	0.0438077	0.628027	-3.94608	-0.238951	-2.33097	0.0438077	0.628027	-3.94608	2.58962	2.58456	2.38977	2.34114	2.20772	2.27858	2.19163	2.2955
WBGene00007935	C34E11.2	181359		0.270894	4.22635	2.33037	0.0438518	0.628027	-4.13006	0.270894	2.33037	0.0438518	0.628027	-4.13006	4.22525	4.03227	3.87868	4.23972	4.51378	4.4031	4.1209	4.41694
WBGene00008176	C48B4.13	3565754		-0.275746	1.75666	-2.3302	0.0438638	0.628027	-3.87597	-0.275746	-2.3302	0.0438638	0.628027	-3.87597	1.9569	2.00283	1.79843	1.83019	1.53406	1.64106	1.86607	1.5336
WBGene00195160	Y47D7A.17	13212595		1.58607	-4.25107	2.33017	0.0438663	0.628027	-3.90827	1.58607	2.33017	0.0438663	0.628027	-3.90827	-3.59175	-4.52731	-3.77131	-3.56989	-2.81182	-3.43933	-2.62202	-3.2766
WBGene00017905	F28F5.6	259515		0.209813	4.36069	2.32975	0.0438968	0.628027	-4.1411	0.209813	2.32975	0.0438968	0.628027	-4.1411	4.26142	4.18621	4.38904	4.19699	4.44459	4.43763	4.63981	4.34797
WBGene00019540	K08D12.6	176980		0.61194	8.013	2.32958	0.043909	0.628027	-4.18685	0.61194	2.32958	0.043909	0.628027	-4.18685	7.61752	7.52103	7.943	7.76684	7.99052	8.34378	9.15601	7.7668
WBGene00195309	F59B8.5	NA		1.6895	-4.18126	2.3293	0.0439292	0.628027	-3.90136	1.6895	2.3293	0.0439292	0.628027	-3.90136	-3.59175	-4.06333	-4.52731	-3.56989	-3.02791	-3.10044	-3.77331	-1.72446
WBGene00044395	R12C12.10	3565674		-0.411731	2.77919	-2.32868	0.0439746	0.628027	-3.9957	-0.411731	-2.32868	0.0439746	0.628027	-3.9957	2.90757	2.89964	3.27225	2.8665	2.44665	2.51257	3.11212	2.27186
WBGene00004395	rol-3	179204		-0.390272	3.57714	-2.3284	0.0439954	0.628027	-4.0757	-0.390272	-2.3284	0.0439954	0.628027	-4.0757	3.73994	3.88423	3.75646	3.755	3.51277	3.33977	2.86927	3.79111
WBGene00077685	C04F12.12	6418571		0.339259	2.27072	2.3283	0.0440021	0.628027	-3.94173	0.339259	2.3283	0.0440021	0.628027	-3.94173	2.11024	1.96686	1.95111	2.38692	2.37132	2.49393	2.73379	2.22955
WBGene00002225	klp-15	172213	Kinesin-like protein [Source:UniProtKB/TrEMBL;Acc:P91400]	0.364936	6.20435	2.32742	0.0440663	0.628452	-4.2268	0.364936	2.32742	0.0440663	0.628452	-4.2268	5.96886	5.97912	6.03119	6.10524	6.19028	6.27693	6.91808	6.17021
WBGene00011940	T23B5.3	178222		0.172232	6.09026	2.32536	0.044217	0.628517	-4.2277	0.172232	2.32536	0.044217	0.628517	-4.2277	6.01506	5.96475	5.98568	6.05161	6.13076	6.12678	6.32893	6.12393
WBGene00019068	faah-3	176916	Fatty Acid Amide Hydrolase homolog [Source:UniProtKB/TrEMBL;Acc:O45089]	0.29617	4.69009	2.3246	0.0442734	0.628517	-4.17104	0.29617	2.3246	0.0442734	0.628517	-4.17104	4.45608	4.47581	4.6378	4.59826	4.76883	4.79431	5.20892	4.59534
WBGene00010315	F59B2.13	186597	Putative G-protein coupled receptor F59B2.13 [Source:UniProtKB/Swiss-Prot;Acc:P34488]	-0.33294	2.11822	-2.32399	0.044318	0.628517	-3.92852	-0.33294	-2.32399	0.044318	0.628517	-3.92852	2.20616	2.32045	2.49289	2.20719	2.05791	2.10118	1.55136	2.0946
WBGene00006086	str-19	188786	Seven TM Receptor [Source:UniProtKB/TrEMBL;Acc:O45806]	-0.8554	-1.61343	-2.32339	0.0443619	0.628517	-3.61552	-0.8554	-2.32339	0.0443619	0.628517	-3.61552	-1.12369	-0.942249	-1.31543	-0.906499	-2.05011	-2.39728	-2.17151	-0.831718
WBGene00020025	R12C12.5	174010		-0.21715	3.64079	-2.3232	0.0443758	0.628517	-4.09057	-0.21715	-2.3232	0.0443758	0.628517	-4.09057	3.67213	3.86156	3.68119	3.79799	3.53019	3.60872	3.36647	3.63777
WBGene00007883	C33A12.4	177784		-0.344012	2.10549	-2.32248	0.0444287	0.628517	-3.92951	-0.344012	-2.32248	0.0444287	0.628517	-3.92951	2.27265	2.26227	2.4775	2.11498	1.72771	1.94532	2.33472	1.79635
WBGene00010917	M110.9	3564934		-0.361952	2.14726	-2.32217	0.044452	0.628517	-3.93448	-0.361952	-2.32217	0.044452	0.628517	-3.93448	2.26673	2.4346	2.6175	2.08057	1.98036	1.96349	1.67756	2.24177
WBGene00219319	H25P06.5	13182103		-0.368747	0.0906871	-2.32183	0.0444769	0.628517	-3.68599	-0.368747	-2.32183	0.0444769	0.628517	-3.68599	0.453308	0.27659	0.272973	0.222236	0.0201327	-0.00675044	0.118057	-0.284358
WBGene00008987	F20G2.3	179870		-0.253783	4.82316	-2.32071	0.0445596	0.628517	-4.18429	-0.253783	-2.32071	0.0445596	0.628517	-4.18429	4.85667	5.0761	5.08643	4.79998	4.72412	4.68903	4.48157	4.88449
WBGene00015473	C05D9.4	182255		-0.566321	-0.60833	-2.32053	0.0445727	0.628517	-3.6285	-0.566321	-2.32053	0.0445727	0.628517	-3.6285	-0.260335	-0.413646	-0.0011472	-0.287401	-0.892676	-0.366527	-1.4312	-0.640191
WBGene00007867	C32H11.4	178244		-0.250216	5.1145	-2.31995	0.0446155	0.628517	-4.20069	-0.250216	-2.31995	0.0446155	0.628517	-4.20069	5.13536	5.26137	5.3394	5.22631	5.17383	4.88172	5.14724	4.76154
WBGene00004339	rfc-3	178259	RFC (DNA replication factor) family [Source:UniProtKB/TrEMBL;Acc:Q18547]	0.240862	5.21162	2.31965	0.0446379	0.628517	-4.20617	0.240862	2.31965	0.0446379	0.628517	-4.20617	5.09333	5.04768	5.00691	5.21287	5.1833	5.26634	5.60982	5.28283
WBGene00013545	Y75B8A.8	190701		0.173031	6.24557	2.3185	0.0447231	0.628517	-4.24186	0.173031	2.3185	0.0447231	0.628517	-4.24186	6.12427	6.16059	6.1561	6.19684	6.18911	6.31767	6.40641	6.41844
WBGene00008346	C56A3.8	179839		0.189521	5.1243	2.31836	0.0447335	0.628517	-4.20421	0.189521	2.31836	0.0447335	0.628517	-4.20421	4.98481	4.97786	5.0361	5.12273	5.26435	5.21512	5.33344	5.07064
WBGene00012573	Y37H2C.1	NA		-0.751255	-2.03114	-2.31831	0.0447373	0.628517	-3.64352	-0.751255	-2.31831	0.0447373	0.628517	-3.64352	-1.32354	-1.36283	-1.82457	-1.60268	-2.62393	-2.22276	-2.17151	-1.63238
WBGene00022760	ZK546.3	NA		0.423153	4.94065	2.31784	0.0447722	0.628517	-4.19554	0.423153	2.31784	0.0447722	0.628517	-4.19554	4.68529	4.69505	4.90847	4.62477	4.95265	4.97649	5.77108	4.92388
WBGene00000835	cuc-1	176102	CU (Copper) Chaperonin; Copper chaperone [Source:UniProtKB/TrEMBL;Acc:G5EE41]	-0.22871	5.54532	-2.31778	0.0447766	0.628517	-4.22241	-0.22871	-2.31778	0.0447766	0.628517	-4.22241	5.71539	5.5878	5.82088	5.52073	5.43657	5.2507	5.59302	5.44549
WBGene00022388	Y95B8A.8	190806		0.163906	6.14858	2.31775	0.0447791	0.628517	-4.2411	0.163906	2.31775	0.0447791	0.628517	-4.2411	6.04001	6.00965	6.07468	6.14491	6.12708	6.25173	6.25719	6.28866
WBGene00022572	ZC239.14	191124		-1.13465	-1.81209	-2.31672	0.0448555	0.628517	-3.63475	-1.13465	-2.31672	0.0448555	0.628517	-3.63475	-1.55559	-1.30305	-0.28633	-1.213	-2.81182	-1.12556	-2.91407	-1.82281
WBGene00044514	R09E12.9	3896848		-0.711732	-1.33507	-2.31658	0.0448659	0.628517	-3.61589	-0.711732	-2.31658	0.0448659	0.628517	-3.61589	-0.894132	-1.24564	-0.5764	-0.653843	-1.39542	-1.68099	-2.17151	-1.11357
WBGene00005528	sri-16	184551	Serpentine Receptor, class I [Source:UniProtKB/TrEMBL;Acc:O62177]	-1.02819	-3.33445	-2.31591	0.0449153	0.628517	-3.78888	-1.02819	-2.31591	0.0449153	0.628517	-3.78888	-2.81293	-2.65729	-2.37546	-2.13823	-3.02791	-3.8831	-3.28064	-3.0217
WBGene00008511	F01G10.9	177909		-0.415628	5.10489	-2.31574	0.0449283	0.628517	-4.20621	-0.415628	-2.31574	0.0449283	0.628517	-4.20621	5.31749	5.46153	5.25502	5.24119	5.17303	4.9528	4.2863	5.16267
WBGene00021976	Y58A7A.2	190382		-0.477658	0.279612	-2.31559	0.0449394	0.628517	-3.71394	-0.477658	-2.31559	0.0449394	0.628517	-3.71394	0.629725	0.560257	0.503232	0.433314	0.0480446	0.337808	0.467759	-0.431796
WBGene00012712	ttm-1	176715	Toxin-regulated Targets of MAPK [Source:UniProtKB/TrEMBL;Acc:A0A0K3AU82]	0.277816	4.8468	2.31518	0.0449702	0.628517	-4.19497	0.277816	2.31518	0.0449702	0.628517	-4.19497	4.69414	4.70873	4.75414	4.67177	4.81525	4.86127	5.364	4.91818
WBGene00017781	F25E2.3	180429		-0.302739	2.53075	-2.31506	0.0449788	0.628517	-3.99017	-0.302739	-2.31506	0.0449788	0.628517	-3.99017	2.65	2.75947	2.93175	2.43129	2.29184	2.59064	2.29151	2.36416
WBGene00001031	dnj-13	3564910	DNaJ domain (Prokaryotic heat shock protein) [Source:UniProtKB/TrEMBL;Acc:Q20774]	0.171312	7.7993	2.3148	0.0449984	0.628517	-4.22081	0.171312	2.3148	0.0449984	0.628517	-4.22081	7.74741	7.68523	7.7585	7.66513	7.79618	7.82718	7.98953	7.92693
WBGene00018232	F40E3.5	171824		0.179049	4.61916	2.31472	0.0450041	0.628517	-4.18229	0.179049	2.31472	0.0450041	0.628517	-4.18229	4.60897	4.52508	4.57771	4.41706	4.63376	4.72543	4.69888	4.78155
WBGene00008875	F15H10.8	179451		-0.277852	2.87197	-2.31432	0.0450342	0.628517	-4.02837	-0.277852	-2.31432	0.0450342	0.628517	-4.02837	3.0068	3.19484	3.00872	2.87054	2.86275	2.66471	2.51082	2.90722
WBGene00022110	Y71F9AL.4	171861		0.176279	4.5419	2.31313	0.0451229	0.62858	-4.1797	0.176279	2.31313	0.0451229	0.62858	-4.1797	4.53085	4.35691	4.45536	4.48573	4.61638	4.64889	4.55283	4.7042
WBGene00013156	Y53F4B.9	175155		0.320646	6.43959	2.31311	0.0451242	0.62858	-4.25319	0.320646	2.31311	0.0451242	0.62858	-4.25319	6.31168	6.17282	6.37335	6.2601	6.38341	6.46964	7.04416	6.50588
WBGene00001188	egl-20	177821	Wnt homolog [Source:UniProtKB/TrEMBL;Acc:G5EG05]	-0.290609	2.98183	-2.31271	0.0451544	0.62858	-4.04215	-0.290609	-2.31271	0.0451544	0.62858	-4.04215	2.9781	3.2607	3.24523	3.06965	3.07772	2.87613	2.56988	2.82434
WBGene00021671	Y48G1BM.6	NA		-0.406369	3.07795	-2.31242	0.0451763	0.62858	-4.05174	-0.406369	-2.31242	0.0451763	0.62858	-4.05174	3.29554	3.41329	3.10202	3.34948	2.90914	3.16234	2.30895	3.12732
WBGene00009721	F45D3.1	185778		-1.16867	-3.42066	-2.31188	0.0452167	0.628664	-3.80631	-1.16867	-2.31188	0.0452167	0.628664	-3.80631	-2.81293	-2.51484	-1.54766	-2.99941	-3.28215	-3.43933	-3.77331	-3.2766
WBGene00022507	ZC21.8	191055		-0.258842	1.86898	-2.31082	0.0452958	0.628842	-3.91896	-0.258842	-2.31082	0.0452958	0.628842	-3.91896	2.09695	1.85322	2.06877	2.03097	1.63873	1.68553	1.81816	1.86114
WBGene00014751	F36G9.4	NA		0.652333	-1.51046	2.31044	0.0453244	0.628842	-3.62536	0.652333	2.31044	0.0453244	0.628842	-3.62536	-1.47402	-1.8695	-1.67948	-1.60268	-1.06135	-0.78495	-1.68369	-0.883855
WBGene00007006	npr-3	182494	NeuroPeptide Receptor family [Source:UniProtKB/TrEMBL;Acc:P90745]	-0.369617	1.17783	-2.31033	0.0453328	0.628842	-3.83113	-0.369617	-2.31033	0.0453328	0.628842	-3.83113	1.33164	1.56318	1.38526	1.28254	1.13924	1.04917	0.586918	1.24889
WBGene00019831	R02F2.1	175757		0.365939	8.95833	2.30954	0.0453922	0.62898	-4.17351	0.365939	2.30954	0.0453922	0.62898	-4.17351	8.69332	8.74721	8.89751	8.77344	8.89066	8.99795	9.65043	9.01686
WBGene00015824	C16B8.4	180682		-0.259752	2.99674	-2.30918	0.0454192	0.62898	-4.04931	-0.259752	-2.30918	0.0454192	0.62898	-4.04931	3.02445	3.15809	3.2767	3.06965	3.00838	2.81239	3.01452	2.65654
WBGene00005644	srp-3	178672	SeRPin; Serine or cysteine protease inhibitor [Source:UniProtKB/TrEMBL;Acc:G5ECY2]	-0.359254	1.74412	-2.30883	0.045446	0.62898	-3.90547	-0.359254	-2.30883	0.045446	0.62898	-3.90547	1.71749	2.06654	2.17756	1.82188	1.83574	1.66347	1.33008	1.45183
WBGene00011400	T03F6.4	188023		0.33506	2.7009	2.30826	0.0454884	0.62909	-4.02042	0.33506	2.30826	0.0454884	0.62909	-4.02042	2.64544	2.47357	2.22441	2.81719	3.08447	2.89991	2.64732	2.87228
WBGene00044796	W03D8.11	4363007		-0.306215	2.45467	-2.30747	0.0455483	0.629255	-3.99314	-0.306215	-2.30747	0.0455483	0.629255	-3.99314	2.61314	2.60811	2.92041	2.35272	2.29766	2.18875	2.27385	2.45091
WBGene00020099	R144.11	175679		-0.200384	4.07579	-2.30691	0.0455909	0.629255	-4.15403	-0.200384	-2.30691	0.0455909	0.629255	-4.15403	4.25695	4.16255	4.2305	4.07644	4.10423	3.91918	3.85907	4.01938
WBGene00008557	F07H5.6	184163		0.45323	0.38463	2.30662	0.0456126	0.629255	-3.74052	0.45323	2.30662	0.0456126	0.629255	-3.74052	0.432305	0.0199531	0.272973	0.0621381	0.516077	1.03206	0.696982	0.333232
WBGene00017034	otpl-2	183919	OToPetrin-Like [Source:UniProtKB/TrEMBL;Acc:A0A131MBM4]	1.00886	-2.35474	2.30628	0.0456382	0.629255	-3.68226	1.00886	2.30628	0.0456382	0.629255	-3.68226	-2.30992	-2.38521	-3.27781	-2.27414	-2.17361	-1.57227	-1.98995	-0.937946
WBGene00219493	C18D4.12	24104227		0.539018	-0.157418	2.3055	0.0456974	0.629598	-3.68534	0.539018	2.3055	0.0456974	0.629598	-3.68534	-0.948189	-0.127801	-0.0011472	-0.323813	0.154586	-0.0793056	0.157097	0.333232
WBGene00017357	F10E9.5	184305		-0.440505	2.92843	-2.30299	0.0458879	0.631433	-4.05048	-0.440505	-2.30299	0.0458879	0.631433	-4.05048	3.22401	3.25574	3.0613	3.11796	3.10122	2.60229	2.11439	3.00005
WBGene00008850	F15B9.6	184523		-0.377631	1.33121	-2.30283	0.0458998	0.631433	-3.8618	-0.377631	-2.30283	0.0458998	0.631433	-3.8618	1.68234	1.61058	1.40166	1.48555	1.31033	1.13185	0.723234	1.45183
WBGene00007084	NA	NA	NA	0.87234	-2.42986	2.30189	0.045971	0.631937	-3.69227	0.87234	2.30189	0.045971	0.631937	-3.69227	-2.30992	-2.38521	-3.27781	-2.27414	-1.47263	-2.22276	-1.98995	-1.54584
WBGene00019451	nstp-7	187072	Nucleotide Sugar TransPorter family [Source:UniProtKB/TrEMBL;Acc:O17106]	-1.25766	-2.277	-2.30017	0.0461026	0.632573	-3.68657	-1.25766	-2.30017	0.0461026	0.632573	-3.68657	-1.73402	-1.63031	-1.31543	-1.28297	-3.591	-1.57227	-3.28064	-1.72446
WBGene00022627	ZC513.2	191194		-0.399553	3.89837	-2.29997	0.0461182	0.632573	-4.14864	-0.399553	-2.29997	0.0461182	0.632573	-4.14864	4.07582	4.16123	4.20736	3.99747	3.88189	3.89572	3.08201	3.91071
WBGene00003640	nhr-50	180067	Nuclear Hormone Receptor family [Source:UniProtKB/TrEMBL;Acc:O62031]	-0.289865	2.54733	-2.29982	0.0461294	0.632573	-4.0154	-0.289865	-2.29982	0.0461294	0.632573	-4.0154	2.67256	2.81786	2.65903	2.66757	2.61004	2.50017	2.06393	2.45091
WBGene00015963	C18B10.6	182773		-0.689023	-1.30318	-2.29856	0.046226	0.632573	-3.63675	-0.689023	-2.29856	0.046226	0.632573	-3.63675	-0.696134	-0.897352	-0.513532	-1.213	-1.12226	-1.57227	-2.17151	-1.31357
WBGene00045394	ZK813.7	6418876		0.606611	1.96208	2.29795	0.0462728	0.632573	-3.94909	0.606611	2.29795	0.0462728	0.632573	-3.94909	2.07001	1.16844	1.41788	1.98705	2.07836	2.46233	2.78454	1.82911
WBGene00050878	Y71A12C.3	NA		-1.27033	-3.6782	-2.29759	0.0463002	0.632573	-3.85275	-1.27033	-2.29759	0.0463002	0.632573	-3.85275	-2.62509	-2.81536	-2.61842	-2.59167	-3.591	-3.10044	-4.52731	-3.0217
WBGene00195176	Y43F8B.24	13218536		0.368016	1.49886	2.29748	0.0463084	0.632573	-3.89349	0.368016	2.29748	0.0463084	0.632573	-3.89349	1.30878	1.56318	1.40166	1.0462	1.71905	1.39548	1.93508	1.75433
WBGene00044807	T19H5.6	13186491		0.48759	-0.0162856	2.29709	0.0463386	0.632573	-3.71062	0.48759	2.29709	0.0463386	0.632573	-3.71062	0.228103	-0.58106	-0.184875	-0.217223	0.229628	0.191295	0.0779313	0.50525
WBGene00009518	clec-166	185435	C-type LECtin [Source:UniProtKB/TrEMBL;Acc:A4F308]	0.33127	2.45875	2.29689	0.0463535	0.632573	-4.01113	0.33127	2.29689	0.0463535	0.632573	-4.01113	2.38623	2.29649	2.27871	2.21989	2.66515	2.52486	3.01983	2.3473
WBGene00008719	ttr-52	184363	Transthyretin-like protein 52 [Source:UniProtKB/Swiss-Prot;Acc:G5ED35]	-1.18656	-2.50337	-2.29676	0.0463635	0.632573	-3.71092	-1.18656	-2.29676	0.0463635	0.632573	-3.71092	-2.17489	-1.36283	-1.21198	-2.01404	-2.81182	-2.59586	-3.77331	-1.82281
WBGene00008198	C49C3.8	178517		-0.360864	2.06041	-2.29593	0.0464275	0.632974	-3.96412	-0.360864	-2.29593	0.0464275	0.632974	-3.96412	2.36975	2.41248	1.88264	2.32946	1.99478	1.93615	1.56594	2.08107
WBGene00016106	C25F6.7	180816		-0.177674	6.04186	-2.29474	0.0465191	0.633275	-4.27425	-0.177674	-2.29474	0.0465191	0.633275	-4.27425	6.08528	6.13448	6.23831	6.07146	6.00334	6.03202	5.81675	5.95891
WBGene00013127	Y52B11A.8	173004	Phospholipase A2-like protein Y52B11A.8 [Source:UniProtKB/Swiss-Prot;Acc:Q9U256]	0.44667	2.56789	2.29302	0.0466522	0.633275	-4.0288	0.44667	2.29302	0.0466522	0.633275	-4.0288	2.3019	2.19649	2.6175	2.28783	2.70952	2.92331	3.25842	2.31297
WBGene00077563	peel-1	13179502	PEEL-1 [Source:UniProtKB/TrEMBL;Acc:G5EGC6]	0.280358	3.2975	2.29262	0.0466829	0.633275	-4.10574	0.280358	2.29262	0.0466829	0.633275	-4.10574	3.29844	3.05905	3.18016	3.09745	3.37356	3.37074	3.76743	3.27134
WBGene00194678	R10D12.18	NA		0.283597	1.10419	2.2915	0.0467695	0.633275	-3.85205	0.283597	2.2915	0.0467695	0.633275	-3.85205	0.958311	0.952436	0.876224	1.12935	1.19023	1.255	1.44496	1.19964
WBGene00011011	R04D3.3	181453		0.508807	1.14848	2.29109	0.0468016	0.633275	-3.85683	0.508807	2.29109	0.0468016	0.633275	-3.85683	0.987402	0.837608	0.472503	1.28254	1.3445	1.28421	1.99017	1.16156
WBGene00009117	F25H2.3	184936		-1.66667	-3.44219	-2.28971	0.0469086	0.633275	-3.83295	-1.66667	-2.28971	0.0469086	0.633275	-3.83295	-2.81293	-2.65729	-1.9859	-1.89969	-3.02791	-2.8262	-3.28064	-4.52731
WBGene00022548	ZC196.4	191103		-0.695514	-0.520737	-2.2897	0.0469089	0.633275	-3.6726	-0.695514	-2.2897	0.0469089	0.633275	-3.6726	-0.193518	-0.0036455	0.0413483	-0.150301	-0.365252	-0.78495	-1.82871	-0.319829
WBGene00012730	xrn-1	175059	5'-3' exoribonuclease 1 [Source:UniProtKB/TrEMBL;Acc:Q9BHK7]	0.233661	6.37918	2.28969	0.0469101	0.633275	-4.28933	0.233661	2.28969	0.0469101	0.633275	-4.28933	6.17058	6.23148	6.31338	6.33463	6.28934	6.50691	6.74951	6.44213
WBGene00008862	F15D4.5	174969		-0.516315	2.16891	-2.28926	0.0469431	0.633275	-3.98539	-0.516315	-2.28926	0.0469431	0.633275	-3.98539	2.45031	2.66908	2.15838	2.50061	2.18276	2.10936	1.14827	2.21723
WBGene00021471	Y39G10AR.15	171794		0.178941	4.63881	2.28921	0.0469473	0.633275	-4.2234	0.178941	2.28921	0.0469473	0.633275	-4.2234	4.65162	4.49803	4.51877	4.53866	4.68243	4.6863	4.69557	4.85397
WBGene00017777	F25B5.6	175842	Putative folylpolyglutamate synthase [Source:UniProtKB/Swiss-Prot;Acc:Q09509]	-0.203785	6.36622	-2.2891	0.0469561	0.633275	-4.28946	-0.203785	-2.2891	0.0469561	0.633275	-4.28946	6.45264	6.49464	6.39911	6.53092	6.35611	6.235	6.05888	6.40696
WBGene00018874	tag-234	173996		-0.240685	4.37351	-2.28896	0.0469665	0.633275	-4.20488	-0.240685	-2.28896	0.0469665	0.633275	-4.20488	4.51095	4.47367	4.47681	4.5118	4.36222	4.15687	4.48732	4.02646
WBGene00010285	F58H1.2	179633		-0.206183	5.14061	-2.28892	0.0469695	0.633275	-4.25068	-0.206183	-2.28892	0.0469695	0.633275	-4.25068	5.17304	5.34433	5.36681	5.098	5.06277	4.9007	5.10294	5.08682
WBGene00021601	Y46H3A.5	189963		-1.82353	-2.74659	-2.2887	0.046987	0.633275	-3.75818	-1.82353	-2.2887	0.046987	0.633275	-3.75818	-1.18728	-2.65729	-0.783327	-1.51587	-2.62393	-3.10044	-4.52731	-2.30114
WBGene00004124	pqn-37	185539	Prion-like-(Q/N-rich)-domain-bearing protein [Source:UniProtKB/TrEMBL;Acc:Q95ZT9]	0.288814	3.47599	2.28746	0.0470836	0.633275	-4.13101	0.288814	2.28746	0.0470836	0.633275	-4.13101	3.64043	3.23068	3.16102	3.3114	3.53759	3.60583	3.52037	3.83411
WBGene00016671	C45G7.4	177032		-0.329855	2.64249	-2.28631	0.0471735	0.633275	-4.0463	-0.329855	-2.28631	0.0471735	0.633275	-4.0463	2.45031	2.91545	2.93738	2.97914	2.56245	2.51257	2.25598	2.58642
WBGene00012543	nkcc-1	3565648	Na-K-Cl Cotransporter homolog [Source:UniProtKB/TrEMBL;Acc:L8E912]	0.182106	6.93135	2.28513	0.0472654	0.633275	-4.29685	0.182106	2.28513	0.0472654	0.633275	-4.29685	6.79642	6.77352	6.85648	6.93676	6.96332	6.99114	7.18363	6.95261
WBGene00020786	T25B2.2	180887		0.423113	2.68491	2.28505	0.047272	0.633275	-4.05384	0.423113	2.28505	0.047272	0.633275	-4.05384	2.61314	2.49056	1.93992	2.84206	2.76943	3.18187	2.73379	2.96731
WBGene00044500	T19E7.6	3896779		-0.285149	2.52038	-2.28431	0.0473297	0.633275	-4.03599	-0.285149	-2.28431	0.0473297	0.633275	-4.03599	2.75945	2.59245	2.78316	2.5865	2.52322	2.32149	2.09442	2.56713
WBGene00020942	W02D7.6	179212		-0.213448	3.9005	-2.28421	0.0473377	0.633275	-4.1744	-0.213448	-2.28421	0.0473377	0.633275	-4.1744	4.02587	3.92543	4.0781	4.0303	3.9666	3.7489	3.62154	3.83209
WBGene00013103	Y51H4A.7	178460	Probable urocanate hydratase [Source:UniProtKB/Swiss-Prot;Acc:Q9NAE2]	-0.250128	4.5211	-2.28365	0.0473816	0.633275	-4.22344	-0.250128	-2.28365	0.0473816	0.633275	-4.22344	4.5172	4.67382	4.83337	4.57001	4.28369	4.22247	4.58897	4.49557
WBGene00012464	arrd-7	174847	ARRestin Domain protein [Source:UniProtKB/TrEMBL;Acc:Q9XXI4]	0.267701	3.44728	2.28255	0.0474675	0.633275	-4.13587	0.267701	2.28255	0.0474675	0.633275	-4.13587	3.45242	3.29254	3.117	3.39219	3.72648	3.41763	3.76111	3.45308
WBGene00013106	set-26	178463	Histone-lysine N-methyltransferase set-26 [Source:UniProtKB/Swiss-Prot;Acc:Q9U263]	0.268653	6.61455	2.28237	0.0474816	0.633275	-4.30277	0.268653	2.28237	0.0474816	0.633275	-4.30277	6.41097	6.4017	6.56167	6.54865	6.49345	6.60459	6.98233	6.91687
WBGene00016457	C35E7.5	172989		-1.15632	-3.06885	-2.28211	0.0475021	0.633275	-3.78313	-1.15632	-2.28211	0.0475021	0.633275	-3.78313	-2.30992	-2.05429	-2.91077	-1.79375	-2.62393	-3.8831	-2.62202	-3.2766
WBGene00006026	srx-135	184256	Serpentine Receptor, class X [Source:UniProtKB/TrEMBL;Acc:P90824]	-1.34023	-4.16956	-2.28132	0.047565	0.633275	-3.93032	-1.34023	-2.28132	0.047565	0.633275	-3.93032	-2.81293	-2.9929	-2.61842	-3.56989	-3.591	-3.43933	-4.52731	-3.98148
WBGene00020760	T24C4.4	188845		-0.315641	2.90565	-2.2812	0.0475739	0.633275	-4.08265	-0.315641	-2.2812	0.0475739	0.633275	-4.08265	2.90376	3.2607	2.97624	3.10432	2.84695	2.61384	3.06158	2.52776
WBGene00000838	cul-3	178547	Cullin-3 [Source:UniProtKB/Swiss-Prot;Acc:Q17391]	0.180266	7.54604	2.28094	0.0475949	0.633275	-4.2853	0.180266	2.28094	0.0475949	0.633275	-4.2853	7.44394	7.42168	7.4816	7.48049	7.57497	7.57446	7.81554	7.57765
WBGene00018489	F46E10.2	179042	5H1 [Source:UniProtKB/TrEMBL;Acc:G5EDS0]	1.57184	-4.24544	2.28079	0.0476065	0.633275	-3.938	1.57184	2.28079	0.0476065	0.633275	-3.938	-4.52731	-3.71282	-3.27781	-3.9706	-2.81182	-2.39728	-3.28064	-3.58641
WBGene00020402	T10B11.6	172424		-0.28177	4.67503	-2.2802	0.0476527	0.633275	-4.23867	-0.28177	-2.2802	0.0476527	0.633275	-4.23867	4.83083	4.88854	4.77633	4.78723	4.65547	4.70667	4.13563	4.63409
WBGene00004025	phy-2	178170	Prolyl 4-hydroxylase subunit alpha-2 [Source:UniProtKB/Swiss-Prot;Acc:Q20065]	-0.307648	7.95924	-2.27922	0.0477306	0.633275	-4.26868	-0.307648	-2.27922	0.0477306	0.633275	-4.26868	8.11508	8.16267	8.09163	8.0723	7.92653	7.82423	7.40402	8.07894
WBGene00020090	R119.5	171631		-0.339649	3.31068	-2.27887	0.0477581	0.633275	-4.12712	-0.339649	-2.27887	0.0477581	0.633275	-4.12712	3.33568	3.58132	3.49116	3.55144	3.08784	3.36733	2.71429	3.3941
WBGene00020873	T28A11.6	NA		-0.520489	-0.565386	-2.27792	0.0478331	0.633275	-3.68683	-0.520489	-2.27792	0.0478331	0.633275	-3.68683	-0.442314	-0.413646	0.0826278	-0.0863464	-0.440824	-0.911713	-1.11989	-0.640191
WBGene00004984	spn-4	179070	PIP-1 [Source:UniProtKB/TrEMBL;Acc:G5EF02]	0.269079	6.45583	2.27784	0.0478397	0.633275	-4.30882	0.269079	2.27784	0.0478397	0.633275	-4.30882	6.37565	6.24437	6.27216	6.39224	6.5856	6.52001	6.92092	6.34
WBGene00219757	linc-71	NA		-1.49374	-3.20236	-2.27777	0.047845	0.633275	-3.80938	-1.49374	-2.27777	0.047845	0.633275	-3.80938	-1.12369	-2.65729	-2.37546	-2.59167	-3.98449	-3.10044	-3.77331	-2.4504
WBGene00016064	acd-1	182852		-0.500308	2.73217	-2.27753	0.0478643	0.633275	-4.06792	-0.500308	-2.27753	0.0478643	0.633275	-4.06792	2.74674	3.14742	3.02998	3.09055	2.74831	2.41689	1.79359	2.94133
WBGene00007445	C08F8.3	178023		0.170082	4.71178	2.27732	0.0478805	0.633275	-4.2464	0.170082	2.27732	0.0478805	0.633275	-4.2464	4.65162	4.60137	4.53745	4.71952	4.74558	4.75833	4.84352	4.85098
WBGene00017524	F16G10.9	173593		-0.651805	-0.20488	-2.27723	0.0478874	0.633275	-3.71606	-0.651805	-2.27723	0.0478874	0.633275	-3.71606	0.228103	0.110667	0.272973	-0.0251069	-0.3289	-1.0507	0.436366	-0.831718
WBGene00018920	F56A4.12	186355		1.78372	-3.9517	2.27674	0.0479265	0.633275	-3.90428	1.78372	2.27674	0.0479265	0.633275	-3.90428	-3.98499	-3.1954	-3.27781	-4.52731	-1.73267	-3.43933	-3.28064	-2.4504
WBGene00017298	toca-1	180492	Transducer of Cdc42-dependent actin assembly protein 1 homolog [Source:UniProtKB/Swiss-Prot;Acc:Q19253]	0.177886	5.32894	2.27537	0.0480356	0.633275	-4.28069	0.177886	2.27537	0.0480356	0.633275	-4.28069	5.22434	5.23389	5.24937	5.25437	5.28941	5.3662	5.56063	5.46256
WBGene00020999	W03F9.1	189162	Zinc finger protein ZPR1 homolog [Source:UniProtKB/Swiss-Prot;Acc:O16999]	0.199633	6.69531	2.27492	0.0480713	0.633275	-4.31465	0.199633	2.27492	0.0480713	0.633275	-4.31465	6.57626	6.54405	6.6945	6.56928	6.68004	6.68071	6.98267	6.83859
WBGene00007817	C30F2.3	181686		0.341587	2.2674	2.27454	0.0481016	0.633275	-4.0231	0.341587	2.27454	0.0481016	0.633275	-4.0231	2.09026	1.96686	2.23361	2.12852	2.32644	2.70307	2.65416	2.11467
WBGene00015409	C03H5.7	182184		-0.730024	-2.12727	-2.27406	0.0481399	0.633275	-3.69564	-0.730024	-2.27406	0.0481399	0.633275	-3.69564	-1.32354	-1.30305	-1.9859	-1.89969	-2.05011	-2.06709	-2.37925	-2.4504
WBGene00020529	NA	NA	NA	-0.865661	-0.834246	-2.27388	0.0481542	0.633275	-3.67452	-0.865661	-2.27388	0.0481542	0.633275	-3.67452	-0.366746	0.0199531	-0.45329	-0.399515	-0.649132	-1.28804	-2.37925	-0.431796
WBGene00009281	F31B9.4	3565643		-0.372321	0.596775	-2.27383	0.0481577	0.633275	-3.81096	-0.372321	-2.27383	0.0481577	0.633275	-3.81096	0.97293	0.741518	0.876224	0.636493	0.535925	0.221812	0.749017	0.28682
WBGene00003231	mex-6	174504	Zinc finger protein mex-6 [Source:UniProtKB/Swiss-Prot;Acc:Q09436]	0.317453	5.55175	2.27375	0.0481641	0.633275	-4.29193	0.317453	2.27375	0.0481641	0.633275	-4.29193	5.39755	5.28774	5.31254	5.56931	5.70661	5.73421	6.05501	5.35911
WBGene00012474	attf-6	173148	AT hook Transcription Factor family [Source:UniProtKB/TrEMBL;Acc:Q9XW25]	0.160973	5.57623	2.27363	0.0481738	0.633275	-4.29319	0.160973	2.27363	0.0481738	0.633275	-4.29319	5.53873	5.42056	5.49178	5.53922	5.71098	5.62926	5.57421	5.7129
WBGene00006661	twk-6	192070	TWiK family of potassium channels [Source:UniProtKB/TrEMBL;Acc:Q19525]	0.235687	2.14451	2.27358	0.0481777	0.633275	-4.01023	0.235687	2.27358	0.0481777	0.633275	-4.01023	2.18748	1.96077	1.96221	2.03097	2.29184	2.19645	2.39311	2.21723
WBGene00003620	nhr-21	174202	Nuclear Hormone Receptor family [Source:UniProtKB/TrEMBL;Acc:H2KZU4]	-0.307442	5.41188	-2.27354	0.0481815	0.633275	-4.28636	-0.307442	-2.27354	0.0481815	0.633275	-4.28636	5.57751	5.60155	5.49656	5.60122	5.35582	5.33513	4.8209	5.51509
WBGene00044016	C35A5.10	3565313		-0.209963	2.98936	-2.27296	0.0482276	0.633275	-4.10448	-0.209963	-2.27296	0.0482276	0.633275	-4.10448	3.0829	3.14473	3.0818	3.07665	2.92428	2.84216	3.05125	2.75784
WBGene00004952	spd-1	171683	SPD-1 [Source:UniProtKB/TrEMBL;Acc:G5ED58]	0.375811	5.99664	2.27271	0.0482475	0.633275	-4.30781	0.375811	2.27271	0.0482475	0.633275	-4.30781	5.78486	5.71884	5.94218	5.78717	5.92695	6.12123	6.73062	5.96721
WBGene00008952	F19C6.3	184675		0.351504	1.55624	2.27252	0.0482627	0.633275	-3.93801	0.351504	2.27252	0.0482627	0.633275	-3.93801	1.48229	1.4019	1.11379	1.57727	1.63873	2.03398	1.49152	1.83718
WBGene00019347	mbl-1	186912	Muscleblind-like protein [Source:UniProtKB/Swiss-Prot;Acc:Q94250]	0.166154	5.17858	2.27194	0.0483086	0.633275	-4.27944	0.166154	2.27194	0.0483086	0.633275	-4.27944	5.06887	5.15682	5.02423	5.13116	5.22286	5.24607	5.37336	5.21551
WBGene00017067	NA	NA	NA	-0.812826	0.207465	-2.27182	0.0483183	0.633275	-3.76086	-0.812826	-2.27182	0.0483183	0.633275	-3.76086	0.534389	0.837608	0.92243	0.454969	0.57482	0.309672	-1.4312	-0.182896
WBGene00012132	ifta-2	189055	Intraflagellar transport associated protein 2 [Source:UniProtKB/Swiss-Prot;Acc:Q9XUC2]	-0.849103	-2.1998	-2.27178	0.0483215	0.633275	-3.70419	-0.849103	-2.27178	0.0483215	0.633275	-3.70419	-1.47402	-2.05429	-1.42688	-1.51587	-2.17361	-2.22276	-1.98995	-3.0217
WBGene00021499	NA	NA	NA	-1.64023	-3.914	-2.27066	0.0484113	0.633997	-3.91065	-1.64023	-2.27066	0.0484113	0.633997	-3.91065	-2.30992	-2.9929	-2.61842	-2.78118	-2.62393	-4.52731	-4.52731	-3.2766
WBGene00011757	cht-2	174363	CHiTinase [Source:UniProtKB/TrEMBL;Acc:Q22468]	-0.350657	3.47876	-2.27009	0.0484574	0.634146	-4.15691	-0.350657	-2.27009	0.0484574	0.634146	-4.15691	3.77164	3.74956	3.5731	3.55646	3.39545	3.50707	2.80312	3.50722
WBGene00004242	puf-6	174947	Pumilio domain-containing protein 6 [Source:UniProtKB/Swiss-Prot;Acc:O01322]	0.396972	4.8694	2.2692	0.0485287	0.634624	-4.26779	0.396972	2.2692	0.0485287	0.634624	-4.26779	4.67751	4.62368	4.64986	4.72175	5.02025	4.97313	5.63251	4.66957
WBGene00006052	ssq-3	191964	Sperm-Specific family, class Q [Source:UniProtKB/TrEMBL;Acc:Q23347]	0.442166	6.68853	2.26775	0.0486448	0.635656	-4.32529	0.442166	2.26775	0.0486448	0.635656	-4.32529	6.48996	6.39269	6.54284	6.44865	6.68422	6.78721	7.58379	6.58263
WBGene00019640	dos-2	187282	Delta and OSM-11-like [Source:UniProtKB/TrEMBL;Acc:O16627]	-0.231318	3.26146	-2.2666	0.048738	0.635656	-4.14173	-0.231318	-2.2666	0.048738	0.635656	-4.14173	3.42078	3.36573	3.42048	3.30843	3.02953	3.03923	3.39941	3.14694
WBGene00001152	ech-3	179180	Enoyl-CoA Hydratase [Source:UniProtKB/TrEMBL;Acc:A0A131MCK1]	-0.331974	3.04181	-2.26655	0.048742	0.635656	-4.11899	-0.331974	-2.26655	0.048742	0.635656	-4.11899	3.09965	3.26811	3.28998	3.2321	3.01899	2.88092	2.43342	3.15665
WBGene00015218	B0507.1	179256		-0.25922	3.67388	-2.26594	0.0487912	0.635656	-4.18216	-0.25922	-2.26594	0.0487912	0.635656	-4.18216	3.9072	3.81341	3.70782	3.81275	3.63513	3.55879	3.24036	3.74465
WBGene00015891	C17C3.6	182716		-0.548756	-0.109576	-2.26587	0.0487967	0.635656	-3.74147	-0.548756	-2.26587	0.0487967	0.635656	-3.74147	0.0739088	0.560257	-0.339865	0.476304	-0.159729	-0.155704	-0.646698	-0.284358
WBGene00017011	eaf-1	172065	ELL Associated Factor homolog [Source:UniProtKB/TrEMBL;Acc:Q9TXQ9]	-0.341327	4.46124	-2.26527	0.0488453	0.635656	-4.24741	-0.341327	-2.26527	0.0488453	0.635656	-4.24741	4.66067	4.66168	4.60275	4.63073	4.55934	4.49185	3.78623	4.31366
WBGene00021456	rfip-2	173462		0.244901	6.25227	2.26483	0.0488806	0.635656	-4.32619	0.244901	2.26483	0.0488806	0.635656	-4.32619	6.05167	6.10651	6.20131	6.15982	6.21934	6.33697	6.69002	6.25741
WBGene00011529	T06D8.9	174716		0.347844	6.54755	2.26477	0.0488859	0.635656	-4.3299	0.347844	2.26477	0.0488859	0.635656	-4.3299	6.31276	6.32887	6.52611	6.32915	6.47525	6.54964	7.2175	6.64519
WBGene00012937	Y47D3A.31	176545		0.188942	4.82378	2.26327	0.0490072	0.63678	-4.27494	0.188942	2.26327	0.0490072	0.63678	-4.27494	4.81469	4.57771	4.82123	4.71504	4.91619	4.83929	5.0087	4.91055
WBGene00206388	K10C2.14	13221059		0.804295	-2.00451	2.26147	0.0491536	0.638228	-3.70021	0.804295	2.26147	0.0491536	0.638228	-3.70021	-2.05141	-2.51484	-2.37546	-1.79375	-1.93636	-1.68099	-0.944344	-1.24378
WBGene00004235	ptr-21	191752	PaTched Related family [Source:UniProtKB/TrEMBL;Acc:Q9N2Z6]	0.290085	6.64438	2.25971	0.0492965	0.638686	-4.33833	0.290085	2.25971	0.0492965	0.638686	-4.33833	6.46011	6.46055	6.54976	6.52869	6.6666	6.71664	7.1995	6.57692
WBGene00006622	try-4	185148	TRYpsin-like protease [Source:UniProtKB/TrEMBL;Acc:O45421]	0.285239	1.04529	2.2596	0.0493057	0.638686	-3.89116	0.285239	2.2596	0.0493057	0.638686	-3.89116	1.00173	1.0242	0.92243	0.763407	1.32181	1.06609	1.20526	1.23674
WBGene00022043	psf-3	171645	PSF (Yeast Partner of Sld Five) conserved replication factor, GINS complex [Source:UniProtKB/TrEMBL;Acc:Q9BL54]	0.336081	3.66442	2.25791	0.0494433	0.638686	-4.19436	0.336081	2.25791	0.0494433	0.638686	-4.19436	3.38297	3.41329	3.66769	3.5312	3.65568	3.61735	4.27968	3.79734
WBGene00013139	Y53C12A.3	174528		0.176295	4.86035	2.25749	0.0494777	0.638686	-4.28593	0.176295	2.25749	0.0494777	0.638686	-4.28593	4.70403	4.85285	4.84541	4.69128	4.89714	4.93909	5.05336	4.91246
WBGene00013380	memi-2	178305	MEiosis-to-MItosis transition associated [Source:UniProtKB/TrEMBL;Acc:Q9U1X3]	0.393297	3.58543	2.25709	0.0495107	0.638686	-4.18808	0.393297	2.25709	0.0495107	0.638686	-4.18808	3.32432	3.26564	3.4325	3.52353	3.59548	3.8279	4.30597	3.43989
WBGene00011662	T09F3.2	174602	Carrier protein (C2) [Source:UniProtKB/TrEMBL;Acc:G5EEG6]	0.16998	6.73023	2.25627	0.0495777	0.638686	-4.3438	0.16998	2.25627	0.0495777	0.638686	-4.3438	6.62451	6.64093	6.61628	6.70084	6.76999	6.83117	6.95732	6.70433
WBGene00013331	Y57G11C.42	3565027		0.251176	5.36758	2.25597	0.0496023	0.638686	-4.31256	0.251176	2.25597	0.0496023	0.638686	-4.31256	5.34865	5.20844	4.96061	5.447	5.61977	5.4223	5.53214	5.41075
WBGene00013270	Y57A10A.31	174872		0.257583	6.44693	2.25552	0.049639	0.638686	-4.34366	0.257583	2.25552	0.049639	0.638686	-4.34366	6.30628	6.21783	6.35767	6.39119	6.45161	6.48545	6.92163	6.44807
WBGene00009515	clec-170	3565354	C-type LECtin [Source:UniProtKB/TrEMBL;Acc:A4F318]	-0.253872	3.47221	-2.25537	0.0496517	0.638686	-4.17945	-0.253872	-2.25537	0.0496517	0.638686	-4.17945	3.64956	3.59317	3.60533	3.58128	3.53513	3.47893	3.04085	3.32687
WBGene00012533	fbxa-209	189597	F-box A protein [Source:UniProtKB/TrEMBL;Acc:Q9XWZ4]	-0.391199	1.3612	-2.25501	0.0496811	0.638686	-3.93616	-0.391199	-2.25501	0.0496811	0.638686	-3.93616	1.27379	1.77216	1.64153	1.64477	1.43184	0.943275	0.940202	1.3873
WBGene00006996	zyg-11	174284	Early embryogenesis protein zyg-11 [Source:UniProtKB/Swiss-Prot;Acc:P21541]	0.203857	6.54022	2.25479	0.0496996	0.638686	-4.34571	0.203857	2.25479	0.0496996	0.638686	-4.34571	6.43723	6.47929	6.32847	6.51038	6.73983	6.70116	6.41952	6.70983
WBGene00005086	srd-8	191798	Serpentine Receptor, class D (Delta) [Source:UniProtKB/TrEMBL;Acc:A0A2C9C349]	-0.821563	-1.9223	-2.25458	0.049717	0.638686	-3.70429	-0.821563	-2.25458	0.049717	0.638686	-3.70429	-1.55559	-1.49038	-1.31543	-1.14627	-1.39542	-2.59586	-1.82871	-2.6169
WBGene00015307	C01G5.5	182074		-0.257679	2.95995	-2.25456	0.0497182	0.638686	-4.12939	-0.257679	-2.25456	0.0497182	0.638686	-4.12939	2.96719	3.10942	3.18491	3.11116	2.96511	2.73516	3.03038	2.62424
WBGene00021107	W09B7.2	189307		2.7047	0.165383	2.25385	0.0497766	0.638686	-3.74324	2.7047	2.25385	0.0497766	0.638686	-3.74324	-1.18728	-1.08599	-0.5764	-1.3565	2.17012	-1.37671	2.64732	2.65197
WBGene00001119	dyf-3	177107	Clusterin-associated protein 1 homolog [Source:UniProtKB/Swiss-Prot;Acc:Q6I6D4]	0.25533	1.52172	2.25282	0.0498617	0.638686	-3.96322	0.25533	2.25282	0.0498617	0.638686	-3.96322	1.34294	1.36552	1.52658	1.40996	1.55366	1.66347	1.83029	1.61099
WBGene00009839	fbxa-188	185954	F-box A protein [Source:UniProtKB/TrEMBL;Acc:Q9XU29]	-0.507418	0.432194	-2.25271	0.049871	0.638686	-3.81951	-0.507418	-2.25271	0.049871	0.638686	-3.81951	0.867347	0.915166	0.161804	0.895974	0.346625	0.191295	-0.189531	0.54523
WBGene00018123	F36H12.9	177303		-0.381449	3.03909	-2.25217	0.0499151	0.638686	-4.14039	-0.381449	-2.25217	0.0499151	0.638686	-4.14039	3.2632	3.02447	3.34615	3.35812	2.92804	2.92795	2.33472	3.17588
WBGene00006964	xrn-2	175071	5'-3' exoribonuclease 2 homolog [Source:UniProtKB/Swiss-Prot;Acc:Q9U299]	0.243189	6.69489	2.25083	0.0500258	0.638686	-4.35229	0.243189	2.25083	0.0500258	0.638686	-4.35229	6.56846	6.53179	6.62634	6.56865	6.65644	6.79135	7.13618	6.68349
WBGene00007266	C03A3.1	181314		-0.379976	1.48801	-2.25032	0.0500684	0.638686	-3.95982	-0.379976	-2.25032	0.0500684	0.638686	-3.95982	1.76025	1.77216	1.59949	1.68198	1.51419	1.11569	0.917645	1.67546
WBGene00011537	T06E4.10	188180		0.591113	4.08557	2.25018	0.0500802	0.638686	-4.24238	0.591113	2.25018	0.0500802	0.638686	-4.24238	3.88225	3.51644	3.81581	3.92756	4.24954	4.46021	5.14603	3.7099
WBGene00008498	F01D5.8	175052		0.284096	5.22376	2.2499	0.0501027	0.638686	-4.31576	0.284096	2.2499	0.0501027	0.638686	-4.31576	5.0125	4.99805	5.22538	5.09282	5.24262	5.26909	5.74889	5.21085
WBGene00022538	ZC190.4	179248		-0.316796	4.17595	-2.24876	0.0501972	0.638686	-4.25183	-0.316796	-2.24876	0.0501972	0.638686	-4.25183	4.3269	4.45106	4.13071	4.44709	4.21456	4.13699	3.60045	4.12043
WBGene00005552	sri-40	191914	Serpentine Receptor, class I [Source:UniProtKB/TrEMBL;Acc:Q9N549]	0.479074	0.996791	2.24865	0.0502069	0.638686	-3.8998	0.479074	2.24865	0.0502069	0.638686	-3.8998	0.514542	0.638568	0.92243	1.06039	1.46327	1.09934	1.6367	0.83052
WBGene00007746	C26D10.6	174335		-0.202562	3.83023	-2.24829	0.0502367	0.638686	-4.22388	-0.202562	-2.24829	0.0502367	0.638686	-4.22388	3.96867	3.94405	3.96675	3.87029	3.8663	3.79783	3.54633	3.7077
WBGene00003735	nhx-8	189474	Sodium/hydrogen exchanger [Source:UniProtKB/TrEMBL;Acc:G5EFN1]	0.194938	6.04997	2.24815	0.0502482	0.638686	-4.34779	0.194938	2.24815	0.0502482	0.638686	-4.34779	5.93286	5.99744	5.95821	5.92059	6.08476	6.1075	6.37209	6.03196
WBGene00017922	F29B9.7	185108		0.256006	3.12783	2.248	0.0502608	0.638686	-4.15752	0.256006	2.248	0.0502608	0.638686	-4.15752	3.01742	2.99501	3.12195	2.88656	3.35133	3.10619	3.48628	3.10074
WBGene00021408	trpl-4	189646	TRP-channel-Like [Source:UniProtKB/TrEMBL;Acc:G5EE29]	1.91247	-4.41907	2.2479	0.0502688	0.638686	-3.98022	1.91247	2.2479	0.0502688	0.638686	-3.98022	-4.52731	-4.52731	-3.27781	-3.25664	-2.45771	-3.43933	-3.77331	-2.6169
WBGene00022645	ZK6.11	191209		0.190097	7.70675	2.247	0.0503442	0.638686	-4.33123	0.190097	2.247	0.0503442	0.638686	-4.33123	7.60482	7.62591	7.65347	7.56537	7.9107	7.72802	7.92632	7.64114
WBGene00010188	F57B1.5	186435		0.402086	1.91029	2.24677	0.0503628	0.638686	-4.02129	0.402086	2.24677	0.0503628	0.638686	-4.02129	1.48229	1.46344	1.97323	1.98705	2.03717	1.99917	2.49567	1.94572
WBGene00017046	utx-1	181110	UTX (Ubiquitously transcribed TPR on X) homolog [Source:UniProtKB/TrEMBL;Acc:A0A131MBT2]	-0.286157	2.65384	-2.24666	0.0503724	0.638686	-4.1083	-0.286157	-2.24666	0.0503724	0.638686	-4.1083	2.70357	2.90282	2.90323	2.73107	2.47263	2.573	2.22875	2.77476
WBGene00019730	asns-2	181121	Asparagine synthetase [Source:UniProtKB/TrEMBL;Acc:Q65ZI9]	-0.343538	7.33328	-2.2464	0.0503939	0.638686	-4.34632	-0.343538	-2.2464	0.0503939	0.638686	-4.34632	7.32078	7.68477	7.42631	7.58944	7.37875	7.30642	6.70903	7.25305
WBGene00004796	sid-2	176805	Systemic RNA interference defective protein 2 [Source:UniProtKB/Swiss-Prot;Acc:G5EEV9]	0.215067	4.29202	2.24622	0.0504091	0.638686	-4.26614	0.215067	2.24622	0.0504091	0.638686	-4.26614	4.17714	4.11678	4.34307	4.11435	4.24804	4.34537	4.56558	4.44495
WBGene00004239	puf-3	178320	PUF (Pumilio/FBF) domain-containing [Source:UniProtKB/TrEMBL;Acc:Q9U2G4]	0.440428	6.19331	2.24608	0.0504204	0.638686	-4.35401	0.440428	2.24608	0.0504204	0.638686	-4.35401	5.9784	5.84847	5.95057	6.11079	6.31685	6.32032	7.04903	5.97729
WBGene00018528	F47B3.4	185887		-0.273496	3.8664	-2.24557	0.0504632	0.638686	-4.23089	-0.273496	-2.24557	0.0504632	0.638686	-4.23089	4.05536	3.85173	4.28457	3.86625	3.77322	3.66533	3.55732	3.90304
WBGene00000698	col-124	177901	COLlagen [Source:UniProtKB/TrEMBL;Acc:Q9NAR3]	0.401374	9.88396	2.24466	0.0505392	0.638686	-4.23265	0.401374	2.24466	0.0505392	0.638686	-4.23265	9.77235	9.56311	9.61424	9.80042	10.0141	10.1178	10.5745	9.61564
WBGene00005044	sra-18	185054	Serpentine receptor class alpha-18 [Source:UniProtKB/Swiss-Prot;Acc:O18689]	-1.38453	-2.7521	-2.24452	0.0505504	0.638686	-3.78545	-1.38453	-2.24452	0.0505504	0.638686	-3.78545	-2.17489	-1.78529	-1.11546	-2.27414	-1.73267	-3.8831	-2.62202	-3.58641
WBGene00004057	pmk-3	177610	Mitogen-activated protein kinase pmk-3 [Source:UniProtKB/Swiss-Prot;Acc:O44514]	-0.281082	4.63843	-2.24397	0.050597	0.638686	-4.29273	-0.281082	-2.24397	0.050597	0.638686	-4.29273	4.69525	4.86022	4.76052	4.82202	4.5557	4.55763	4.12336	4.74768
WBGene00012711	Y39E4A.1	176714		0.411114	2.00885	2.24389	0.0506033	0.638686	-4.0378	0.411114	2.24389	0.0506033	0.638686	-4.0378	1.61869	1.71548	2.10928	1.81352	2.06476	2.24926	2.69453	1.9002
WBGene00016907	C53H9.2	171749		0.144466	7.49635	2.24266	0.0507067	0.638686	-4.34723	0.144466	2.24266	0.0507067	0.638686	-4.34723	7.42745	7.37726	7.47871	7.41242	7.53484	7.60445	7.55781	7.5799
WBGene00016215	glb-10	183015	GLoBin related [Source:UniProtKB/TrEMBL;Acc:Q18311]	-0.297075	1.73628	-2.24251	0.0507185	0.638686	-4.00448	-0.297075	-2.24251	0.0507185	0.638686	-4.00448	1.93467	1.9969	1.65528	1.99447	1.70158	1.7602	1.34707	1.61099
WBGene00022037	acs-13	171643	Fatty Acid CoA Synthetase family [Source:UniProtKB/TrEMBL;Acc:V6CLI5]	0.250465	7.51501	2.2425	0.0507198	0.638686	-4.34662	0.250465	2.2425	0.0507198	0.638686	-4.34662	7.35309	7.34405	7.47435	7.3952	7.49769	7.621	7.96034	7.47643
WBGene00010456	K01C8.1	174326		-0.321371	5.00526	-2.2424	0.0507286	0.638686	-4.31614	-0.321371	-2.2424	0.0507286	0.638686	-4.31614	5.18407	5.21229	5.07241	5.21525	5.02377	4.8552	4.38621	5.10449
WBGene00015376	C03B1.5	182148	Putative tyrosine-protein kinase C03B1.5 [Source:UniProtKB/Swiss-Prot;Acc:Q11112]	-0.440047	0.102705	-2.242	0.0507618	0.638686	-3.79664	-0.440047	-2.242	0.0507618	0.638686	-3.79664	0.432305	0.352905	0.562792	0.170819	0.128679	0.160118	-0.58098	-0.0578402
WBGene00013557	Y75B8A.24	176653		0.166133	6.73354	2.24173	0.0507843	0.638686	-4.36651	0.166133	2.24173	0.0507843	0.638686	-4.36651	6.59292	6.62755	6.68406	6.69914	6.73795	6.75627	6.95282	6.82114
WBGene00022146	Y71G12B.6	171744		-0.2412	4.51799	-2.241	0.0508454	0.638686	-4.28955	-0.2412	-2.241	0.0508454	0.638686	-4.28955	4.70622	4.706	4.69714	4.4672	4.52995	4.37622	4.1478	4.5296
WBGene00219661	linc-45	NA		-0.620449	-1.10087	-2.24078	0.0508644	0.638686	-3.70829	-0.620449	-2.24078	0.0508644	0.638686	-3.70829	-0.606473	-0.617007	-1.31543	-0.399515	-1.25238	-1.68099	-1.02945	-1.11357
WBGene00007518	del-8	182514	DEgenerin Like [Source:UniProtKB/TrEMBL;Acc:A0A3B1DVT2]	0.658158	-2.36049	2.24077	0.0508649	0.638686	-3.74426	0.658158	2.24077	0.0508649	0.638686	-3.74426	-2.62509	-2.38521	-2.16757	-2.42418	-1.64068	-2.06709	-1.82871	-1.92836
WBGene00022801	pcp-5	176111	Prolyl carboxy peptidase like protein 5 [Source:UniProtKB/Swiss-Prot;Acc:P34676]	-0.222519	5.40769	-2.24075	0.0508669	0.638686	-4.33762	-0.222519	-2.24075	0.0508669	0.638686	-4.33762	5.52454	5.52269	5.51929	5.52073	5.48969	5.36534	5.02462	5.30337
WBGene00045246	C29E4.15	6418648		-0.28787	2.03292	-2.23999	0.0509306	0.63877	-4.04567	-0.28787	-2.23999	0.0509306	0.63877	-4.04567	2.11024	2.32045	2.12912	2.17493	2.1315	1.71801	2.03278	1.73717
WBGene00011795	T16A9.5	179924		0.311412	6.6423	2.23946	0.0509753	0.63877	-4.36994	0.311412	2.23946	0.0509753	0.63877	-4.36994	6.46497	6.42315	6.52984	6.53028	6.70956	6.77729	7.22125	6.4858
WBGene00003938	pax-2	187062	PAX (Paired box) transcription factor [Source:UniProtKB/TrEMBL;Acc:U4PCL3]	-0.611923	-0.962858	-2.23908	0.0510071	0.63877	-3.71484	-0.611923	-2.23908	0.0510071	0.63877	-3.71484	-0.442314	-0.351767	-1.02499	-0.563993	-1.18585	-0.613519	-1.68369	-1.11357
WBGene00015395	nhr-147	182170	Nuclear Hormone Receptor family [Source:UniProtKB/TrEMBL;Acc:O01448]	-0.615856	-1.20895	-2.23901	0.0510135	0.63877	-3.70792	-0.615856	-2.23901	0.0510135	0.63877	-3.70792	-0.791739	-0.897352	-0.711003	-0.749664	-1.12226	-1.0507	-2.17151	-1.31357
WBGene00011797	T16G1.3	188553		-1.62294	-4.63344	-2.23763	0.0511299	0.639128	-4.01133	-1.62294	-2.23763	0.0511299	0.639128	-4.01133	-3.98499	-2.9929	-2.91077	-2.99941	-3.591	-3.8831	-4.52731	-4.52731
WBGene00015899	C17E7.4	178801		0.998039	-1.14122	2.2373	0.0511574	0.639128	-3.71112	0.998039	2.2373	0.0511574	0.639128	-3.71112	-1.32354	-2.26626	-1.54766	-0.852304	-0.790275	-1.12556	0.467759	-0.7814
WBGene00022203	Y73B3A.1	180384		0.335818	5.35356	2.23644	0.0512303	0.639128	-4.34228	0.335818	2.23644	0.0512303	0.639128	-4.34228	5.1825	5.06622	5.3082	5.18479	5.34391	5.3941	6.01439	5.34361
WBGene00044084	sre-46	3565496	Serpentine Receptor, class E (Epsilon) [Source:UniProtKB/TrEMBL;Acc:Q5DTE7]	-0.96586	-3.86528	-2.23526	0.0513308	0.639128	-3.91478	-0.96586	-2.23526	0.0513308	0.639128	-3.91478	-2.81293	-2.81536	-2.91077	-3.25664	-3.591	-3.8831	-3.77331	-3.2766
WBGene00007733	smz-1	178197	Sperm Meiosis PDZ domain containing proteins [Source:UniProtKB/TrEMBL;Acc:Q18167]	0.172136	6.70742	2.23393	0.051443	0.639128	-4.37873	0.172136	2.23393	0.051443	0.639128	-4.37873	6.65938	6.53359	6.67902	6.61538	6.72423	6.87263	6.89047	6.68824
WBGene00018140	F37B4.10	178746		-0.281923	1.76989	-2.23382	0.0514525	0.639128	-4.02195	-0.281923	-2.23382	0.0514525	0.639128	-4.02195	1.80995	2.14376	1.77344	1.93407	1.63873	1.49878	1.79359	1.67546
WBGene00019939	lips-17	187683	LIPaSe related [Source:UniProtKB/TrEMBL;Acc:Q09611]	0.273107	3.63992	2.23369	0.0514638	0.639128	-4.22955	0.273107	2.23369	0.0514638	0.639128	-4.22955	3.74633	3.35881	3.30314	3.62253	3.92956	3.82542	3.61454	3.74894
WBGene00008126	sre-21	183529	Serpentine receptor class epsilon-21 [Source:UniProtKB/Swiss-Prot;Acc:O45306]	1.31514	-4.51683	2.233	0.0515224	0.639128	-3.99731	1.31514	2.233	0.0515224	0.639128	-3.99731	-3.59175	-4.06333	-4.52731	-3.9706	-3.28215	-3.8831	-2.91407	-3.0217
WBGene00220007	K06A4.15	NA		-0.501785	-0.752377	-2.23191	0.0516158	0.639128	-3.73478	-0.501785	-2.23191	0.0516158	0.639128	-3.73478	-0.791739	-0.413646	-0.395463	-0.117969	-1.0029	-0.725514	-1.11989	-0.831718
WBGene00010146	glb-19	3565034	GLoBin related [Source:UniProtKB/TrEMBL;Acc:C1P639]	-0.300307	0.906467	-2.23185	0.0516202	0.639128	-3.91152	-0.300307	-2.23185	0.0516202	0.639128	-3.91152	1.13769	1.13641	0.92243	1.10216	0.945091	0.569024	0.871443	0.764311
WBGene00021797	plep-1	190188	PLugged Excretory Pore [Source:UniProtKB/TrEMBL;Acc:A0A0K3AR66]	0.508746	1.00194	2.23118	0.0516777	0.639128	-3.92556	0.508746	2.23118	0.0516777	0.639128	-3.92556	0.882912	0.544071	0.701749	0.942706	1.56337	1.24017	1.6367	0.694916
WBGene00001710	grl-1	182850	GRound-Like (Grd related) [Source:UniProtKB/TrEMBL;Acc:O76386]	0.258612	1.29907	2.23107	0.0516871	0.639128	-3.96628	0.258612	2.23107	0.0516871	0.639128	-3.96628	1.07131	1.17896	1.30032	1.22067	1.41049	1.58347	1.41306	1.36514
WBGene00014080	atg-4.2	3565022	Cysteine protease [Source:UniProtKB/TrEMBL;Acc:Q9U1N6]	-0.429733	2.45406	-2.23094	0.0516981	0.639128	-4.10826	-0.429733	-2.23094	0.0516981	0.639128	-4.10826	2.88842	2.59245	2.54551	2.72662	2.47777	2.36315	1.59466	2.51271
WBGene00016052	dod-3	178737	Downstream Of DAF-16 (Regulated by DAF-16) [Source:UniProtKB/TrEMBL;Acc:O76438]	-0.326659	4.4076	-2.23084	0.0517069	0.639128	-4.29718	-0.326659	-2.23084	0.0517069	0.639128	-4.29718	4.33258	4.66168	4.81052	4.48046	4.27928	4.30852	4.50445	3.90112
WBGene00023520	oig-5	259604	One IG domain [Source:UniProtKB/TrEMBL;Acc:Q5WRK9]	-0.399871	0.473927	-2.23078	0.0517118	0.639128	-3.85679	-0.399871	-2.23078	0.0517118	0.639128	-3.85679	0.367397	0.876908	0.852554	0.692257	0.154586	0.191295	0.615231	0.310213
WBGene00018634	F49E7.2	180462		-0.230764	2.06948	-2.2303	0.0517528	0.639128	-4.06509	-0.230764	-2.2303	0.0517528	0.639128	-4.06509	2.26079	2.08344	2.11924	2.31769	2.03717	1.99033	1.93508	1.9002
WBGene00015733	C13B9.2	266887		-0.251768	1.88687	-2.22932	0.0518365	0.639128	-4.04374	-0.251768	-2.22932	0.0518365	0.639128	-4.04374	2.16855	2.01463	1.89428	1.99447	1.81151	1.81127	1.88944	1.61099
WBGene00021676	pid-2	171599		0.237174	4.89212	2.22922	0.0518453	0.639128	-4.33157	0.237174	2.22922	0.0518453	0.639128	-4.33157	4.75356	4.75692	4.82883	4.75377	4.93687	4.96413	5.31953	4.83595
WBGene00018060	arrd-18	178763	ARRestin Domain protein [Source:UniProtKB/TrEMBL;Acc:Q9GYT5]	-0.247155	2.9619	-2.22893	0.0518703	0.639128	-4.16878	-0.247155	-2.22893	0.0518703	0.639128	-4.16878	3.00325	3.15276	3.28557	2.92586	2.81481	2.7192	3.0092	2.83245
WBGene00008318	C54G4.9	172583		-0.300281	3.90407	-2.22892	0.0518709	0.639128	-4.25984	-0.300281	-2.22892	0.0518709	0.639128	-4.25984	4.17714	4.07232	3.85802	4.12958	3.94263	3.89335	3.36647	3.81788
WBGene00001482	fog-2	180321	Feminization Of Germline [Source:UniProtKB/TrEMBL;Acc:Q2YS43]	0.216555	3.33758	2.22846	0.0519102	0.639128	-4.20847	0.216555	2.22846	0.0519102	0.639128	-4.20847	3.18374	3.2332	3.0818	3.42548	3.48751	3.49463	3.4786	3.35245
WBGene00002077	imb-3	3565440	IMportin Beta family [Source:UniProtKB/TrEMBL;Acc:Q9N5V3]	0.239656	8.81636	2.2284	0.0519154	0.639128	-4.30624	0.239656	2.2284	0.0519154	0.639128	-4.30624	8.70466	8.62875	8.71881	8.74131	8.83861	8.86402	9.23867	8.79692
WBGene00003154	mcm-2	174841	DNA helicase [Source:UniProtKB/TrEMBL;Acc:Q7K7J6]	0.266641	6.73948	2.22749	0.0519937	0.639128	-4.38853	0.266641	2.22749	0.0519937	0.639128	-4.38853	6.59823	6.51994	6.63157	6.67685	6.7417	6.7579	7.2472	6.74593
WBGene00010970	glb-20	187506	GLoBin related [Source:UniProtKB/TrEMBL;Acc:Q21618]	-0.292634	1.91473	-2.22716	0.0520218	0.639128	-4.05002	-0.292634	-2.22716	0.0520218	0.639128	-4.05002	2.26079	2.04944	2.03762	1.95702	1.77857	1.59517	1.69092	2.04666
WBGene00012239	W04A8.4	173253		-0.290105	3.51911	-2.22686	0.0520476	0.639128	-4.22765	-0.290105	-2.22686	0.0520476	0.639128	-4.22765	3.69656	3.79472	3.53271	3.65797	3.48751	3.48837	2.9877	3.53974
WBGene00019871	R04E5.8	181127		-0.15153	4.90452	-2.22638	0.0520888	0.639128	-4.33629	-0.15153	-2.22638	0.0520888	0.639128	-4.33629	4.91367	4.97257	5.03083	5.01204	4.80097	4.86972	4.81176	4.83696
WBGene00017510	nhr-178	184560	Nuclear Hormone Receptor family [Source:UniProtKB/TrEMBL;Acc:O44635]	-0.627103	-0.560027	-2.22591	0.0521296	0.639128	-3.75373	-0.627103	-2.22591	0.0521296	0.639128	-3.75373	-0.00984385	-0.351767	-0.0449325	-0.217223	-0.790275	-0.460313	-1.68369	-0.356195
WBGene00045474	C49G9.2	6418605		-0.323636	1.75424	-2.22588	0.052132	0.639128	-4.0312	-0.323636	-2.22588	0.052132	0.639128	-4.0312	1.59053	1.99094	2.18705	1.96458	1.666	1.67454	1.60881	1.46231
WBGene00020194	T03G6.1	188029		-0.290547	4.98608	-2.22577	0.0521414	0.639128	-4.3411	-0.290547	-2.22577	0.0521414	0.639128	-4.3411	4.98932	5.2932	5.24824	5.01478	4.90193	4.91011	4.49115	5.05168
WBGene00001719	grl-10	179152	GRound-Like (Grd related) [Source:UniProtKB/TrEMBL;Acc:Q18230]	-0.188898	4.48186	-2.22506	0.0522028	0.639128	-4.31203	-0.188898	-2.22506	0.0522028	0.639128	-4.31203	4.5122	4.58663	4.70872	4.50403	4.31418	4.39976	4.52512	4.32088
WBGene00009843	F48C5.2	259349		-0.347678	3.66163	-2.22505	0.0522034	0.639128	-4.24351	-0.347678	-2.22505	0.0522034	0.639128	-4.24351	3.6654	3.97909	3.89325	3.84795	3.60725	3.53772	3.0092	3.78278
WBGene00013209	bub-3	175018	Mitotic checkpoint protein bub-3 [Source:UniProtKB/Swiss-Prot;Acc:Q9XWH0]	0.278088	5.99893	2.22501	0.0522068	0.639128	-4.38246	0.278088	2.22501	0.0522068	0.639128	-4.38246	5.76085	5.85751	5.96237	5.85847	5.96359	6.00156	6.52588	6.06714
WBGene00013592	Y81G3A.4	190748		-0.234534	2.36228	-2.22457	0.0522447	0.639128	-4.10899	-0.234534	-2.22457	0.0522447	0.639128	-4.10899	2.3019	2.60811	2.4541	2.58159	2.26236	2.32852	2.21031	2.2234
WBGene00016863	C52A10.2	178910	Carboxylic ester hydrolase [Source:UniProtKB/TrEMBL;Acc:Q95YC3]	-0.792571	-1.55471	-2.22433	0.0522657	0.639128	-3.725	-0.792571	-2.22433	0.0522657	0.639128	-3.725	-1.06279	-1.36283	-1.02499	-0.700958	-1.18585	-2.59586	-1.55193	-1.82281
WBGene00019426	cutl-16	174065	CUTiclin-Like [Source:UniProtKB/TrEMBL;Acc:Q09586]	-0.394707	1.99951	-2.22381	0.0523109	0.639128	-4.06451	-0.394707	-2.22381	0.0523109	0.639128	-4.06451	2.07679	2.33933	2.20585	2.25735	1.9658	1.78084	1.27791	2.18595
WBGene00022034	deps-1	171642		0.249022	6.50576	2.22345	0.0523416	0.639128	-4.39431	0.249022	2.22345	0.0523416	0.639128	-4.39431	6.36079	6.30686	6.39808	6.45974	6.5853	6.59588	6.94377	6.39982
WBGene00010177	F57A8.1	179399		-0.236807	4.77221	-2.22286	0.0523927	0.639128	-4.33394	-0.236807	-2.22286	0.0523927	0.639128	-4.33394	4.80859	5.01282	4.85289	4.90007	4.84936	4.76871	4.41065	4.58818
WBGene00018522	F46H5.7	180987		0.161824	7.61915	2.22273	0.0524043	0.639128	-4.37297	0.161824	2.22273	0.0524043	0.639128	-4.37297	7.5437	7.47374	7.59047	7.54406	7.62215	7.63524	7.75041	7.79531
WBGene00009465	F36D1.6	185348		0.206083	2.87698	2.22227	0.0524437	0.639128	-4.17092	0.206083	2.22227	0.0524437	0.639128	-4.17092	2.66358	2.70592	2.89166	2.87456	3.03651	2.96901	2.9877	2.93758
WBGene00044381	K10G6.5	3565830		-0.414397	-0.102868	-2.22181	0.0524839	0.639128	-3.80327	-0.414397	-2.22181	0.0524839	0.639128	-3.80327	0.153065	0.0885176	-0.136703	0.433314	-0.480149	-0.0793056	-0.189531	-0.21593
WBGene00009601	F40G12.6	185566		-0.646262	-1.16439	-2.22149	0.0525115	0.639128	-3.72974	-0.646262	-2.22149	0.0525115	0.639128	-3.72974	-0.948189	-0.811545	-0.5764	-0.653843	-1.73267	-1.79857	-1.21639	-0.732779
WBGene00086560	ZK355.8	7040126		-1.42065	-3.94269	-2.22143	0.0525171	0.639128	-3.94126	-1.42065	-2.22143	0.0525171	0.639128	-3.94126	-3.59175	-2.38521	-2.37546	-2.78118	-3.591	-3.43933	-4.52731	-3.58641
WBGene00000541	cln-3.3	179249	Battenin [Source:UniProtKB/TrEMBL;Acc:G5EES1]	-0.263825	3.10342	-2.22106	0.0525488	0.639128	-4.19541	-0.263825	-2.22106	0.0525488	0.639128	-4.19541	3.05225	3.29254	3.44838	3.16471	2.91294	3.02632	3.16575	2.808
WBGene00019645	swt-7	178890	Sugar transporter SWEET [Source:UniProtKB/TrEMBL;Acc:O44620]	0.347615	5.93583	2.22044	0.052603	0.639128	-4.38773	0.347615	2.22044	0.052603	0.639128	-4.38773	5.75821	5.69933	5.83303	5.75425	6.00334	6.09725	6.5977	5.74973
WBGene00012130	slc-17.4	189054	SLC (SoLute Carrier) homolog [Source:UniProtKB/TrEMBL;Acc:Q8I4F5]	-0.232231	4.74699	-2.21991	0.0526488	0.639128	-4.33704	-0.232231	-2.21991	0.0526488	0.639128	-4.33704	4.88786	4.86756	4.65671	5.03289	4.69352	4.66979	4.74446	4.437
WBGene00008064	C41G7.7	183392		-1.00962	-2.64672	-2.21911	0.0527187	0.639128	-3.79357	-1.00962	-2.21911	0.0527187	0.639128	-3.79357	-1.83226	-1.70572	-1.67948	-2.42418	-2.30868	-3.43933	-3.28064	-2.16589
WBGene00016712	C46E10.8	173716		1.44993	-2.93367	2.21847	0.0527745	0.639128	-3.82283	1.44993	2.21847	0.0527745	0.639128	-3.82283	-2.45892	-4.06333	-3.77131	-1.89969	-1.93636	-1.92659	-1.68369	-2.4504
WBGene00012583	clec-4	189654	C-type LECtin [Source:UniProtKB/TrEMBL;Acc:Q9NAK5]	-0.250314	3.55015	-2.21749	0.0528599	0.639128	-4.24522	-0.250314	-2.21749	0.0528599	0.639128	-4.24522	3.52861	3.86156	3.64376	3.66496	3.49767	3.29383	3.63888	3.30375
WBGene00010738	K10D3.4	172452		-0.207904	7.10974	-2.21741	0.0528666	0.639128	-4.39854	-0.207904	-2.21741	0.0528666	0.639128	-4.39854	7.11685	7.2617	7.36096	7.11374	7.0733	6.97499	6.83776	7.14133
WBGene00012140	T28F4.5	172503		-0.224404	7.96991	-2.21708	0.0528956	0.639128	-4.36501	-0.224404	-2.21708	0.0528956	0.639128	-4.36501	7.9688	8.17742	8.10076	8.07503	7.92536	7.87582	7.61282	8.02474
WBGene00020831	T26C12.1	177095	Acetolactate synthase-like protein [Source:UniProtKB/Swiss-Prot;Acc:O61856]	0.306717	7.11843	2.21697	0.0529054	0.639128	-4.39949	0.306717	2.21697	0.0529054	0.639128	-4.39949	6.90045	6.92319	7.07134	6.97239	7.07648	7.17539	7.71569	7.11521
WBGene00016505	ttr-33	259631	TransThyretin-Related family domain [Source:UniProtKB/TrEMBL;Acc:Q8I7H9]	-0.268541	4.3109	-2.21686	0.0529143	0.639128	-4.31196	-0.268541	-2.21686	0.0529143	0.639128	-4.31196	4.30829	4.43798	4.52814	4.50792	4.28663	4.25235	4.34665	3.83814
WBGene00021929	dcap-1	176924	mRNA DeCAPping enzyme [Source:UniProtKB/TrEMBL;Acc:Q9N363]	0.308057	5.58184	2.21671	0.0529278	0.639128	-4.38197	0.308057	2.21671	0.0529278	0.639128	-4.38197	5.35981	5.35886	5.57097	5.42111	5.56105	5.66023	6.17577	5.5548
WBGene00219294	F43G6.16	13187267		-0.605452	-0.502289	-2.21667	0.0529312	0.639128	-3.77092	-0.605452	-2.21667	0.0529312	0.639128	-3.77092	-0.12966	-0.263656	0.472503	-0.608219	-0.649132	-0.66843	-0.518126	-1.11357
WBGene00016892	pgph-3	178964	PhosphoGlycolate Phosphatase Homolog [Source:UniProtKB/TrEMBL;Acc:O44538]	0.40011	4.97653	2.21501	0.0530767	0.640462	-4.3578	0.40011	2.21501	0.0530767	0.640462	-4.3578	4.56019	4.82883	4.64642	5.08069	5.39371	5.52987	4.74766	5.03686
WBGene00011497	T05F1.13	353385		-0.270179	2.21464	-2.21317	0.0532384	0.641104	-4.10819	-0.270179	-2.21317	0.0532384	0.641104	-4.10819	2.32487	2.23732	2.53811	2.36421	1.92875	2.06797	2.01163	2.32451
WBGene00018430	nhr-142	185740	Nuclear Hormone Receptor family [Source:UniProtKB/TrEMBL;Acc:J7SF93]	-0.416391	2.11387	-2.21059	0.0534649	0.641104	-4.09819	-0.416391	-2.21059	0.0534649	0.641104	-4.09819	2.27265	2.34868	2.38153	2.38692	2.03019	1.98144	1.27791	2.31875
WBGene00019241	trm-2A	186775	TRna (tRNA) Methyltransferase homolog [Source:UniProtKB/TrEMBL;Acc:Q9N5L0]	0.257248	5.7734	2.21031	0.0534899	0.641104	-4.3986	0.257248	2.21031	0.0534899	0.641104	-4.3986	5.6498	5.63106	5.70588	5.59148	5.72995	5.75457	6.25719	5.87414
WBGene00021473	sydn-1	189773		0.328867	3.14791	2.20992	0.0535243	0.641104	-4.21762	0.328867	2.20992	0.0535243	0.641104	-4.21762	2.98893	2.89646	3.16102	2.89846	3.07772	3.25378	3.75476	3.19486
WBGene00012254	W04E12.9	3564901		1.04854	-3.09085	2.20975	0.0535391	0.641104	-3.84212	1.04854	2.20975	0.0535391	0.641104	-3.84212	-2.81293	-3.43104	-3.77131	-2.42418	-2.05011	-1.92659	-2.62202	-2.6169
WBGene00016398	C34D4.2	177489	Serine/threonine-protein phosphatase [Source:UniProtKB/TrEMBL;Acc:Q27475]	0.218207	5.34135	2.2095	0.0535614	0.641104	-4.38376	0.218207	2.2095	0.0535614	0.641104	-4.38376	5.27462	5.21804	5.25502	5.17993	5.38073	5.42065	5.72229	5.28873
WBGene00045473	F30A10.14	6418588		0.437092	-0.548725	2.20939	0.0535711	0.641104	-3.7801	0.437092	2.20939	0.0535711	0.641104	-3.7801	-0.791739	-0.770482	-0.711003	-0.521082	-0.365252	-0.412658	0.118057	-0.3935
WBGene00000369	ccf-1	176625	CCR4-NOT transcription complex subunit 7 [Source:UniProtKB/Swiss-Prot;Acc:Q17345]	0.274463	6.65394	2.209	0.053606	0.641104	-4.41745	0.274463	2.209	0.053606	0.641104	-4.41745	6.41131	6.50094	6.64541	6.51168	6.66463	6.61899	7.16729	6.71505
WBGene00013321	Y57G11C.31	178396		-0.311188	2.64854	-2.20893	0.0536121	0.641104	-4.16473	-0.311188	-2.20893	0.0536121	0.641104	-4.16473	2.74248	2.71679	3.20374	2.62998	2.58168	2.5431	2.28271	2.54758
WBGene00007079	AC8.7	180377		-2.2075	-2.69403	-2.2083	0.0536674	0.641104	-3.82664	-2.2075	-2.2083	0.0536674	0.641104	-3.82664	-2.81293	-2.26626	-0.136703	-0.217223	-3.28215	-3.10044	-2.62202	-3.98148
WBGene00018111	F36H9.2	185389		0.297134	2.00849	2.20727	0.0537589	0.641104	-4.0931	0.297134	2.20727	0.0537589	0.641104	-4.0931	1.90449	1.70823	1.77344	2.08057	2.07836	2.27131	2.37667	1.96795
WBGene00005040	sra-14	185262	Serpentine Receptor, class A (Alpha) [Source:UniProtKB/TrEMBL;Acc:Q9XVP3]	0.714933	-1.18234	2.20727	0.0537593	0.641104	-3.74695	0.714933	2.20727	0.0537593	0.641104	-3.74695	-0.948189	-1.78529	-1.9859	-0.96281	-0.840567	-1.12556	-0.344493	-0.596034
WBGene00011738	T12G3.2	178140		-0.447348	5.31975	-2.20727	0.0537593	0.641104	-4.38514	-0.447348	-2.20727	0.0537593	0.641104	-4.38514	5.44682	5.67073	5.51081	5.56931	5.28795	5.29802	4.37176	5.4121
WBGene00009140	F26A3.1	172522		-0.217345	4.87466	-2.20705	0.0537787	0.641104	-4.36437	-0.217345	-2.20705	0.0537787	0.641104	-4.36437	4.91177	5.07117	5.04134	4.92453	4.88848	4.59454	4.64669	4.93144
WBGene00001906	his-32	177628	Histone H3 [Source:UniProtKB/Swiss-Prot;Acc:P08898]	-0.591846	0.0844939	-2.20697	0.0537857	0.641104	-3.84169	-0.591846	-2.20697	0.0537857	0.641104	-3.84169	-0.0685082	0.425384	0.876224	0.411329	-0.3289	0.0623299	0.303478	-0.640191
WBGene00001744	gars-1	175703	Glycine--tRNA ligase [Source:UniProtKB/Swiss-Prot;Acc:Q10039]	-0.14169	7.47764	-2.20649	0.053828	0.641104	-4.40395	-0.14169	-2.20649	0.053828	0.641104	-4.40395	7.52801	7.55802	7.55264	7.55585	7.47168	7.41275	7.38641	7.35779
WBGene00000781	cpr-1	179637	Gut-specific cysteine proteinase [Source:UniProtKB/Swiss-Prot;Acc:P25807]	0.294436	7.2986	2.20641	0.0538355	0.641104	-4.41074	0.294436	2.20641	0.0538355	0.641104	-4.41074	7.13524	7.18874	7.28203	7.00922	7.19727	7.52866	7.79131	7.2587
WBGene00004804	skn-1	177343		-0.169008	7.23589	-2.20623	0.0538519	0.641104	-4.41266	-0.169008	-2.20623	0.0538519	0.641104	-4.41266	7.30498	7.37483	7.27008	7.33333	7.27941	7.18777	7.02483	7.11438
WBGene00002992	lin-3	178001		0.191605	3.98489	2.20576	0.0538934	0.641104	-4.30375	0.191605	2.20576	0.0538934	0.641104	-4.30375	3.92423	3.97758	3.70452	3.95251	4.12568	4.0268	4.05266	4.13851
WBGene00008353	D1025.1	181547		-0.3606	2.13558	-2.20539	0.053926	0.641104	-4.10924	-0.3606	-2.20539	0.053926	0.641104	-4.10924	2.32487	2.29165	2.46974	2.27572	2.14449	2.10936	1.41306	2.141
WBGene00000284	cah-6	189049	Carbonic AnHydrase [Source:UniProtKB/TrEMBL;Acc:O02637]	0.255145	2.58664	2.20419	0.0540328	0.641104	-4.16657	0.255145	2.20419	0.0540328	0.641104	-4.16657	2.38075	2.33933	2.58195	2.56675	2.66965	2.67025	2.96037	2.58642
WBGene00018044	F35D11.3	173798	Uncharacterized membrane protein F35D11.3 [Source:UniProtKB/Swiss-Prot;Acc:Q20035]	0.234111	3.36517	2.20379	0.0540691	0.641104	-4.24894	0.234111	2.20379	0.0540691	0.641104	-4.24894	3.28679	3.13125	3.12195	3.46337	3.454	3.36733	3.61804	3.51479
WBGene00021427	Y38F2AR.9	177027	Protein transport protein Sec61 subunit beta [Source:UniProtKB/TrEMBL;Acc:Q95XS2]	0.471594	7.78244	2.20306	0.0541345	0.641104	-4.39559	0.471594	2.20306	0.0541345	0.641104	-4.39559	7.51668	7.39019	7.85043	7.44153	7.85328	8.17005	8.56866	7.47044
WBGene00235275	T09A12.8	24104871		1.16137	-3.21271	2.20266	0.05417	0.641104	-3.862	1.16137	2.20266	0.05417	0.641104	-3.862	-3.28307	-3.1954	-3.77131	-2.78118	-2.62393	-3.10044	-1.98995	-1.63238
WBGene00018619	F48G7.8	185996		0.521301	1.33407	2.20249	0.054185	0.641104	-4.01115	0.521301	2.20249	0.054185	0.641104	-4.01115	0.987402	0.952436	0.92243	1.44284	1.37787	1.82126	2.17271	1.14864
WBGene00044901	Y41G9A.10	4926893		-0.330528	2.47344	-2.20235	0.0541978	0.641104	-4.15475	-0.330528	-2.20235	0.0541978	0.641104	-4.15475	2.53648	2.5806	2.9817	2.49016	2.18276	2.18101	2.66097	2.24177
WBGene00021060	dct-11	189237	DAF-16/FOXO Controlled, germline Tumor affecting [Source:UniProtKB/TrEMBL;Acc:Q23190]	0.183518	4.9124	2.20194	0.0542342	0.641104	-4.37497	0.183518	2.20194	0.0542342	0.641104	-4.37497	4.83083	4.81456	4.7779	4.85802	4.98278	4.96413	5.19492	4.88838
WBGene00005165	srg-7	191833	Serpentine receptor class gamma-7 [Source:UniProtKB/Swiss-Prot;Acc:P54129]	-1.47484	-3.71707	-2.20188	0.0542396	0.641104	-3.92761	-1.47484	-2.20188	0.0542396	0.641104	-3.92761	-2.05141	-2.15639	-3.27781	-2.99941	-2.81182	-3.8831	-4.52731	-3.2766
WBGene00011864	T20F10.2	172897		-0.488276	4.42766	-2.20168	0.0542573	0.641104	-4.34244	-0.488276	-2.20168	0.0542573	0.641104	-4.34244	4.68529	4.77003	4.59564	4.67984	4.42077	4.40476	3.35812	4.52461
WBGene00012142	T28H10.1	189061		-0.378999	1.64083	-2.20145	0.0542781	0.641104	-4.05201	-0.378999	-2.20145	0.0542781	0.641104	-4.05201	1.8501	1.84664	1.87091	1.87103	1.6839	1.43509	0.917645	1.77128
WBGene00005245	srh-20	191847	Serpentine Receptor, class H [Source:UniProtKB/TrEMBL;Acc:O16432]	-1.93627	-4.20101	-2.20101	0.0543172	0.641104	-3.99241	-1.93627	-2.20101	0.0543172	0.641104	-3.99241	-1.73402	-2.9929	-2.91077	-3.56989	-2.81182	-4.52731	-3.77331	-4.52731
WBGene00008533	F02E9.10	172630		-0.229624	4.56541	-2.20065	0.0543495	0.641104	-4.35527	-0.229624	-2.20065	0.0543495	0.641104	-4.35527	4.68196	4.7357	4.60983	4.70716	4.69131	4.51051	4.22101	4.38149
WBGene00000254	bli-4	172333	Endoprotease bli-4 [Source:UniProtKB/Swiss-Prot;Acc:P51559]	0.14637	8.08575	2.20029	0.0543824	0.641104	-4.38535	0.14637	2.20029	0.0543824	0.641104	-4.38535	7.97936	8.00514	7.98579	8.08081	8.17735	8.12156	8.16153	8.17584
WBGene00000914	daf-19	174577	RFX-like transcription factor daf-19 [Source:UniProtKB/Swiss-Prot;Acc:Q09555]	-0.227966	3.6554	-2.19991	0.0544166	0.641104	-4.28221	-0.227966	-2.19991	0.0544166	0.641104	-4.28221	3.66989	3.88905	3.72747	3.81275	3.61194	3.63447	3.29389	3.63314
WBGene00170744	21ur-12100	NA		-1.03972	-2.136	-2.19971	0.0544339	0.641104	-3.77418	-1.03972	-2.19971	0.0544339	0.641104	-3.77418	-1.64205	-0.897352	-1.67948	-1.60268	-2.05011	-2.8262	-3.28064	-1.38692
WBGene00017120	tctn-1	184035	TeCToNic (Vertebrate ciliogenesis factor) homolog [Source:UniProtKB/TrEMBL;Acc:O44478]	0.490644	-1.14685	2.19927	0.0544734	0.641104	-3.75818	0.490644	2.19927	0.0544734	0.641104	-3.75818	-1.32354	-1.24564	-1.42688	-1.08249	-0.892676	-0.725514	-1.11989	-0.553189
WBGene00015453	C04G6.2	182236		-0.239217	6.43038	-2.19889	0.0545082	0.641104	-4.4309	-0.239217	-2.19889	0.0545082	0.641104	-4.4309	6.52603	6.62899	6.73471	6.31256	6.39704	6.30926	6.41902	6.1198
WBGene00018271	F41C3.5	173818	Uncharacterized serine carboxypeptidase F41C3.5 [Source:UniProtKB/Swiss-Prot;Acc:P52717]	-0.156748	9.16651	-2.19862	0.0545322	0.641104	-4.33606	-0.156748	-2.19862	0.0545322	0.641104	-4.33606	9.20575	9.26104	9.2907	9.21961	9.1542	9.08573	9.0438	9.07189
WBGene00001251	elt-3	181503	Erythroid-Like Transcription factor family [Source:UniProtKB/TrEMBL;Acc:E5QCG8]	0.217941	4.09873	2.19854	0.0545391	0.641104	-4.32445	0.217941	2.19854	0.0545391	0.641104	-4.32445	3.95952	4.05957	3.975	3.9845	4.40602	4.27435	3.99457	4.15799
WBGene00010241	F58D2.2	178270		0.150917	6.28091	2.19851	0.0545424	0.641104	-4.43012	0.150917	2.19851	0.0545424	0.641104	-4.43012	6.25262	6.13718	6.25251	6.18191	6.32757	6.32692	6.44833	6.325
WBGene00010714	mam-3	266652	MAM (Meprin, A5-protein, PTPmu) domain protein [Source:UniProtKB/TrEMBL;Acc:Q9U3B4]	-0.426552	4.7835	-2.19776	0.0546093	0.641104	-4.37237	-0.426552	-2.19776	0.0546093	0.641104	-4.37237	4.9803	5.14815	4.92983	4.95714	4.6902	4.8257	3.88256	4.86783
WBGene00007982	pxd-1	175518	PleXin Domain containing [Source:UniProtKB/TrEMBL;Acc:Q18500]	-0.34746	4.12811	-2.19771	0.0546139	0.641104	-4.32657	-0.34746	-2.19771	0.0546139	0.641104	-4.32657	4.29381	4.42699	4.21434	4.30378	4.15645	4.09433	3.41157	4.14503
WBGene00021008	W03F11.5	171777		-0.315951	2.99731	-2.19743	0.054639	0.641104	-4.22002	-0.315951	-2.19743	0.054639	0.641104	-4.22002	3.05569	3.24826	3.24523	3.12811	3.13089	2.88092	2.41744	2.91868
WBGene00018787	cutl-20	171678	CUTiclin-Like [Source:UniProtKB/TrEMBL;Acc:V6CJG5]	0.341317	2.722	2.19696	0.0546815	0.641191	-4.19224	0.341317	2.19696	0.0546815	0.641191	-4.19224	2.46072	2.65408	2.46974	2.61082	2.73978	2.74044	3.39125	2.76633
WBGene00015225	B0507.8	179252		-1.14541	-2.52026	-2.19565	0.0548002	0.641966	-3.80631	-1.14541	-2.19565	0.0548002	0.641966	-3.80631	-1.12369	-2.38521	-1.54766	-1.79375	-2.30868	-3.43933	-3.28064	-2.04224
WBGene00022198	Y71H2B.11	175379		-0.377668	2.5423	-2.19507	0.0548529	0.641966	-4.17319	-0.377668	-2.19507	0.0548529	0.641966	-4.17319	2.72532	2.82457	2.61046	2.81719	2.62402	2.63667	1.80593	2.35856
WBGene00011192	srh-24	187767	Serpentine Receptor, class H [Source:UniProtKB/TrEMBL;Acc:O17997]	-1.67627	-3.73845	-2.19463	0.054892	0.641966	-3.9387	-1.67627	-2.19463	0.054892	0.641966	-3.9387	-3.02893	-2.81536	-1.54766	-2.78118	-3.591	-2.59586	-3.77331	-4.52731
WBGene00011967	pir-1	174460	RNA/RNP complex-1-interacting phosphatase homolog [Source:UniProtKB/Swiss-Prot;Acc:Q22707]	-0.278638	4.21455	-2.1943	0.0549222	0.641966	-4.33917	-0.278638	-2.1943	0.0549222	0.641966	-4.33917	4.34387	4.34878	4.33455	4.41844	4.16125	4.16081	3.66958	4.29912
WBGene00001107	dsl-5	186492	Delta-like protein [Source:UniProtKB/TrEMBL;Acc:Q20971]	-0.536193	-1.65313	-2.19394	0.0549546	0.641966	-3.76011	-0.536193	-2.19394	0.0549546	0.641966	-3.76011	-1.32354	-1.08599	-1.31543	-1.3565	-1.83092	-1.47118	-1.98995	-1.72446
WBGene00003019	lin-33	177361		-0.162279	4.29015	-2.1939	0.0549584	0.641966	-4.34624	-0.162279	-2.1939	0.0549584	0.641966	-4.34624	4.38134	4.34061	4.38286	4.39622	4.29974	4.14696	4.14537	4.24704
WBGene00174366	21ur-12218	NA		1.64192	-4.49583	2.19343	0.0550012	0.641994	-4.01928	1.64192	2.19343	0.0550012	0.641994	-4.01928	-3.28307	-4.52731	-4.52731	-3.56989	-3.28215	-3.10044	-3.77331	-2.6169
WBGene00008352	fbxa-6	183881	F-box A protein [Source:UniProtKB/TrEMBL;Acc:A4F303]	-0.23607	2.31505	-2.1931	0.0550311	0.641994	-4.15076	-0.23607	-2.1931	0.0550311	0.641994	-4.15076	2.51167	2.49899	2.3565	2.40372	2.20152	2.34247	1.99017	2.28963
WBGene00021287	Y24D9B.1	177197		0.241802	4.9172	2.19207	0.0551248	0.642331	-4.39043	0.241802	2.19207	0.0551248	0.642331	-4.39043	4.69745	4.78732	4.9425	4.76248	4.93032	4.89716	5.3377	4.99507
WBGene00010200	F57C7.4	186444		-0.58651	0.641506	-2.19195	0.0551351	0.642331	-3.92948	-0.58651	-2.19195	0.0551351	0.642331	-3.92948	0.684042	1.04736	1.35188	0.895974	0.853158	-0.155704	-0.0947594	0.797795
WBGene00022352	Y82E9BR.20	175295		-0.959173	-3.61489	-2.19162	0.0551654	0.642331	-3.91585	-0.959173	-2.19162	0.0551654	0.642331	-3.91585	-2.81293	-2.9929	-2.16757	-2.99941	-3.591	-3.43933	-3.28064	-3.58641
WBGene00006684	twk-32	192075	TWiK family of potassium channels [Source:UniProtKB/TrEMBL;Acc:Q93764]	-0.443916	0.53955	-2.18968	0.0553425	0.643818	-3.92239	-0.443916	-2.18968	0.0553425	0.643818	-3.92239	0.753423	0.915166	0.647761	0.863957	0.180036	0.251697	0.0366576	0.924464
WBGene00014008	ZK596.3	191357		-0.239977	2.51117	-2.18896	0.0554084	0.643818	-4.17989	-0.239977	-2.18896	0.0554084	0.643818	-4.17989	2.70357	2.64652	2.72569	2.50061	2.43612	2.264	2.29151	2.58642
WBGene00015602	fbxa-158	182402	F-box A protein [Source:UniProtKB/TrEMBL;Acc:G4RXG5]	-0.762245	-1.60514	-2.18861	0.0554405	0.643818	-3.76576	-0.762245	-2.18861	0.0554405	0.643818	-3.76576	-0.894132	-1.36283	-0.939855	-1.14627	-2.17361	-1.79857	-2.37925	-0.994145
WBGene00019391	irld-11	186998	Insulin/EGF-Receptor L Domain protein [Source:UniProtKB/TrEMBL;Acc:M1ZMJ1]	-1.33112	-3.08816	-2.18806	0.0554905	0.643818	-3.86655	-1.33112	-2.18806	0.0554905	0.643818	-3.86655	-1.73402	-2.9929	-2.16757	-1.69505	-3.591	-3.8831	-2.91407	-2.4504
WBGene00018039	F35D2.1	185276		-0.301936	3.14843	-2.18754	0.0555383	0.643818	-4.25087	-0.301936	-2.18754	0.0555383	0.643818	-4.25087	3.02796	3.47007	3.46017	3.28444	3.05038	3.01765	2.72082	3.198
WBGene00020532	math-42	173566	MATH (Meprin-associated Traf homology) domain containing [Source:UniProtKB/TrEMBL;Acc:H2KZM5]	-0.844757	-0.127581	-2.18689	0.0555974	0.643818	-3.84118	-0.844757	-2.18689	0.0555974	0.643818	-3.84118	0.719149	0.334201	-0.28633	0.673908	-0.00832987	-0.460313	-1.68369	0.137891
WBGene00009087	F23D12.3	184896		-0.331191	1.30029	-2.18678	0.0556078	0.643818	-4.02918	-0.331191	-2.18678	0.0556078	0.643818	-4.02918	1.16341	1.67888	1.51154	1.57727	1.03152	1.26968	1.04799	1.2729
WBGene00005541	sri-29	191904	Serpentine Receptor, class I [Source:UniProtKB/TrEMBL;Acc:O17170]	-0.955079	-3.06219	-2.18581	0.0556968	0.643818	-3.86058	-0.955079	-2.18581	0.0556968	0.643818	-3.86058	-1.83226	-2.26626	-2.16757	-2.99941	-3.28215	-3.10044	-2.91407	-3.0217
WBGene00012180	W01D2.3	189092	Receptor expression-enhancing protein [Source:UniProtKB/TrEMBL;Acc:Q9XU65]	0.212927	3.56165	2.18536	0.0557383	0.643818	-4.29628	0.212927	2.18536	0.0557383	0.643818	-4.29628	3.55314	3.3931	3.53271	3.35524	3.67371	3.70637	3.81092	3.49961
WBGene00018356	islo-1	185675	Interactor with SLO-1 [Source:UniProtKB/TrEMBL;Acc:O44513]	-0.37848	3.03692	-2.18488	0.0557817	0.643818	-4.24289	-0.37848	-2.18488	0.0557817	0.643818	-4.24289	3.29263	3.37033	3.00336	3.27838	3.17269	2.89519	2.31759	3.01079
WBGene00015084	B0244.9	175805		0.31595	4.00416	2.18474	0.0557952	0.643818	-4.33756	0.31595	2.18474	0.0557952	0.643818	-4.33756	3.9053	3.64341	3.9832	3.86221	4.12568	3.95369	4.58002	4.00332
WBGene00019859	R03H10.7	187559		-0.554892	0.315926	-2.18471	0.055798	0.643818	-3.89912	-0.554892	-2.18471	0.055798	0.643818	-3.89912	0.592343	0.544071	0.753788	0.728271	0.555503	0.365407	-0.787858	0.0846245
WBGene00017645	F20D12.7	260102		-1.28676	-3.69559	-2.1847	0.0557983	0.643818	-3.93439	-1.28676	-2.1847	0.0557983	0.643818	-3.93439	-3.02893	-2.38521	-2.91077	-2.42418	-3.28215	-2.8262	-4.52731	-3.58641
WBGene00007219	nlp-38	173209	Neuropeptide-Like Protein [Source:UniProtKB/TrEMBL;Acc:G3MU46]	0.320306	2.30672	2.18445	0.0558219	0.643818	-4.16368	0.320306	2.18445	0.0558219	0.643818	-4.16368	2.16855	2.15978	2.13894	2.14193	2.33213	2.15752	2.83958	2.5912
WBGene00013845	fbxa-37	175292	F-box A protein [Source:UniProtKB/TrEMBL;Acc:A4F333]	-0.359453	1.87313	-2.18425	0.0558397	0.643818	-4.10808	-0.359453	-2.18425	0.0558397	0.643818	-4.10808	1.76025	2.27704	2.02709	2.21356	1.85956	1.8312	1.33008	1.78804
WBGene00019498	K07E8.7	173456	Pseudouridine synthase [Source:UniProtKB/TrEMBL;Acc:A0A0M9JJ73]	0.291018	4.36763	2.18369	0.055892	0.643818	-4.36824	0.291018	2.18369	0.055892	0.643818	-4.36824	4.20681	4.14924	4.32598	4.205	4.32135	4.44574	4.9334	4.37179
WBGene00001824	hbl-1	180848	Hunchback-like protein [Source:UniProtKB/Swiss-Prot;Acc:Q9XYD3]	-0.246945	1.99276	-2.18368	0.0558929	0.643818	-4.12518	-0.246945	-2.18368	0.0558929	0.643818	-4.12518	2.00748	2.17036	2.10928	2.23249	1.82771	1.87025	1.74317	2.07425
WBGene00003634	nhr-44	179276	Nuclear hormone receptor family member nhr-44 [Source:UniProtKB/Swiss-Prot;Acc:Q22555]	-0.424676	2.25418	-2.18305	0.0559505	0.643818	-4.15666	-0.424676	-2.18305	0.0559505	0.643818	-4.15666	2.48132	2.49478	2.4775	2.50061	2.1118	1.78084	1.62283	2.64278
WBGene00012756	Y41C4A.9	176604		0.143996	5.10504	2.18208	0.0560405	0.643818	-4.4155	0.143996	2.18208	0.0560405	0.643818	-4.4155	5.04312	4.99507	5.04917	5.04989	5.14504	5.15709	5.24107	5.17068
WBGene00220258	C50C3.19	24104339		0.3076	0.755059	2.18147	0.0560964	0.643818	-3.96568	0.3076	2.18147	0.0560964	0.643818	-3.96568	0.592343	0.623242	0.701749	0.598082	0.771802	0.788781	1.18651	0.998332
WBGene00048234	21ur-684	NA		-1.11867	-2.2318	-2.18123	0.0561192	0.643818	-3.79963	-1.11867	-2.18123	0.0561192	0.643818	-3.79963	-1.93768	-1.78529	-1.02499	-1.08249	-1.93636	-2.06709	-3.77331	-2.30114
WBGene00006217	str-173	189459	Seven TM Receptor [Source:UniProtKB/TrEMBL;Acc:Q9N483]	-1.45096	-4.32784	-2.18121	0.0561204	0.643818	-4.01235	-1.45096	-2.18121	0.0561204	0.643818	-4.01235	-3.28307	-3.43104	-2.37546	-3.25664	-3.98449	-3.43933	-3.77331	-4.52731
WBGene00015678	mcp-1	178982	GDP-D-glucose phosphorylase 1 [Source:UniProtKB/Swiss-Prot;Acc:Q5ZR76]	-0.261202	2.77321	-2.18085	0.0561536	0.643818	-4.22147	-0.261202	-2.18085	0.0561536	0.643818	-4.22147	2.91137	3.02739	2.81413	2.89846	2.84695	2.7192	2.3432	2.67917
WBGene00000930	dao-4	191146	Dauer or Aging adult Overexpression [Source:UniProtKB/TrEMBL;Acc:Q23262]	-0.192402	6.98937	-2.18068	0.0561695	0.643818	-4.45794	-0.192402	-2.18068	0.0561695	0.643818	-4.45794	7.02053	7.11533	7.27871	6.92759	6.86647	6.82653	6.95282	6.9299
WBGene00008510	lipl-7	184068	Lipase [Source:UniProtKB/TrEMBL;Acc:O17766]	-0.310411	3.81258	-2.18019	0.0562151	0.643818	-4.32642	-0.310411	-2.18019	0.0562151	0.643818	-4.32642	3.99218	4	3.93611	3.98078	3.91637	3.73839	3.18477	3.77859
WBGene00023431	C25E10.13	259636		1.34341	-2.81604	2.17996	0.0562368	0.643818	-3.84293	1.34341	2.17996	0.0562368	0.643818	-3.84293	-3.59175	-3.71282	-1.82457	-2.59167	-2.45771	-2.06709	-1.02945	-2.30114
WBGene00000670	col-95	176602	COLlagen [Source:UniProtKB/TrEMBL;Acc:Q86MP1]	0.977458	-1.06443	2.17936	0.0562925	0.643818	-3.78325	0.977458	2.17936	0.0562925	0.643818	-3.78325	-1.06279	-1.95894	-2.16757	-0.608219	-0.520576	-0.278468	0.195108	-1.24378
WBGene00009321	F32B6.4	177842		0.167345	5.54115	2.1788	0.0563437	0.643818	-4.43931	0.167345	2.1788	0.0563437	0.643818	-4.43931	5.46761	5.37267	5.50512	5.48828	5.6273	5.56153	5.76477	5.5499
WBGene00017536	F17A9.4	178999		-0.268564	5.33052	-2.1787	0.0563535	0.643818	-4.43046	-0.268564	-2.1787	0.0563535	0.643818	-4.43046	5.40094	5.54675	5.45295	5.47244	5.32478	5.34469	4.79947	5.31136
WBGene00020840	spch-3	172293	SPerm CHromatin enriched [Source:UniProtKB/TrEMBL;Acc:P91497]	0.350091	7.78941	2.17869	0.0563544	0.643818	-4.43318	0.350091	2.17869	0.0563544	0.643818	-4.43318	7.5187	7.52361	7.7445	7.6823	7.84336	7.92258	8.45221	7.62971
WBGene00015972	C18E3.3	172016		-0.488797	3.0524	-2.17835	0.0563856	0.643818	-4.25351	-0.488797	-2.17835	0.0563856	0.643818	-4.25351	3.23315	3.40435	3.23154	3.38938	3.03999	2.91866	2.00094	3.24731
WBGene00013632	Y105C5A.1	178439		-0.322499	3.04167	-2.17773	0.0564434	0.643939	-4.25456	-0.322499	-2.17773	0.0564434	0.643939	-4.25456	3.22401	3.2607	3.14162	3.2321	3.01899	3.03923	2.38491	3.07707
WBGene00006798	unc-64	176743	Syntaxin-1A homolog [Source:UniProtKB/Swiss-Prot;Acc:O16000]	-0.251971	4.95039	-2.17748	0.0564667	0.643939	-4.41405	-0.251971	-2.17748	0.0564667	0.643939	-4.41405	5.10333	5.0754	5.06471	5.08069	4.8933	4.74263	4.53812	5.11698
WBGene00001476	fmo-1	177954	Dimethylaniline monooxygenase [N-oxide-forming] [Source:UniProtKB/TrEMBL;Acc:G5EDP6]	-0.287272	5.16188	-2.17708	0.0565037	0.643959	-4.42526	-0.287272	-2.17708	0.0565037	0.643959	-4.42526	5.29367	5.35074	5.23457	5.36001	5.1635	5.06856	4.59431	5.24007
WBGene00008395	D1086.8	179908		-0.20051	3.916	-2.17585	0.0566188	0.644072	-4.34287	-0.20051	-2.17585	0.0566188	0.644072	-4.34287	3.98318	4.06809	4.12331	3.91589	3.82455	3.89335	3.63543	3.9088
WBGene00010422	H32K16.2	3565869		-0.411535	3.87669	-2.17518	0.056681	0.644072	-4.33936	-0.411535	-2.17518	0.056681	0.644072	-4.33936	4.02762	4.13039	4.18621	3.97142	3.82253	3.5558	4.19546	3.15019
WBGene00012896	snrp-200	174901	Putative U5 small nuclear ribonucleoprotein 200 kDa helicase [Source:UniProtKB/Swiss-Prot;Acc:Q9U2G0]	0.239641	7.8284	2.17473	0.0567236	0.644072	-4.43753	0.239641	2.17473	0.0567236	0.644072	-4.43753	7.63787	7.65246	7.80027	7.74969	7.81483	7.84414	8.26092	7.86867
WBGene00009805	F47B8.4	179930		-0.864181	-1.25344	-2.17464	0.0567313	0.644072	-3.78286	-0.864181	-2.17464	0.0567313	0.644072	-3.78286	-0.743145	-0.4783	-1.11546	-0.521082	-1.32213	-1.68099	-2.62202	-0.596034
WBGene00013136	Y53C10A.5	173080		0.227392	4.70429	2.1741	0.056782	0.644072	-4.40586	0.227392	2.1741	0.056782	0.644072	-4.40586	4.57463	4.50223	4.70377	4.58727	4.83441	4.76093	5.0688	4.61661
WBGene00000058	acr-19	191605	AcetylCholine Receptor [Source:UniProtKB/TrEMBL;Acc:B3WFZ2]	-0.446525	-0.65906	-2.17361	0.0568276	0.644072	-3.81586	-0.446525	-2.17361	0.0568276	0.644072	-3.81586	-0.161236	-0.382375	-0.513532	-0.399515	-0.562168	-1.0507	-1.02945	-0.596034
WBGene00008336	C55A6.7	183836		-0.196635	3.60062	-2.17357	0.0568319	0.644072	-4.31742	-0.196635	-2.17357	0.0568319	0.644072	-4.31742	3.73351	3.63197	3.67108	3.77235	3.62358	3.5528	3.5091	3.34114
WBGene00045239	Y49E10.29	6418662		0.370923	3.429	2.17294	0.0568905	0.644072	-4.30201	0.370923	2.17294	0.0568905	0.644072	-4.30201	3.27209	3.10391	3.1269	3.45802	3.53019	3.76971	4.00531	3.20113
WBGene00019847	R03G5.6	187543		0.205329	2.32761	2.17284	0.0569001	0.644072	-4.18392	0.205329	2.17284	0.0569001	0.644072	-4.18392	2.14292	2.2068	2.2698	2.32359	2.34905	2.45593	2.44924	2.49751
WBGene00012873	Y45F10B.9	189919		-0.504865	-0.2104	-2.17281	0.0569033	0.644072	-3.8566	-0.504865	-2.17281	0.0569033	0.644072	-3.8566	0.0739088	-0.321794	0.161804	0.518049	-0.192013	-0.412658	-0.646698	-0.431796
WBGene00018160	odr-8	177417	Ufm1-specific protease [Source:UniProtKB/Swiss-Prot;Acc:Q94218]	-0.139354	6.05163	-2.17268	0.0569149	0.644072	-4.46476	-0.139354	-2.17268	0.0569149	0.644072	-4.46476	6.14055	6.09753	6.12247	6.12858	6.01001	6.02608	5.90969	5.98367
WBGene00009816	F47B10.5	185904		-0.239266	2.28769	-2.17222	0.0569581	0.644072	-4.17869	-0.239266	-2.17222	0.0569581	0.644072	-4.17869	2.47105	2.33933	2.63147	2.24497	2.22005	2.17322	2.16315	2.13446
WBGene00007346	frpr-2	182268	FMRFamide Peptide Receptor family [Source:UniProtKB/TrEMBL;Acc:Q17672]	-0.365934	1.11845	-2.172	0.0569794	0.644072	-4.02538	-0.365934	-2.172	0.0569794	0.644072	-4.02538	1.26193	1.21007	1.46547	1.42101	1.15216	0.704851	0.642999	1.26095
WBGene00001713	grl-4	3564844	GRound-Like (Grd related) [Source:UniProtKB/TrEMBL;Acc:Q20327]	0.449283	6.66077	2.17165	0.0570115	0.644072	-4.47483	0.449283	2.17165	0.0570115	0.644072	-4.47483	6.52727	6.29542	6.28658	6.63626	6.83327	6.74384	7.5295	6.43782
WBGene00015728	C13A10.1	173514		0.248363	2.37286	2.17132	0.0570425	0.644072	-4.19143	0.248363	2.17132	0.0570425	0.644072	-4.19143	2.20616	2.26227	2.14869	2.38692	2.36579	2.5431	2.73379	2.40819
WBGene00194916	F35D2.6	13185826		-0.60037	1.76214	-2.17003	0.057164	0.644251	-4.11112	-0.60037	-2.17003	0.057164	0.644251	-4.11112	1.91966	2.26227	2.18705	2.03816	1.90605	1.48626	0.467759	1.94572
WBGene00021611	nhr-238	189971	Nuclear Hormone Receptor family [Source:UniProtKB/TrEMBL;Acc:Q966B7]	-0.418611	1.40537	-2.1699	0.0571766	0.644251	-4.06667	-0.418611	-2.1699	0.0571766	0.644251	-4.06667	1.66444	1.66398	1.55619	1.69113	1.25153	1.34092	0.586918	1.62971
WBGene00021123	W09G12.9	176940		0.40097	3.77782	2.16978	0.0571879	0.644251	-4.34005	0.40097	2.16978	0.0571879	0.644251	-4.34005	3.60333	3.6358	3.63338	3.41999	3.88577	3.91452	4.56921	3.58839
WBGene00018510	F46F11.7	185873		-0.215887	4.54257	-2.16966	0.0571994	0.644251	-4.40152	-0.215887	-2.16966	0.0571994	0.644251	-4.40152	4.5614	4.706	4.82275	4.52849	4.37743	4.30674	4.44654	4.60719
WBGene00201440	K02F2.9	NA		-1.71656	-4.85239	-2.1683	0.057327	0.644336	-4.06454	-1.71656	-2.1683	0.057327	0.644336	-4.06454	-3.02893	-3.43104	-2.91077	-3.9706	-4.52731	-3.10044	-4.52731	-4.52731
WBGene00010449	K01A11.1	186827		0.224048	3.83436	2.16788	0.0573673	0.644336	-4.34854	0.224048	2.16788	0.0573673	0.644336	-4.34854	3.70971	3.81341	3.86396	3.51582	3.99196	3.86704	4.09097	3.84816
WBGene00009114	F25D7.5	184923		-0.778692	-2.84141	-2.16732	0.0574203	0.644336	-3.85447	-0.778692	-2.16732	0.0574203	0.644336	-3.85447	-2.30992	-2.38521	-1.9859	-2.13823	-3.28215	-2.59586	-2.91407	-2.6169
WBGene00020177	T02H6.7	188006		0.337666	2.50084	2.16722	0.0574291	0.644336	-4.21225	0.337666	2.16722	0.0574291	0.644336	-4.21225	2.27265	2.23228	2.38153	2.45298	2.33779	2.70847	3.08707	2.60072
WBGene00021467	Y39G10AR.9	171789		0.259889	5.12985	2.16697	0.0574537	0.644336	-4.43995	0.259889	2.16697	0.0574537	0.644336	-4.43995	5.05003	4.92102	5.07497	4.95239	5.07554	5.24607	5.61334	5.11615
WBGene00008426	D2045.9	3565069		-0.254634	4.78882	-2.16678	0.0574709	0.644336	-4.42143	-0.254634	-2.16678	0.0574709	0.644336	-4.42143	4.97486	4.9021	4.89839	4.91088	4.79274	4.67118	4.30597	4.86783
WBGene00003994	pgl-3	178867	Guanyl-specific ribonuclease pgl-3 [Source:UniProtKB/Swiss-Prot;Acc:G5EBV6]	0.213362	7.04201	2.16633	0.0575136	0.644336	-4.47985	0.213362	2.16633	0.0575136	0.644336	-4.47985	6.94306	6.87447	7.00578	6.92201	7.01771	7.16267	7.40655	7.00663
WBGene00000188	arl-3	175121	ADP-ribosylation factor-like protein 3 [Source:UniProtKB/Swiss-Prot;Acc:O45379]	-0.391396	3.59075	-2.16621	0.0575253	0.644336	-4.3267	-0.391396	-2.16621	0.0575253	0.644336	-4.3267	3.87838	3.85501	3.66089	3.79588	3.71999	3.45665	2.7783	3.61211
WBGene00009049	F22B8.7	180078		-0.160303	5.65813	-2.16595	0.0575502	0.644336	-4.46315	-0.160303	-2.16595	0.0575502	0.644336	-4.46315	5.71212	5.72827	5.77519	5.74549	5.70112	5.56079	5.45591	5.59345
WBGene00019525	K08D9.4	187147		-0.432416	2.18882	-2.16585	0.0575596	0.644336	-4.17427	-0.432416	-2.16585	0.0575596	0.644336	-4.17427	2.40791	2.41693	2.36489	2.52128	2.03717	2.14164	1.29551	2.40819
WBGene00008392	D1086.5	183933		-0.280868	2.86964	-2.16403	0.0577325	0.645639	-4.25729	-0.280868	-2.16403	0.0577325	0.645639	-4.25729	2.73821	3.23572	3.07158	3.03052	2.88613	2.64232	2.59141	2.81211
WBGene00011925	T22C8.4	188732		-0.858552	-3.03398	-2.16341	0.0577911	0.645639	-3.87593	-0.858552	-2.16341	0.0577911	0.645639	-3.87593	-2.30992	-2.26626	-2.16757	-2.59167	-2.45771	-3.43933	-2.91407	-3.2766
WBGene00044193	F47B8.13	3565975		1.35752	-3.93657	2.16296	0.0578341	0.645639	-3.97469	1.35752	2.16296	0.0578341	0.645639	-3.97469	-3.98499	-3.71282	-4.52731	-2.59167	-2.81182	-3.10044	-2.37925	-3.0217
WBGene00008897	F16H6.7	184594		-0.250599	2.25612	-2.16244	0.0578839	0.645639	-4.18944	-0.250599	-2.16244	0.0578839	0.645639	-4.18944	2.40252	2.48209	2.38153	2.31177	2.24438	2.264	1.85424	2.18595
WBGene00006448	glod-4	175530	Glyoxalase 1 [Source:UniProtKB/Swiss-Prot;Acc:Q09253]	-0.290735	4.15623	-2.16189	0.0579357	0.645639	-4.38414	-0.290735	-2.16189	0.0579357	0.645639	-4.38414	4.43247	4.28812	4.29996	4.21931	4.16922	4.07147	3.58621	4.20398
WBGene00018481	F45F2.9	185809		-0.268044	3.52916	-2.16142	0.0579812	0.645639	-4.32878	-0.268044	-2.16142	0.0579812	0.645639	-4.32878	3.83902	3.6377	3.70782	3.49768	3.59311	3.54679	3.15132	3.29205
WBGene00194713	F19B10.13	13184428		-0.304047	0.187845	-2.16139	0.057984	0.645639	-3.9194	-0.304047	-2.16139	0.057984	0.645639	-3.9194	0.299431	0.47745	0.441106	0.29608	0.0480446	0.0623299	0.0366576	0.163805
WBGene00020727	npr-21	188781	NeuroPeptide Receptor family [Source:UniProtKB/TrEMBL;Acc:O02043]	0.335748	1.24302	2.16093	0.0580273	0.645639	-4.0611	0.335748	2.16093	0.0580273	0.645639	-4.0611	1.12465	0.902526	1.11379	1.25811	1.50415	1.70726	1.33008	1.16156
WBGene00044631	bus-18	186277		-0.377709	2.04333	-2.1608	0.0580397	0.645639	-4.16436	-0.377709	-2.1608	0.0580397	0.645639	-4.16436	2.31343	2.40353	2.18705	2.10132	2.07158	2.02535	1.29551	2.03968
WBGene00019973	R09A1.3	178604		-0.316852	2.61976	-2.16074	0.0580455	0.645639	-4.23421	-0.316852	-2.16074	0.0580455	0.645639	-4.23421	2.60847	2.68023	3.18964	2.70419	2.33779	2.41029	2.40937	2.67917
WBGene00201640	C09G12.19	NA		-1.2993	-2.8376	-2.16043	0.0580752	0.645639	-3.86427	-1.2993	-2.16043	0.0580752	0.645639	-3.86427	-1.83226	-1.49038	-3.27781	-1.3565	-2.62393	-2.8262	-3.77331	-2.80515
WBGene00014102	best-25	191437	Bestrophin homolog 25 [Source:UniProtKB/Swiss-Prot;Acc:O18303]	0.188581	3.74076	2.16017	0.0581	0.645639	-4.35169	0.188581	2.16017	0.0581	0.645639	-4.35169	3.60568	3.67534	3.70452	3.60811	3.82253	3.8279	3.99995	3.7099
WBGene00016707	C46E10.1	183505		0.193562	4.27161	2.15908	0.0582045	0.646084	-4.3989	0.193562	2.15908	0.0582045	0.646084	-4.3989	4.18971	4.10027	4.26453	4.15296	4.32848	4.30674	4.57101	4.27851
WBGene00015393	C03G6.5	179123	UPF0376 protein C03G6.5 [Source:UniProtKB/Swiss-Prot;Acc:O01454]	-0.353573	2.65675	-2.15902	0.0582109	0.646084	-4.24066	-0.353573	-2.15902	0.0582109	0.646084	-4.24066	2.78452	2.89964	3.03525	2.69512	2.66064	2.32149	2.08432	2.83245
WBGene00007991	C37A5.7	173286		-0.240309	2.49241	-2.15796	0.0583121	0.646519	-4.22447	-0.240309	-2.15796	0.0583121	0.646519	-4.22447	2.66808	2.55256	2.46194	2.77477	2.38232	2.43002	2.51833	2.21723
WBGene00016153	C27A2.5	182949		0.413207	3.53994	2.15787	0.0583209	0.646519	-4.33571	0.413207	2.15787	0.0583209	0.646519	-4.33571	3.55314	3.15543	3.38379	3.2321	3.58599	3.70367	4.33606	3.40228
WBGene00005649	srp-8	191960	SeRPin [Source:UniProtKB/TrEMBL;Acc:Q19651]	0.608008	-0.795019	2.15721	0.0583845	0.646802	-3.82825	0.608008	2.15721	0.0583845	0.646802	-3.82825	-1.18728	-0.897352	-0.642132	-1.14627	-0.00832987	-0.236375	-1.11989	-0.471136
WBGene00019316	K02E7.12	173491		-0.651829	-1.75408	-2.15687	0.0584172	0.646802	-3.80275	-0.651829	-2.15687	0.0584172	0.646802	-3.80275	-0.948189	-1.08599	-1.42688	-1.79375	-1.93636	-2.06709	-1.82871	-1.72446
WBGene00015466	hyls-1	179118	Hydrolethalus syndrome protein 1 homolog [Source:UniProtKB/Swiss-Prot;Acc:Q95X94]	-0.190378	3.24676	-2.15572	0.0585272	0.647628	-4.30974	-0.190378	-2.15572	0.0585272	0.647628	-4.30974	3.35255	3.22561	3.47575	3.34368	3.07772	3.16627	3.17053	3.20113
WBGene00000013	abf-2	266826	Antibacterial factor-related peptide 2 [Source:UniProtKB/Swiss-Prot;Acc:G5EC68]	-0.573593	-0.244552	-2.15481	0.0586154	0.647811	-3.87706	-0.573593	-2.15481	0.0586154	0.647811	-3.87706	0.345095	0.27659	0.161804	-0.479411	-0.741677	0.0282032	-0.457896	-0.640191
WBGene00014180	ZK1010.6	NA		-0.629027	-1.39922	-2.15411	0.0586826	0.647811	-3.80503	-0.629027	-2.15411	0.0586826	0.647811	-3.80503	-1.39682	-0.897352	-0.859469	-0.852304	-1.83092	-1.12556	-1.3198	-1.92836
WBGene00020318	T07F8.1	188234		-1.66607	-3.71599	-2.15391	0.0587027	0.647811	-3.96714	-1.66607	-2.15391	0.0587027	0.647811	-3.96714	-2.17489	-2.9929	-2.16757	-2.59167	-2.62393	-4.52731	-4.52731	-2.80515
WBGene00007691	C23H4.2	182818	Carboxylic ester hydrolase [Source:UniProtKB/TrEMBL;Acc:Q93251]	-0.543046	2.87521	-2.15377	0.0587155	0.647811	-4.27112	-0.543046	-2.15377	0.0587155	0.647811	-4.27112	3.17744	3.25822	3.0818	3.1515	2.9504	2.89519	1.6367	2.90338
WBGene00219424	Y54G2A.72	13192459		1.72364	-4.54132	2.15333	0.0587586	0.647811	-4.04767	1.72364	2.15333	0.0587586	0.647811	-4.04767	-4.52731	-4.52731	-3.77131	-2.99941	-3.28215	-2.59586	-3.28064	-3.58641
WBGene00018679	F52C12.2	176995	Probable ribosome biogenesis protein CELE_F52C12.2 [Source:UniProtKB/TrEMBL;Acc:Q95X18]	0.274885	4.96738	2.15317	0.0587739	0.647811	-4.45302	0.274885	2.15317	0.0587739	0.647811	-4.45302	4.81266	4.80186	4.98938	4.71952	4.90097	4.94482	5.46079	5.12112
WBGene00020070	rmd-6	177278	Regulator of Microtubule Dynamics [Source:UniProtKB/TrEMBL;Acc:Q966G0]	0.194145	4.01881	2.15257	0.0588316	0.647811	-4.38823	0.194145	2.15257	0.0588316	0.647811	-4.38823	3.94847	3.84514	3.84609	4.05533	4.21764	4.02247	4.2048	4.0335
WBGene00011721	T11G6.7	NA		0.59636	0.324106	2.15234	0.0588539	0.647811	-3.94829	0.59636	2.15234	0.0588539	0.647811	-3.94829	0.127159	-0.263656	-0.28633	0.617415	0.39089	0.887261	1.16752	0.263042
WBGene00002255	lbp-3	180615	Fatty acid-binding protein homolog 3 [Source:UniProtKB/Swiss-Prot;Acc:Q20222]	-0.180496	6.26551	-2.15171	0.0589154	0.647811	-4.5017	-0.180496	-2.15171	0.0589154	0.647811	-4.5017	6.39512	6.25467	6.53077	6.24619	6.18401	6.16605	6.24478	6.10734
WBGene00012257	lpr-4	181298	LiPocalin-Related protein [Source:UniProtKB/TrEMBL;Acc:Q23164]	-0.264577	6.37507	-2.15152	0.0589333	0.647811	-4.50341	-0.264577	-2.15152	0.0589333	0.647811	-4.50341	6.44807	6.59306	6.65955	6.33755	6.34349	6.31944	5.9054	6.39846
WBGene00015132	B0303.14	176223		-0.387055	2.56594	-2.15152	0.0589338	0.647811	-4.2413	-0.387055	-2.15152	0.0589338	0.647811	-4.2413	2.95987	2.7941	2.68606	2.66757	2.59119	2.19645	1.91244	2.78314
WBGene00013692	Y105E8B.7	190914		-0.271441	1.70665	-2.15079	0.059005	0.647834	-4.13668	-0.271441	-2.15079	0.059005	0.647834	-4.13668	2.00036	1.70823	1.79843	1.94176	1.72771	1.55978	1.36385	1.66643
WBGene00194814	linc-34	NA		0.448868	-0.743518	2.15077	0.0590069	0.647834	-3.84058	0.448868	2.15077	0.0590069	0.647834	-3.84058	-0.696134	-0.853811	-0.711003	-1.213	-0.225037	-0.560622	-0.518126	-0.553189
WBGene00003159	mcm-7	178831	DNA replication licensing factor MCM7 [Source:UniProtKB/TrEMBL;Acc:O16297]	0.241179	6.48391	2.14927	0.0591521	0.648369	-4.50907	0.241179	2.14927	0.0591521	0.648369	-4.50907	6.34613	6.23967	6.43042	6.43815	6.52606	6.61145	6.89985	6.38372
WBGene00007274	C03C11.1	172862		0.22962	4.68311	2.1492	0.059159	0.648369	-4.44281	0.22962	2.1492	0.059159	0.648369	-4.44281	4.62525	4.49488	4.61512	4.53993	4.62104	4.67945	5.079	4.82483
WBGene00008707	F11E6.3	178533		0.517089	8.70959	2.14851	0.0592261	0.648369	-4.43435	0.517089	2.14851	0.0592261	0.648369	-4.43435	8.45763	8.29119	8.52548	8.55012	8.72271	8.87238	9.77595	8.48222
WBGene00015364	npr-19	182130	NeuroPeptide Receptor family [Source:UniProtKB/TrEMBL;Acc:Q17594]	0.676103	-1.31858	2.14847	0.05923	0.648369	-3.8135	0.676103	2.14847	0.05923	0.648369	-3.8135	-1.32354	-1.19044	-1.21198	-2.27414	-1.06135	-0.911713	-1.02945	-0.596034
WBGene00022268	Y73E7A.1	171725		0.203561	6.20679	2.14808	0.0592679	0.648369	-4.50664	0.203561	2.14808	0.0592679	0.648369	-4.50664	6.06239	6.1103	6.22512	6.02562	6.1506	6.19085	6.45667	6.43782
WBGene00020947	W02F12.2	189124	Alkaline ceramidase [Source:UniProtKB/Swiss-Prot;Acc:O45145]	0.2964	4.39241	2.14765	0.0593104	0.648369	-4.42534	0.2964	2.14765	0.0593104	0.648369	-4.42534	4.39904	4.06099	4.26228	4.25215	4.46803	4.49654	4.92494	4.29326
WBGene00011124	sdz-27	178027	SKN-1 Dependent Zygotic transcript [Source:UniProtKB/TrEMBL;Acc:Q93932]	-0.358053	3.31532	-2.14747	0.0593276	0.648369	-4.32835	-0.358053	-2.14747	0.0593276	0.648369	-4.32835	3.64728	3.45717	3.37551	3.54135	3.51026	3.23894	2.62661	3.16309
WBGene00195012	Y38C1BA.4	13192274		1.17919	-2.11986	2.14735	0.0593395	0.648369	-3.82593	1.17919	2.14735	0.0593395	0.648369	-3.82593	-1.39682	-2.65729	-3.77131	-1.89969	-1.93636	-1.28804	-0.863981	-1.24378
WBGene00021076	W07E6.5	189277		-0.340349	1.45111	-2.14526	0.0595438	0.649536	-4.11013	-0.340349	-2.14526	0.0595438	0.649536	-4.11013	1.57144	1.87926	1.62766	1.46436	1.13924	1.59517	1.04799	1.41993
WBGene00019551	K09C4.6	187196		-0.750207	-2.34084	-2.14507	0.0595626	0.649536	-3.8383	-0.750207	-2.14507	0.0595626	0.649536	-3.8383	-2.05141	-1.49038	-1.54766	-2.01404	-2.05011	-2.22276	-2.91407	-2.6169
WBGene00002219	klp-7	176511	Kinesin-like protein [Source:UniProtKB/TrEMBL;Acc:G5ED75]	0.306119	7.23046	2.14501	0.0595684	0.649536	-4.50784	0.306119	2.14501	0.0595684	0.649536	-4.50784	6.98243	7.02364	7.2316	7.07952	7.26183	7.29928	7.82314	7.14479
WBGene00021381	Y37E11B.10	24105065		0.27397	6.19428	2.14455	0.0596137	0.649536	-4.51178	0.27397	2.14455	0.0596137	0.649536	-4.51178	6.05425	5.99781	6.07724	6.09794	6.23802	6.33653	6.70903	6.04857
WBGene00016520	C39B5.2	175348		-0.491109	0.408581	-2.1437	0.0596972	0.649536	-3.96947	-0.491109	-2.1437	0.0596972	0.649536	-3.96947	0.736388	0.494396	1.19132	0.34329	0.253798	0.191295	0.528569	-0.182896
WBGene00000774	cpf-2	176742	Cleavage and Polyadenylation Factor [Source:UniProtKB/TrEMBL;Acc:O45577]	0.212566	5.33971	2.14357	0.0597094	0.649536	-4.48547	0.212566	2.14357	0.0597094	0.649536	-4.48547	5.18721	5.2383	5.27853	5.22946	5.34813	5.33861	5.73364	5.37306
WBGene00013870	ZC373.5	181218	Probable methylthioribulose-1-phosphate dehydratase [Source:UniProtKB/Swiss-Prot;Acc:Q23261]	-0.217304	3.07787	-2.14326	0.05974	0.649536	-4.31112	-0.217304	-2.14326	0.05974	0.649536	-4.31112	3.13582	3.28037	3.19906	3.16471	3.15033	2.97797	2.76572	2.99284
WBGene00016119	C25H3.10	173965		-0.257184	2.57248	-2.14321	0.0597447	0.649536	-4.25564	-0.257184	-2.14321	0.0597447	0.649536	-4.25564	2.68593	2.77689	2.58195	2.80037	2.67413	2.44303	2.1822	2.49751
WBGene00020093	R144.3	187900		-0.203833	3.1983	-2.14246	0.0598188	0.649536	-4.32484	-0.203833	-2.14246	0.0598188	0.649536	-4.32484	3.33001	3.34953	3.33765	3.20998	3.14711	2.92331	3.09714	3.23208
WBGene00044319	tag-266	175219	Cysteine-rich hydrophobic protein [Source:UniProtKB/TrEMBL;Acc:Q23203]	0.190971	3.83981	2.14237	0.0598279	0.649536	-4.38799	0.190971	2.14237	0.0598279	0.649536	-4.38799	3.64043	3.6377	3.90193	3.82319	3.93891	3.98293	3.93965	3.87978
WBGene00015444	C04F5.2	182219		-1.32146	-4.43532	-2.14197	0.0598666	0.649536	-4.04492	-1.32146	-2.14197	0.0598666	0.649536	-4.04492	-3.28307	-3.1954	-3.77131	-2.78118	-3.98449	-4.52731	-3.28064	-3.98148
WBGene00009984	F53F1.6	186170		-0.665647	3.39241	-2.14164	0.0598993	0.649536	-4.34243	-0.665647	-2.14164	0.0598993	0.649536	-4.34243	3.70971	3.87294	3.55488	3.8418	3.44353	3.3293	1.86607	3.5594
WBGene00001756	gst-8	184364	Probable glutathione S-transferase 8 [Source:UniProtKB/Swiss-Prot;Acc:P91254]	-0.690977	-1.69087	-2.14155	0.0599085	0.649536	-3.81872	-0.690977	-2.14155	0.0599085	0.649536	-3.81872	-1.32354	-1.70572	-0.939855	-0.906499	-2.05011	-1.68099	-1.55193	-2.16589
WBGene00001730	grl-21	177967	GRound-Like (Grd related) [Source:UniProtKB/TrEMBL;Acc:Q23248]	0.413615	4.04793	2.1403	0.0600318	0.650361	-4.40894	0.413615	2.1403	0.0600318	0.650361	-4.40894	3.93733	3.61851	3.67446	4.11775	4.18659	4.06096	4.83301	3.97799
WBGene00016617	C43H6.4	180544		-0.413537	2.84765	-2.14006	0.0600558	0.650361	-4.29004	-0.413537	-2.14006	0.0600558	0.650361	-4.29004	3.05569	3.20259	2.92041	3.09745	2.79847	2.70847	2.00094	3.04953
WBGene00019482	K07C11.10	179203		0.717029	-1.9633	2.13905	0.0601554	0.650784	-3.82657	0.717029	2.13905	0.0601554	0.650784	-3.82657	-2.17489	-2.38521	-2.37546	-1.51587	-1.64068	-1.68099	-0.944344	-1.54584
WBGene00014094	ZK829.3	178128		-0.260436	2.53106	-2.13894	0.0601661	0.650784	-4.2573	-0.260436	-2.13894	0.0601661	0.650784	-4.2573	2.75945	2.85441	2.54551	2.51098	2.3878	2.50638	2.21031	2.5377
WBGene00018731	F53A9.8	181118		-0.333687	4.21096	-2.13845	0.0602152	0.650799	-4.42428	-0.333687	-2.13845	0.0602152	0.650799	-4.42428	4.32974	4.39802	4.51689	4.25678	4.03966	4.12896	4.4307	3.6074
WBGene00012783	Y43C5A.3	189848		-0.32521	1.27215	-2.13821	0.0602387	0.650799	-4.0963	-0.32521	-2.13821	0.0602387	0.650799	-4.0963	1.41965	1.49746	1.52658	1.33019	0.945091	1.42201	1.3129	0.878257
WBGene00012776	Y42A5A.1	179536	Aminopeptidase [Source:UniProtKB/TrEMBL;Acc:Q9U2H2]	-0.337404	2.91622	-2.13766	0.0602931	0.650813	-4.30168	-0.337404	-2.13766	0.0602931	0.650813	-4.30168	2.96719	3.20774	3.02998	3.18428	2.83898	2.8665	2.25598	3.02853
WBGene00020588	T19H12.2	178881	Acidic leucine-rich nuclear phosphoprotein 32-related protein 2 [Source:UniProtKB/Swiss-Prot;Acc:O01615]	0.431283	7.33927	2.13748	0.0603112	0.650813	-4.5155	0.431283	2.13748	0.0603112	0.650813	-4.5155	7.09988	7.01688	7.29142	7.10114	7.3053	7.45932	8.22936	7.21327
WBGene00021993	Y59E9AL.3	3565257		0.30955	4.87455	2.13701	0.0603572	0.650892	-4.47273	0.30955	2.13701	0.0603572	0.650892	-4.47273	4.65615	4.56974	4.90703	4.75377	4.99	4.75051	5.44313	4.93896
WBGene00019715	M01G5.1	187377		0.155001	5.74862	2.13618	0.0604404	0.650892	-4.51238	0.155001	2.13618	0.0604404	0.650892	-4.51238	5.7181	5.55536	5.69594	5.72112	5.79265	5.89315	5.76714	5.85239
WBGene00018715	F52H2.3	186131		-0.288841	0.993671	-2.13607	0.0604507	0.650892	-4.06131	-0.288841	-2.13607	0.0604507	0.650892	-4.06131	1.22577	1.28989	1.07341	1.0462	1.05921	0.683083	0.847774	0.909225
WBGene00008233	C50F4.8	179332		0.233303	5.27344	2.13586	0.0604717	0.650892	-4.49441	0.233303	2.13586	0.0604717	0.650892	-4.49441	5.32605	5.12657	4.89694	5.27734	5.53539	5.44106	5.27807	5.3157
WBGene00044679	K02B12.9	4362997		-0.705982	-1.82646	-2.13494	0.0605637	0.650892	-3.82791	-0.705982	-2.13494	0.0605637	0.650892	-3.82791	-0.894132	-1.42519	-1.31543	-1.79375	-2.17361	-1.57227	-1.82871	-2.30114
WBGene00015882	C17B7.8	182708		-0.731621	-0.476337	-2.13345	0.0607119	0.650892	-3.87934	-0.731621	-2.13345	0.0607119	0.650892	-3.87934	-0.0388779	0.0885176	-0.184875	0.00456488	0.323972	-0.911713	-1.55193	-0.994145
WBGene00013193	Y54E2A.8	190257		0.16118	5.13979	2.13331	0.0607254	0.650892	-4.4922	0.16118	2.13331	0.0607254	0.650892	-4.4922	5.00451	5.06125	5.13138	5.04365	5.13043	5.23863	5.34194	5.17706
WBGene00018175	F38B6.6	185454	Protein O-mannosyl-transferase TMTC1 [Source:UniProtKB/Swiss-Prot;Acc:Q20144]	-0.541384	0.682526	-2.13309	0.060748	0.650892	-4.01967	-0.541384	-2.13309	0.060748	0.650892	-4.01967	1.05766	1.18941	0.675007	1.03186	0.555503	0.726295	-0.400081	0.862519
WBGene00009162	F26E4.7	172829		-0.424191	3.60612	-2.13241	0.0608162	0.650892	-4.37934	-0.424191	-2.13241	0.0608162	0.650892	-4.37934	3.75904	3.93632	3.7372	3.89029	3.6166	3.51017	2.68788	3.7425
WBGene00011307	mpst-7	187919	MercaptoPyruvate SulfurTransferase homolog [Source:UniProtKB/TrEMBL;Acc:G5EEV0]	-0.304315	3.36745	-2.13227	0.0608301	0.650892	-4.35691	-0.304315	-2.13227	0.0608301	0.650892	-4.35691	3.46798	3.62044	3.75965	3.27838	3.19783	3.21638	2.93813	3.49706
WBGene00009347	F32H5.1	179815		-0.159204	4.83393	-2.13226	0.0608309	0.650892	-4.47743	-0.159204	-2.13226	0.0608309	0.650892	-4.47743	4.88013	4.88211	5.01759	4.88818	4.82234	4.67256	4.72022	4.80129
WBGene00001514	xnd-1	175776	X chromosome NonDisjunction factor [Source:UniProtKB/TrEMBL;Acc:O45134]	0.185123	5.92403	2.13192	0.0608649	0.650892	-4.5244	0.185123	2.13192	0.0608649	0.650892	-4.5244	5.78175	5.74784	5.83303	5.96418	5.97636	6.0692	6.15482	5.87119
WBGene00001099	dsc-4	176852	Defecation Suppressor of Clk-1; Microsomal triglyceride transfer protein [Source:UniProtKB/TrEMBL;Acc:G5ECG7]	0.141173	6.94275	2.13189	0.0608678	0.650892	-4.53478	0.141173	2.13189	0.0608678	0.650892	-4.53478	6.85481	6.87568	6.85611	6.90441	6.98153	7.06058	7.07634	6.93555
WBGene00019401	nuo-4	176001	NADH dehydrogenase [ubiquinone] 1 alpha subcomplex subunit 10, mitochondrial [Source:UniProtKB/TrEMBL;Acc:Q21233]	-0.16029	8.19764	-2.13079	0.0609781	0.650892	-4.48671	-0.16029	-2.13079	0.0609781	0.650892	-4.48671	8.2286	8.31873	8.2742	8.28682	8.22589	8.12459	7.99947	8.12409
WBGene00016533	C39D10.6	183338		-0.370512	0.458185	-2.13074	0.0609834	0.650892	-3.99563	-0.370512	-2.13074	0.0609834	0.650892	-3.99563	0.786901	0.576263	0.779121	0.538477	0.102299	0.0623299	0.670243	0.421803
WBGene00008263	C53A5.2	179957		-0.835115	-2.27282	-2.13072	0.0609855	0.650892	-3.84946	-0.835115	-2.13072	0.0609855	0.650892	-3.84946	-1.39682	-2.15639	-1.31543	-1.69505	-2.05011	-2.8262	-2.91407	-2.04224
WBGene00008231	tag-329	183677		-1.2039	-3.70226	-2.13058	0.0609993	0.650892	-3.97333	-1.2039	-2.13058	0.0609993	0.650892	-3.97333	-2.81293	-2.81536	-2.37546	-2.78118	-3.591	-3.10044	-4.52731	-3.0217
WBGene00015660	catp-3	179189	Cation transporting ATPase [Source:UniProtKB/TrEMBL;Acc:O16331]	-0.553315	8.07232	-2.13027	0.0610298	0.650892	-4.49347	-0.553315	-2.13027	0.0610298	0.650892	-4.49347	8.19947	8.52498	8.14451	8.51197	8.11851	7.94989	6.94691	8.18378
WBGene00019354	K03B4.2	178858		0.240227	4.96672	2.12998	0.0610597	0.650892	-4.4886	0.240227	2.12998	0.0610597	0.650892	-4.4886	4.82379	4.80526	4.90272	4.85293	4.94153	5.04102	5.42925	4.94924
WBGene00010904	ugt-62	175591	UDP-glucuronosyltransferase [Source:UniProtKB/TrEMBL;Acc:Q21603]	-0.184558	6.61511	-2.12993	0.0610646	0.650892	-4.53895	-0.184558	-2.12993	0.0610646	0.650892	-4.53895	6.74678	6.69805	6.66593	6.72248	6.65587	6.54134	6.30469	6.58952
WBGene00021366	Y37E11AM.2	177134		0.181543	3.6775	2.12945	0.0611122	0.650892	-4.39256	0.181543	2.12945	0.0611122	0.650892	-4.39256	3.52861	3.50603	3.70452	3.62731	3.71129	3.74628	3.88256	3.7425
WBGene00023484	Y54G2A.37	259760		0.924711	-3.02322	2.12932	0.0611252	0.650892	-3.90201	0.924711	2.12932	0.0611252	0.650892	-3.90201	-3.28307	-2.81536	-3.27781	-2.78118	-2.81182	-1.92659	-2.62202	-1.82281
WBGene00010792	K12G11.6	3565780		0.303562	2.03962	2.1292	0.0611381	0.650892	-4.21328	0.303562	2.1292	0.0611381	0.650892	-4.21328	1.99321	1.72986	1.90583	1.95702	2.23226	2.05955	2.54801	1.98259
WBGene00012258	W04G3.5	181299		0.175837	5.65913	2.12842	0.061216	0.651069	-4.52119	0.175837	2.12842	0.061216	0.651069	-4.52119	5.57332	5.54014	5.62349	5.54995	5.71697	5.64413	5.94498	5.68745
WBGene00020394	T10B5.8	188353		0.345606	2.66555	2.12832	0.061226	0.651069	-4.28941	0.345606	2.12832	0.061226	0.651069	-4.28941	2.81729	2.27704	2.168	2.71769	2.91673	2.99132	2.85746	2.63817
WBGene00018794	attf-3	175173	AT hook Transcription Factor family [Source:UniProtKB/TrEMBL;Acc:G4S460]	0.242902	5.49245	2.12753	0.061306	0.651251	-4.51632	0.242902	2.12753	0.061306	0.651251	-4.51632	5.21438	5.3267	5.49942	5.447	5.50488	5.44753	5.90683	5.60118
WBGene00001136	eat-5	172480	Innexin eat-5 [Source:UniProtKB/Swiss-Prot;Acc:Q27295]	-0.423612	0.32705	-2.12714	0.0613447	0.651251	-3.98273	-0.423612	-2.12714	0.0613447	0.651251	-3.98273	0.611155	0.560257	0.591675	0.558621	-0.0972503	0.495993	-0.290968	0.484836
WBGene00011930	T22G5.3	179883		-0.383676	1.67969	-2.12709	0.06135	0.651251	-4.16694	-0.383676	-2.12709	0.06135	0.651251	-4.16694	2.00036	1.98496	1.6689	1.91075	1.79514	1.65231	0.940202	1.60154
WBGene00004706	rsr-1	173013	SR protein related [Source:UniProtKB/TrEMBL;Acc:O62185]	0.294471	6.61578	2.12615	0.0614445	0.65187	-4.54537	0.294471	2.12615	0.0614445	0.65187	-4.54537	6.36114	6.44074	6.61759	6.45739	6.52016	6.68756	7.18776	6.65779
WBGene00005008	spr-3	180722	Suppressor of presenilin protein 3 [Source:UniProtKB/Swiss-Prot;Acc:Q17768]	-0.278053	3.39156	-2.12581	0.0614797	0.65187	-4.36925	-0.278053	-2.12581	0.0614797	0.65187	-4.36925	3.50114	3.63961	3.37966	3.62492	3.29129	3.43402	2.88679	3.41042
WBGene00019127	cgt-3	174001	Ceramide glucosyltransferase 3 [Source:UniProtKB/Swiss-Prot;Acc:Q21054]	0.145039	6.51155	2.12483	0.061578	0.652462	-4.54695	0.145039	2.12483	0.061578	0.652462	-4.54695	6.48773	6.40142	6.41333	6.45471	6.58351	6.53642	6.68711	6.53223
WBGene00003850	odr-3	179806	Guanine nucleotide-binding protein alpha-17 subunit [Source:UniProtKB/Swiss-Prot;Acc:Q18434]	-0.342804	1.17052	-2.12452	0.0616101	0.652462	-4.10151	-0.342804	-2.12452	0.0616101	0.652462	-4.10151	1.12465	1.48903	1.55619	1.31842	1.07286	0.788781	0.871443	1.30819
WBGene00009283	F31B12.4	3565538		0.989848	-2.89202	2.1241	0.0616526	0.652462	-3.89576	0.989848	2.1241	0.0616526	0.652462	-3.89576	-3.28307	-2.65729	-2.16757	-3.56989	-2.17361	-2.06709	-1.82871	-2.6169
WBGene00009246	gfm-1	174956	Elongation factor G, mitochondrial [Source:UniProtKB/Swiss-Prot;Acc:Q9XV52]	-0.211652	7.36365	-2.12384	0.0616784	0.652462	-4.53553	-0.211652	-2.12384	0.0616784	0.652462	-4.53553	7.45976	7.50204	7.43131	7.48329	7.30077	7.30842	6.98674	7.43912
WBGene00015111	B0281.4	181898		1.17646	-1.83734	2.12303	0.0617609	0.652622	-3.84166	1.17646	2.12303	0.0617609	0.652622	-3.84166	-2.05141	-2.05429	-3.77131	-0.906499	-1.12226	-1.37671	-0.518126	-1.24378
WBGene00002040	hum-7	171650	Heavy chain, Unconventional Myosin [Source:UniProtKB/TrEMBL;Acc:H2L082]	0.148708	5.13288	2.12299	0.0617649	0.652622	-4.50769	0.148708	2.12299	0.0617649	0.652622	-4.50769	5.03357	5.02672	5.07113	5.10657	5.12798	5.19987	5.29458	5.21318
WBGene00012788	Y43D4A.2	189851		-0.70545	-2.23713	-2.12095	0.0619726	0.654438	-3.85628	-0.70545	-2.12095	0.0619726	0.654438	-3.85628	-1.47402	-1.63031	-1.9859	-1.79375	-2.30868	-1.79857	-2.91407	-2.30114
WBGene00003621	nhr-22	174066	Nuclear hormone receptor family member nhr-22 [Source:UniProtKB/Swiss-Prot;Acc:Q09587]	-0.262361	2.40405	-2.12059	0.0620089	0.654443	-4.26975	-0.262361	-2.12059	0.0620089	0.654443	-4.26975	2.63629	2.68762	2.32244	2.51614	2.23226	2.40365	2.07416	2.42971
WBGene00017340	F10D7.3	181766	Uncharacterized monothiol glutaredoxin F10D7.3 [Source:UniProtKB/Swiss-Prot;Acc:Q19297]	0.217581	3.96601	2.12001	0.0620676	0.654684	-4.43322	0.217581	2.12001	0.0620676	0.654684	-4.43322	3.88225	3.89065	3.84008	3.81902	4.02394	3.85978	4.31247	4.12374
WBGene00019268	H41C03.1	173994		-0.437286	3.57169	-2.11892	0.0621788	0.654963	-4.39629	-0.437286	-2.11892	0.0621788	0.654963	-4.39629	3.64043	3.8302	3.975	3.78737	3.61893	3.44376	2.62661	3.68327
WBGene00050489	21ur-1185	NA		1.0714	-3.48577	2.11889	0.0621828	0.654963	-3.9543	1.0714	2.11889	0.0621828	0.654963	-3.9543	-2.81293	-3.43104	-3.77131	-3.56989	-2.45771	-1.92659	-3.28064	-2.80515
WBGene00022891	ZK1290.10	191558		-0.405215	1.68929	-2.11836	0.0622369	0.654963	-4.18058	-0.405215	-2.11836	0.0622369	0.654963	-4.18058	1.81807	1.96686	2.17756	1.71825	1.4212	1.82126	0.962413	1.74578
WBGene00009553	hinf-1	173348	HIstone Nuclear Factor p (P) homolog [Source:UniProtKB/TrEMBL;Acc:O45494]	0.144016	5.18913	2.11835	0.0622375	0.654963	-4.51747	0.144016	2.11835	0.0622375	0.654963	-4.51747	5.05863	5.12725	5.1666	5.12442	5.33402	5.23115	5.23196	5.24918
WBGene00007450	C08F11.1	178329		-0.434553	0.0442997	-2.11724	0.0623509	0.655587	-3.96088	-0.434553	-2.11724	0.0623509	0.655587	-3.96088	0.410992	0.256864	0.61999	-0.0251069	0.205045	-0.155704	-0.239358	-0.356195
[truncated: 16,532 more rows]
